# Supplementary material for: Genetic Analysis of Candida auris Implicates Hsp90 in Morphogenesis and Azole Tolerance and Cdr1 in Azole Resistance
Source: mBio. 2019 Jan 29;10(1):e02529-18. doi: 10.1128/mBio.02529-18 (PMC6355988; doi:10.1128/mBio.02529-18)
Supplement: TABLE S1 [file mBio.02529-18-st001.xlsx]

## Sheet: merged_DEG
										CAur_HSP90_GdA				CAur_HSP90_DOX				CAlb_HSP90_GdA				CAlb_HSP90_DOX
id	CAuris_id	blastx_summary	hasOrtholog	true_calb_ortho	ortho_source	ORF19_ID	CGD_ID	CGD_GENE_NAME	DESCRIPTION	CAur_HSP90_GdA_l2fc	CAur_HSP90_GdA_pval	CAur_HSP90_GdA_padj	CAur_HSP90_GdA_DEG	CAur_HSP90_DOX_l2fc	CAur_HSP90_DOX_pval	CAur_HSP90_DOX_padj	CAur_HSP90_DOX_DEG	CAlb_HSP90_GdA_l2fc	CAlb_HSP90_GdA_pval	CAlb_HSP90_GdA_padj	CAlb_HSP90_GdA_DEG	CAlb_HSP90_DOX_l2fc	CAlb_HSP90_DOX_pval	CAlb_HSP90_DOX_padj	CAlb_HSP90_DOX_DEG
B9J08_001899_orf19.5100	B9J08_001899	transporter; metal; abc; yjm; resistance; multidrug; ycf; resistanceassociated; bptp; ycfp	TRUE	CAL0002485	orthoMCL_blastx	orf19.5100	CAL0000178329	MLT1	Vacuolar membrane transporter; MRP subfamily of ABC family; may transport organic anions conjugated to glutathione, glucuronate, or sulfate; needed for virulence in mouse peritonitis; Spider biofilm induced; flow model biofilm repressed	0.887697	1.94774e-16	5.95748e-16	up	0.642275	1.2399e-05	4.2818e-05	up	0.607038	1.2335e-08	4.59569e-08	up	0.39023	2.71221e-05	4.84541e-05	noDEG
B9J08_002146_orf19.6478	B9J08_002146	metal; transporter; abc; resistance; ycf; resistanceassociated; fusarium; multidrug; ion; ycfp	TRUE	CAL0002291	orthoMCL_blastx	orf19.6478	CAL0000179549	YCF1	Putative glutathione S-conjugate transporter; MRP/CFTR-subfamily, ABC type transporter; human neutrophil-induced; oxidative stress-induced via Cap1; possible association with multidrug resistance; possibly essential; Spider biofilm induced	0.292517	5.76065e-09	1.23089e-08	noDEG	-0.203474	0.00297077	0.00671825	noDEG	-0.614104	0.00135791	0.00277194	down	0.419484	2.57281e-09	5.7861e-09	noDEG
B9J08_003323_orf19.1783	B9J08_003323	transporter; abc; yor; atpdependent; oligomycin; resistance; permease; atpbinding; cassette; yorp	TRUE	CAL0000963	orthoMCL_blastx	orf19.1783	CAL0000195863	YOR1	Protein similar to S. cerevisiae Yor1; ABC-type plasma membrane transporter involved in resistance to aureobasidin A; white cell type-specific transcript; Spider biofilm induced	0.11421	0.0169941	0.0228624	noDEG	0.193443	0.00117116	0.00290397	noDEG	-1.16744	1.0527e-46	3.23998e-45	down	1.40813	1.51324e-52	1.0576e-51	up
B9J08_003808_orf19.1783	B9J08_003808	transporter; abc; yor; atpdependent; oligomycin; resistance; permease; atpbinding; cassette; multidrug	TRUE	CAL0000963	orthoMCL_blastx	orf19.1783	CAL0000195863	YOR1	Protein similar to S. cerevisiae Yor1; ABC-type plasma membrane transporter involved in resistance to aureobasidin A; white cell type-specific transcript; Spider biofilm induced	-0.0552168	0.275908	0.316662	noDEG	-0.693861	7.54417e-25	1.8874e-23	down	-1.16744	1.0527e-46	3.23998e-45	down	1.40813	1.51324e-52	1.0576e-51	up
B9J08_003832_orf19.1783	B9J08_003832	transporter; abc; yor; atpdependent; oligomycin; resistance; permease; multidrug; yorp; yjm	TRUE	CAL0000963	orthoMCL_blastx	orf19.1783	CAL0000195863	YOR1	Protein similar to S. cerevisiae Yor1; ABC-type plasma membrane transporter involved in resistance to aureobasidin A; white cell type-specific transcript; Spider biofilm induced	0.630587	1.0368e-49	9.59258e-49	up	1.5178	2.15549e-159	2.4051e-156	up	-1.16744	1.0527e-46	3.23998e-45	down	1.40813	1.51324e-52	1.0576e-51	up
B9J08_004430_orf19.6478	B9J08_004430	bile; acid; atpdependent; permease; yjm; abc; transporter; vmrp; ybtp; penicillium	TRUE	CAL0002291	orthoMCL	orf19.6478	CAL0000179549	YCF1	Putative glutathione S-conjugate transporter; MRP/CFTR-subfamily, ABC type transporter; human neutrophil-induced; oxidative stress-induced via Cap1; possible association with multidrug resistance; possibly essential; Spider biofilm induced	1.73335	5.33362e-128	3.42026e-126	up	0.139037	0.143039	0.206419	noDEG	-0.614104	0.00135791	0.00277194	down	0.419484	2.57281e-09	5.7861e-09	noDEG
B9J08_004430_orf19.5100	B9J08_004430	bile; acid; atpdependent; permease; yjm; abc; transporter; vmrp; ybtp; penicillium	TRUE	CAL0002485	orthoMCL	orf19.5100	CAL0000178329	MLT1	Vacuolar membrane transporter; MRP subfamily of ABC family; may transport organic anions conjugated to glutathione, glucuronate, or sulfate; needed for virulence in mouse peritonitis; Spider biofilm induced; flow model biofilm repressed	1.73335	5.33362e-128	3.42026e-126	up	0.139037	0.143039	0.206419	noDEG	0.607038	1.2335e-08	4.59569e-08	up	0.39023	2.71221e-05	4.84541e-05	noDEG
B9J08_004430_orf19.6382	B9J08_004430	bile; acid; atpdependent; permease; yjm; abc; transporter; vmrp; ybtp; penicillium	TRUE	CAL0001399	orthoMCL	orf19.6382	CAL0000183742		Putative MRP/CFTR-subfamily ABC transporter; member of multidrug resistance-associated protein (MRP) subfamily of ABC family; similar to S. cerevisiae Bpt1p	1.73335	5.33362e-128	3.42026e-126	up	0.139037	0.143039	0.206419	noDEG	-0.681215	5.17485e-14	3.06403e-13	down	-0.407058	0.000137629	0.000231935	noDEG
B9J08_004430_orf19.1783	B9J08_004430	bile; acid; atpdependent; permease; yjm; abc; transporter; vmrp; ybtp; penicillium	TRUE	CAL0000963	orthoMCL	orf19.1783	CAL0000195863	YOR1	Protein similar to S. cerevisiae Yor1; ABC-type plasma membrane transporter involved in resistance to aureobasidin A; white cell type-specific transcript; Spider biofilm induced	1.73335	5.33362e-128	3.42026e-126	up	0.139037	0.143039	0.206419	noDEG	-1.16744	1.0527e-46	3.23998e-45	down	1.40813	1.51324e-52	1.0576e-51	up
B9J08_004913_orf19.6382	B9J08_004913	transporter; abc; family; member; like; yjm; multidrug; resistanceassociated; bptp; resistance	TRUE	CAL0001399	orthoMCL_blastx	orf19.6382	CAL0000183742		Putative MRP/CFTR-subfamily ABC transporter; member of multidrug resistance-associated protein (MRP) subfamily of ABC family; similar to S. cerevisiae Bpt1p	-0.771518	2.60203e-18	8.5594e-18	down	-0.35402	0.000807346	0.00205483	noDEG	-0.681215	5.17485e-14	3.06403e-13	down	-0.407058	0.000137629	0.000231935	noDEG
B9J08_000102_orf19.6367	B9J08_000102	shock; heat; ssb; hsplike; hsp; chaperone; penicillium; family; hsca; pseudogymnoascus	TRUE	CAL0001367	orthoMCL_blastx	orf19.6367	CAL0000194973	SSB1	HSP70 family heat shock protein; mRNA in yeast and germ tubes; at yeast cell surface, not hyphae; antigenic in human/mouse infection; macrophage, GCN-induced; possibly essential; sumoylation target; Hap43-induced; Spider biofilm repressed	0.294737	2.18094e-06	3.99719e-06	noDEG	-0.750888	6.22027e-18	8.78555e-17	down	-0.513597	2.03826e-10	8.89435e-10	noDEG	-1.67792	2.68911e-131	5.15142e-130	down
B9J08_000276_orf19.7179	B9J08_000276	shock; heat; mitochondrial; hsplike; ssc; kda; hsp; chaperone; precursor; yjm	TRUE	CAL0003092	orthoMCL_blastx	orf19.7179	CAL0000196728		Ortholog(s) have role in intracellular sequestering of iron ion, iron-sulfur cluster assembly, protein maturation and mitochondrial matrix localization	-0.440109	1.01437e-15	3.00063e-15	noDEG	0.589872	1.99358e-19	3.17777e-18	up	0.307434	9.01575e-07	2.76283e-06	noDEG	-0.381897	1.1667e-06	2.27613e-06	noDEG
B9J08_000483_orf19.4980	B9J08_000483	shock; heat; ssap; hsplike; yjm; ssa; kda; hsp; hss; lachancea	TRUE	CAL0000006	orthoMCL_blastx	orf19.4980	CAL0000184706	HSP70	Putative hsp70 chaperone; role in entry into host cells; heat-shock, amphotericin B, cadmium, ketoconazole-induced; surface localized in yeast and hyphae; antigenic in host; farnesol-downregulated in biofilm; Spider biofilm induced	0.999321	6.34489e-08	1.27837e-07	up	1.04557	1.99429e-05	6.69444e-05	up	0.777234	3.44483e-07	1.10176e-06	up	6.7554	0	0	up
B9J08_002819_orf19.2013	B9J08_002819	glucoseregulated; chaperone; kda; heat; shock; hsp; dnak; bip; molecular; penicillium	TRUE	CAL0004332	orthoMCL_blastx	orf19.2013	CAL0000199653	KAR2	Similar to Hsp70 family chaperones; role in translocation of proteins into the ER; induced in high iron; protein present in exponential and stationary growth phase yeast cultures; flow model and Spider biofilm repressed	0.92696	1.92941e-75	3.63654e-74	up	-0.0946633	0.101473	0.154297	noDEG	-0.405114	0.0102599	0.0178596	noDEG	-0.947835	5.88489e-79	6.08584e-78	down
B9J08_003364_orf19.1065	B9J08_003364	shock; heat; hsplike; ssap; yjm; kda; ssa; hsp; lachancea; family	TRUE	CAL0001208	orthoMCL_blastx	orf19.1065	CAL0000184853	SSA2	HSP70 family chaperone; cell wall fractions; antigenic; beta-defensin peptides impport; ATPase domain binds histatin 5; at hyphal surface, not yeast; farnesol-repressed in biofilm; flow model, Spider biofilm repressed; caspofungin repressed	0.467797	3.95676e-24	1.63759e-23	noDEG	-0.0147996	0.798441	0.842858	noDEG	0.647937	1.36916e-06	4.09718e-06	up	-0.707	2.27112e-31	1.04745e-30	down
B9J08_000188_orf19.1687	B9J08_000188	helicase; rna; factor; atpdependent; prp; premrnasplicing; splicing; premrna; containing; hydrolase	TRUE	CAL0000153	orthoMCL_blastx	orf19.1687	CAL0000191988		Ortholog of S. cerevisiae Prp43, an RNA helicase in the DEAH-box family that functions in both RNA polymerase I and polymerase II transcript metabolism; Hap43-induced gene	2.28032	3.35849e-69	5.22798e-68	up	-0.440268	0.00491243	0.0105491	noDEG	1.06616	6.32017e-24	7.1141e-23	up	-1.99557	4.15778e-62	3.38152e-61	down
B9J08_001476_orf19.4033	B9J08_001476	helicase; rna; atpdependent; factor; prp; dhx; premrnasplicing; dhxprp; prpp; yjm	TRUE	CAL0004768	orthoMCL_blastx	orf19.4033	CAL0000197565	PRP22	Putative RNA-dependent ATPase; induced upon adherence to polystyrene; induced by Mnl1p under weak acid stress	1.37328	1.89673e-16	5.80781e-16	up	-0.0726184	0.664344	0.730896	noDEG	-0.444348	4.03527e-05	0.000101656	noDEG	-0.158525	0.10053	0.128259	noDEG
B9J08_001716_orf19.5865	B9J08_001716	rna; factor; atpdependent; helicase; premrnasplicing; dhx; splicing; cdc; helicaselike; prp	TRUE	CAL0002409	orthoMCL_blastx	orf19.5865	CAL0000186259		Ortholog(s) have RNA-dependent ATPase activity, role in generation of catalytic spliceosome for first transesterification step and U2-type catalytic step 1 spliceosome localization	-1.04199	2.0914e-22	8.07468e-22	down	1.08084	2.47182e-14	2.47582e-13	up	-1.058	2.70809e-17	1.9718e-16	down	-0.310916	0.029481	0.0403571	noDEG
B9J08_004094_orf19.2818	B9J08_004094	helicase; rna; factor; atpdependent; prp; premrnasplicing; splicing; premrna; penicillium; adenosinetriphosphatase	TRUE	CAL0005059	orthoMCL_blastx	orf19.2818	CAL0000193710		Ortholog(s) have RNA-dependent ATPase activity, second spliceosomal transesterification activity, role in generation of catalytic spliceosome for second transesterification step and U2-type catalytic step 2 spliceosome localization	1.06547	8.58611e-33	4.76162e-32	up	0.190925	0.083301	0.130507	noDEG	0.0870646	0.380096	0.454673	noDEG	0.0357064	0.78899	0.82424	noDEG
B9J08_000969_orf19.6070	B9J08_000969	atpase; ptype; sodium; efflux; potassiumsodium; fungaltype; enap; yjm; transport; penicillium	TRUE	CAL0005183	orthoMCL_blastx	orf19.6070	CAL0000188030	ENA2	Putative sodium transporter; induced by ciclopirox olamine; alkaline induced by Rim101; repressed by high-level peroxide stress; induced in oral candidiasis clinical isolates; possibly essential gene; rat catheter and Spider biofilm induced	0.59565	2.09388e-12	5.33901e-12	up	0.466239	1.35722e-05	4.65107e-05	noDEG	0.836781	8.6157e-08	2.96386e-07	up	1.78138	7.29347e-87	8.28329e-86	up
B9J08_002173_orf19.6070	B9J08_002173	atpase; ptype; efflux; potassiumsodium; sodium; fungaltype; enap; yjm; transport; fusarium	TRUE	CAL0005183	orthoMCL_blastx	orf19.6070	CAL0000188030	ENA2	Putative sodium transporter; induced by ciclopirox olamine; alkaline induced by Rim101; repressed by high-level peroxide stress; induced in oral candidiasis clinical isolates; possibly essential gene; rat catheter and Spider biofilm induced	0.237869	0.0405561	0.0522787	noDEG	2.40499	2.83189e-58	3.76169e-56	up	0.836781	8.6157e-08	2.96386e-07	up	1.78138	7.29347e-87	8.28329e-86	up
B9J08_004689_orf19.526	B9J08_004689	haca; complex; subunit; ribonucleoprotein; like; lelike; partial; nhp; ribosomal; penicillium	TRUE	CAL0000123	orthoMCL_blastx	orf19.526	CAL0000183079	NHP2	Putative H/ACA snoRNP protein; macrophage/pseudohyphal-induced	1.57147	6.63775e-83	1.48723e-81	up	-0.592123	1.67811e-08	8.67671e-08	down	0.0976122	0.153003	0.205694	noDEG	-2.00891	6.25662e-139	1.322e-137	down
B9J08_004681_orf19.6502	B9J08_004681	shortchain; dehydrogenasereductase; dehydrogenase; family; nadpbinding; retinal; chain; short; colletotrichum; reductase	TRUE	CAL0003030	orthoMCL_blastx	orf19.6502	CAL0000196364		Short-chain dehydrogenase/reductase; upregulation correlates with clinical development of fluconazole resistance	-0.458188	3.06072e-05	5.19969e-05	noDEG	0.238241	0.0567218	0.0935138	noDEG	-2.99297	5.80926e-12	2.93271e-11	down	-0.934909	0.0907653	0.116596	noDEG
B9J08_004671_orf19.4294	B9J08_004671	mitochondrial; import; factor; cytochrome; cyc; cycp; yjm; oxidoreductase; reductaselike; fadbinding	TRUE	CAL0000385	orthoMCL_blastx	orf19.4294	CAL0000191400		Ortholog(s) have oxidoreductase activity, role in cytochrome c-heme linkage, mitochondrial membrane organization and extrinsic to mitochondrial inner membrane localization	-0.0165057	0.790799	0.819136	noDEG	0.0538049	0.448758	0.534847	noDEG	1.2055	7.26143e-16	4.809e-15	up	-0.491325	0.0069099	0.0101565	noDEG
B9J08_004668_orf19.3064	B9J08_004668	ribosomal; mitochondrial; yml; mrpl; domaincontaining; mitochondriallike; colletotrichum; subunit; plasmodium; mdraft	TRUE	CAL0001458	orthoMCL_blastx	orf19.3064	CAL0000184130	MRPL27	Putative 60S ribosomal protein L27, mitochondrial precursor	0.593576	2.1186e-17	6.69292e-17	up	-0.55515	5.8016e-10	3.60035e-09	noDEG	1.20372	3.60047e-31	5.6222e-30	up	-0.898867	4.86548e-16	1.44533e-15	down
B9J08_004666_orf19.3065	B9J08_004666	oxidase; daminoacid; fusarium; penicillium; acid; damino; oxidoreductase; dependent; fad; pseudogymnoascus	TRUE	CAL0001460	orthoMCL_blastx	orf19.3065	CAL0000179499	DAO1	Putative D-amino acid oxidase; transcription is regulated upon yeast-hyphal switch	-0.217131	0.00036188	0.000569676	noDEG	0.409746	1.61228e-07	7.34878e-07	noDEG	1.20726	9.16592e-48	2.9493e-46	up	1.78774	4.66427e-105	6.6216e-104	up
B9J08_004665_orf19.71	B9J08_004665	golgi; reassembly; stacking; reassemblystacking; grasp; grhp; family; penicillium; yjm; pseudogymnoascus	TRUE	CAL0000654	orthoMCL_blastx	orf19.71	CAL0000183593		Ortholog(s) have role in ER to Golgi vesicle-mediated transport, protein secretion and COPII vesicle coat, Golgi membrane, cell division site, cell tip, cis-Golgi network, cytosol, nucleus localization	-0.156175	0.0081426	0.011306	noDEG	-0.242414	0.000607208	0.001583	noDEG	-0.519564	1.11057e-10	4.96174e-10	noDEG	-0.221581	0.00151377	0.00235451	noDEG
B9J08_004663_orf19.4548	B9J08_004663	kinase; mak; carbohydrate; pfkb; ribokinaselike; family; penicillium; pseudogymnoascus; makp; colletotrichum	TRUE	CAL0002767	orthoMCL_blastx	orf19.4548	CAL0000179624	MAK32	Putative protein involved in the structural stability of L-A double-stranded RNA-containing particles; downregulated upon adherence to polystyrene	0.857845	2.01064e-30	1.04251e-29	up	0.210477	0.0217802	0.0400105	noDEG	0.346715	5.3094e-05	0.000131722	noDEG	0.157975	0.177809	0.218689	noDEG
B9J08_004658_orf19.4540	B9J08_004658	ubiquitinconjugating; enzyme; like; isoform; kda; kdalike; partial; ubiquitin; gossypium; subsp	TRUE	CAL0002753	orthoMCL_blastx	orf19.4540	CAL0000197909	UBC8	Predicted ubiquitin-conjugating enzyme that negatively regulates gluconeogenesis by mediating the glucose-induced ubiquitination of fructose-1,6-bisphosphatase; induced by alpha pheromone in SpiderM medium	-1.21862	1.313e-38	8.76221e-38	down	0.21671	0.0694171	0.111351	noDEG	-0.295371	0.0166583	0.0279511	noDEG	1.15361	2.9854e-75	2.88558e-74	up
B9J08_004657_orf19.7286	B9J08_004657	proteasome; subunit; regulatory; nonatpase; homolog; pcidomaincontaining; rpn; isoform; like; rpnp	TRUE	CAL0003998	orthoMCL_blastx	orf19.7286	CAL0000177306	RPN7	Subunit of the proteasome regulatory particle; regulated by Gcn2p and Gcn4p; protein present in exponential and stationary growth phase yeast cultures	-0.261002	3.06445e-06	5.54903e-06	noDEG	0.152932	0.0176562	0.0331663	noDEG	-0.04846	0.5506	0.620972	noDEG	8.44783e-05	0.999728	0.999728	noDEG
B9J08_004653_orf19.7292	B9J08_004653	actinlike; actin; actinrelated; arp; actinactinlike; binding; complex; penicillium; subunit; colletotrichum	TRUE	CAL0004013	orthoMCL	orf19.7292	CAL0000193205	ARP2	Component of the Arp2/3 complex; required for virulence, hyphal growth, cell wall/cytoskeleton organization, not for endocytosis; mutation confers hypersensitivity to cytochalasin D; regulated by Gcn2 and Gcn4; Spider biofilm repressed	-0.201679	1.19756e-05	2.08136e-05	noDEG	0.0463544	0.437743	0.524295	noDEG	-0.246364	0.0018619	0.00371984	noDEG	0.275977	4.22481e-08	8.90318e-08	noDEG
B9J08_005498_orf19.6681	B9J08_005498	hydrolase; esterase; alphabeta; esteraselipase; alphabetahydrolase; acetylhydrolase; lipase; acetyl; mycobacterium; staphylococcus	TRUE	CAL0004129	orthoMCL_blastx	orf19.6681	CAL0000196568		Protein of unknown function; Spider biofilm induced	0.904249	6.70939e-31	3.51801e-30	up	0.149607	0.114621	0.171486	noDEG	0.3123	0.0568614	0.0852987	noDEG	1.17717	2.35166e-07	4.78916e-07	up
B9J08_004652_orf19.7293	B9J08_004652	kinase; ttk; serinethreonineprotein; checkpoint; kinaselike; mps; penicillium; fusarium; mpsp; partial	TRUE	CAL0004016	orthoMCL_blastx	orf19.7293	CAL0000200652	MPS1	Monopolar spindle protein, a putative kinase; essential for growth; periodic mRNA expression, peak at cell-cycle S/G2 phase	0.80953	1.53727e-25	6.70034e-25	up	-0.0219532	0.79632	0.840937	noDEG	0.70352	0.00195431	0.00388604	up	0.311388	0.0715878	0.0932989	noDEG
B9J08_004651_orf19.6693	B9J08_004651	metalloprotease; zinc; fusarium; yjm; hyjmo; penicillium; oxysporum; peptidase; inactive; pseudogymnoascus	TRUE	CAL0004149	orthoMCL_blastx	orf19.6693	CAL0000177908		Ortholog(s) have cytosol, nucleus localization	0.40485	5.8509e-18	1.8978e-17	noDEG	-0.0772675	0.212824	0.288401	noDEG	1.17258	3.23381e-13	1.78687e-12	up	-0.13863	0.209231	0.254	noDEG
B9J08_004648_orf19.7196	B9J08_004648	protease; serine; subtilisinlike; proteinase; cerevisin; yjm; prbp; vacuolar; penicillium; partial	TRUE	CAL0003166	orthoMCL_blastx	orf19.7196	CAL0000175297		Putative vacuolar protease; upregulated in the presence of human neutrophils; Spider biofilm induced	-0.648849	9.62832e-21	3.50401e-20	down	0.488123	3.81738e-07	1.67431e-06	noDEG	-0.202674	0.293043	0.362942	noDEG	2.38331	3.7738e-226	1.77788e-224	up
B9J08_004647_orf19.7195	B9J08_004647	enzyme; ubiquitinconjugating; isoform; kda; ubiquitin; partial; conjugating; ligase; alike; ubc	TRUE	CAL0003164	orthoMCL_blastx	orf19.7195	CAL0000194082	RAD6	Functional ortholog of S. cerevisiae Rad6; negative regulator of hyphal growth; required for wild-type UV resistance; acts in pathway with Efg1; ; transcript is UV-induced, slightly repressed during hyphal growth; gene has two introns	-0.521979	5.09774e-16	1.53565e-15	noDEG	-0.107204	0.186731	0.258384	noDEG	-0.182444	0.050949	0.0773401	noDEG	0.416067	1.93803e-06	3.72158e-06	noDEG
B9J08_004639_orf19.4979	B9J08_004639	kinase; lkh; kinaselike; dual; specificity; cmgcclk; knsp; yjm; penicillium; pseudogymnoascus	TRUE	CAL0006406	orthoMCL_blastx	orf19.4979	CAL0000194707	KNS1	Protein kinase involved in negative regulation of PolIII transcription; effector kinase of the TOR signaling pathway, phosphorylates Rpc53p to regulate ribosome and tRNA biosynthesis; Spider and flow model biofilm induced	-0.599374	7.63741e-11	1.79861e-10	down	0.263109	0.0173485	0.0326763	noDEG	-0.624409	3.62382e-06	1.03438e-05	down	3.47554	9.72975e-67	8.39636e-66	up
B9J08_004633_orf19.4966	B9J08_004633	mitochondrial; carrier; calciumbinding; aralar; transporter; aspartateglutamate; penicillium; agcp; fusarium; pseudogymnoascus	TRUE	CAL0006367	orthoMCL_blastx	orf19.4966	CAL0000181319	AGC1	Putative mitochondrial carrier protein; transcript is alkaline upregulated rat catheter biofilm induced	0.0774433	0.098354	0.120863	noDEG	-0.405383	4.76893e-16	5.72169e-15	noDEG	-0.265768	0.00591054	0.010765	noDEG	-0.267452	0.0114594	0.016437	noDEG
B9J08_004630_orf19.4987	B9J08_004630	pore; complex; nuclear; nupnup; isoform; nucleoporin; nup; nupp; yjm; cryptococcus	TRUE	CAL0000016	orthoMCL_blastx	orf19.4987	CAL0000193504	NUP49	Nuclear pore protein	0.428539	1.60423e-16	4.93111e-16	noDEG	-0.19451	0.00323674	0.00725502	noDEG	0.0581231	0.717853	0.773281	noDEG	0.228277	0.0162959	0.0229855	noDEG
B9J08_004627_orf19.4991	B9J08_004627	rnabinding; pumilio; binding; rna; repeatcontaining; fusarium; arm; domaincontaining; pumiliofamily; oxysporum	TRUE	CAL0000028	orthoMCL_blastx	orf19.4991	CAL0000185028	MPT5	Putative RNA-binding protein; Hap43p-repressed gene; protein induced during the mating process	0.419802	4.7714e-11	1.13468e-10	noDEG	0.964316	3.19039e-44	2.2249e-42	up	1.93122	8.18564e-91	9.14925e-89	up	1.72521	1.17551e-68	1.03406e-67	up
B9J08_004619_orf19.4537	B9J08_004619	transcription; factor; elongation; sii; tfiis; pseudogymnoascus; penicillium; fusarium; dstp; colletotrichum	TRUE	CAL0002729	orthoMCL_blastx	orf19.4537	CAL0000174383		Ortholog(s) have RNA polymerase II core binding, RNA polymerase II regulatory region DNA binding, core RNA polymerase II recruiting transcription factor activity	-0.20104	0.000188709	0.000303316	noDEG	-0.332603	2.30724e-06	9.00778e-06	noDEG	-0.516296	2.11694e-12	1.10459e-11	noDEG	-1.57568	1.07948e-67	9.39196e-67	down
B9J08_004617_orf19.4535	B9J08_004617	ptrp; yjm; component; ptr; spssensor; zygosaccharomyces; lachancea; sensor; kluyveromyces; hanseniaspora	TRUE	CAL0002725	orthoMCL_blastx	orf19.4535	CAL0000187245	PTR3	Protein similar to S. cerevisiae Ptr3p, which is a sensor of external amino acids; expression upregulated in an ssr1 null mutant	0.326495	0.00117884	0.00177509	noDEG	0.0914098	0.459251	0.545024	noDEG	0.100035	0.440499	0.517408	noDEG	0.24639	0.139438	0.174298	noDEG
B9J08_004720_orf19.4744	B9J08_004720	phosphatase; phosphatases; myotubularinrelated; myotubularin; phosphoinositide; isoform; cryptococcus; partial; ymrp; phosphate	TRUE	CAL0004451	orthoMCL_blastx	orf19.4744	CAL0000182833		Putative phosphatidylinositol 3-phosphate (PI3P) phosphatase; repressed by alpha pheromone in SpiderM medium	-0.0707976	0.285521	0.327089	noDEG	0.0686546	0.387165	0.475828	noDEG	-1.00996	2.58422e-07	8.36587e-07	down	0.0994089	0.426437	0.482501	noDEG
B9J08_004721_orf19.4743	B9J08_004721	atpase; elevated; lactation; partial; mitochondrial; isoform; afg; afglike; fusarium; family	TRUE	CAL0004449	orthoMCL_blastx	orf19.4743	CAL0000193419	AFG1	Putative mitochondrial ATPase of the AAA family; similar but not orthologous to S. cerevisiae Afg1; mutant is viable; regulated by Sef1, Sfu1, and Hap43	0.135618	0.0432523	0.0555362	noDEG	-0.111552	0.177381	0.248109	noDEG	0.96707	4.60909e-08	1.63682e-07	up	1.07574	3.19032e-07	6.44754e-07	up
B9J08_004611_orf19.748	B9J08_004611	nucleoporin; nupp; sonb; yjm; nup; fusarium; nuclear; penicillium; oxysporum; pseudogymnoascus	TRUE	CAL0001840	orthoMCL_blastx	orf19.748	CAL0000193782		Ortholog(s) have RNA binding, nucleocytoplasmic transporter activity, structural constituent of nuclear pore activity	0.709564	1.07977e-17	3.45218e-17	up	-0.242684	0.00597065	0.0125831	noDEG	-0.737213	4.05705e-22	4.07689e-21	down	-0.379782	5.22397e-05	9.12008e-05	noDEG
B9J08_004608_orf19.745	B9J08_004608	vacuolar; repeatcontaining; arm; penicillium; fusarium; vac; armadillo; pseudogymnoascus; membrane; repeat	TRUE	CAL0001835	orthoMCL_blastx	orf19.745	CAL0000185656	VAC8	Protein involved in vacuolar inheritance; required for hyphal growth; contains armadillo repeats	-0.342793	1.81382e-20	6.5328e-20	noDEG	0.0916851	0.0553046	0.0915019	noDEG	-0.296195	0.00856394	0.0151096	noDEG	0.0990929	0.158716	0.196656	noDEG
B9J08_004605_orf19.5691	B9J08_004605	septin; cell; division; control; spn; binding; gtp; penicillium; cdcp; aspa	TRUE	CAL0000744	orthoMCL_blastx	orf19.5691	CAL0000177264	CDC11	Septin; cell and hyphal morphology, agar-invasive growth, full virulence and kidney tissue invasion in mouse, but not kidney colonization, immunogenicity; hyphal and cell-cycle-regulated phosphorylation; rat catheter biofilm repressed	0.425532	2.5777e-24	1.07481e-23	noDEG	-0.0405108	0.408434	0.496547	noDEG	-0.412135	4.1042e-09	1.60318e-08	noDEG	-0.861179	6.1004e-42	3.51755e-41	down
B9J08_004603_orf19.5780	B9J08_004603	lccl; domain; domaincontaining; containing; colletotrichum; penicillium; hyjmi; yjm; pseudogymnoascus; yilc	TRUE	CAL0001534	orthoMCL_blastx	orf19.5780	CAL0000174472		Putative protein of unknown function; Hap43p-repressed gene	-0.242334	0.00615277	0.00862687	noDEG	0.117876	0.271506	0.354988	noDEG	-1.29791	1.32359e-22	1.37787e-21	down	0.0942167	0.457839	0.514917	noDEG
B9J08_004598_orf19.910	B9J08_004598	nuclear; small; ribonucleoprotein; prp; prpdomaincontaining; factor; premrna; processing; penicillium; partial	TRUE	CAL0003600	orthoMCL_blastx	orf19.910	CAL0000177949	PRP3	Predicted splicing factor, component of the U4/U6-U5 snRNP complex; Hap43-induced gene; rat catheter biofilm induced	0.64933	8.1925e-10	1.83337e-09	up	1.05917	4.56746e-16	5.49178e-15	up	-0.672979	8.82901e-06	2.40486e-05	down	0.214697	0.170185	0.209955	noDEG
B9J08_004596_orf19.4206	B9J08_004596	mus; endonuclease; junction; crossover; dna; repair; isoform; penicillium; fusarium; musp	TRUE	CAL0000062	orthoMCL_blastx	orf19.4206	CAL0000174024		Ortholog(s) have crossover junction endodeoxyribonuclease activity	0.0148924	0.837455	0.860911	noDEG	0.104017	0.210307	0.285684	noDEG	0.0206685	0.828673	0.86634	noDEG	-0.251844	0.0370987	0.0502016	noDEG
B9J08_004594_orf19.4203	B9J08_004594	nuclear; envelope; nucleoporin; ndc; ndcp; ndcnup; yjm; pseudogymnoascus; fusarium; colletotrichum	TRUE	CAL0000057	orthoMCL_blastx	orf19.4203	CAL0000193069		Ortholog(s) have role in nuclear pore organization, spindle pole body duplication and nuclear pore transmembrane ring, spindle pole body localization	0.17658	0.000385197	0.000605425	noDEG	-0.0924132	0.120839	0.179346	noDEG	-0.219593	0.0169647	0.0283829	noDEG	0.738674	9.5433e-15	2.69997e-14	up
B9J08_004588_orf19.3617	B9J08_004588	gtpbinding; rasrelated; isoform; partial; alike; gtr; domain; small; drosophila; binding	TRUE	CAL0000319	orthoMCL_blastx	orf19.3617	CAL0000174018	GTR1	Putative GTP-binding protein; transcript is upregulated in clinical isolates from HIV+ patients with oral candidiasis; (see Locus History Note for Assembly 19 correction)	-0.141461	0.0461613	0.0590538	noDEG	0.393229	1.16135e-05	4.02935e-05	noDEG	-0.0353327	0.821454	0.860205	noDEG	0.544008	0.000132882	0.000224231	noDEG
B9J08_004587_orf19.3616	B9J08_004587	squalene; synthase; farnesyldiphosphate; farnesyltransferase; synthetase; penicillium; pseudogymnoascus; farnesyl; partial; fusarium	TRUE	CAL0000316	orthoMCL_blastx	orf19.3616	CAL0000181444	ERG9	Putative farnesyl-diphosphate farnesyl transferase (squalene synthase); sterol biosynthesis pathway; likely essential for growth; regulated by fluconazole, lovastatin; amphotericin B, caspofungin repressed; Spider biofilm repressed	-0.16276	8.95072e-05	0.000147261	noDEG	-0.028128	0.533779	0.615661	noDEG	-1.11018	2.31854e-11	1.10152e-10	down	-1.04596	1.16304e-39	6.42653e-39	down
B9J08_004581_orf19.2245	B9J08_004581	rasrelated; rab; gtpase; raba; small; ypt; raslike; gtpbinding; monomeric; rabalike	TRUE	CAL0006268	orthoMCL_blastx	orf19.2245	CAL0000178686	YPT72	Vacuolar Rab small monomeric GTPase involved in vacuolar biogenesis; involved in filamentous growth and virulence	-0.346755	1.45483e-11	3.54742e-11	noDEG	0.397184	2.33372e-10	1.49825e-09	noDEG	0.435474	0.00775025	0.0137886	noDEG	-0.0156192	0.868249	0.891519	noDEG
B9J08_004684_orf19.6506	B9J08_004684	rcop; finger; yjm; deacetylase; histone; phdfinger; phd; domaincontaining; complex; subunit	TRUE	CAL0003038	orthoMCL_blastx	orf19.6506	CAL0000176784		Ortholog(s) have role in histone deacetylation, negative regulation of antisense RNA transcription, regulation of DNA-dependent DNA replication initiation, transcription elongation from RNA polymerase II promoter	0.445854	8.84027e-08	1.76268e-07	noDEG	-0.0635844	0.551285	0.630379	noDEG	-0.658584	1.98022e-11	9.49283e-11	down	0.0337308	0.657476	0.705747	noDEG
B9J08_004685_orf19.6507	B9J08_004685	proliferationassociated; glike; partial; dnabinding; kda; curved; isoform; metallopeptidase; low; quality	TRUE	CAL0003041	orthoMCL_blastx	orf19.6507	CAL0000194232		Putative curved DNA-binding protein orthologous to S. pombe Cdb4; stationary phase enriched protein; rat catheter and Spider biofilm repressed	0.0120753	0.851476	0.874357	noDEG	-0.0398219	0.419713	0.507715	noDEG	0.0479293	0.550849	0.621129	noDEG	-1.13092	7.88664e-83	8.50153e-82	down
B9J08_005541_orf19.6506	B9J08_005541	rcop; finger; yjm; deacetylase; histone; phdfinger; phd; domaincontaining; complex; subunit	TRUE	CAL0003038	orthoMCL_blastx	orf19.6506	CAL0000176784		Ortholog(s) have role in histone deacetylation, negative regulation of antisense RNA transcription, regulation of DNA-dependent DNA replication initiation, transcription elongation from RNA polymerase II promoter	0.440873	1.1138e-07	2.20664e-07	noDEG	-0.0579294	0.583158	0.658324	noDEG	-0.658584	1.98022e-11	9.49283e-11	down	0.0337308	0.657476	0.705747	noDEG
B9J08_005542_orf19.6507	B9J08_005542	proliferationassociated; glike; dnabinding; partial; curved; kda; isoform; sinocyclocheilus; low; quality	TRUE	CAL0003041	orthoMCL_blastx	orf19.6507	CAL0000194232		Putative curved DNA-binding protein orthologous to S. pombe Cdb4; stationary phase enriched protein; rat catheter and Spider biofilm repressed	0.0344556	0.407051	0.452649	noDEG	-0.0696406	0.161976	0.229507	noDEG	0.0479293	0.550849	0.621129	noDEG	-1.13092	7.88664e-83	8.50153e-82	down
B9J08_004580_orf19.2246	B9J08_004580	smr; domaincontaining; dufdomaincontaining; partial; domain; fusarium; penicillium; pseudogymnoascus; cytoplasmic; colletotrichum	TRUE	CAL0006270	orthoMCL_blastx	orf19.2246	CAL0000181279		Ortholog(s) have cytosol, nucleus localization	-0.0282009	0.725966	0.759311	noDEG	0.0894524	0.347091	0.435647	noDEG	-0.00560399	0.939752	0.951265	noDEG	-0.135684	0.137581	0.172112	noDEG
B9J08_004578_orf19.1434	B9J08_004578	dna; brct; partial; domaincontaining; dpb; replication; regulator; checkpoint; control; rad	TRUE	CAL0004555	orthoMCL_blastx	orf19.1434	CAL0000188846		Ortholog(s) have protein kinase activator activity	0.12603	0.0446722	0.0572144	noDEG	0.220647	0.00455825	0.00986825	noDEG	-0.702773	6.10133e-10	2.55902e-09	down	0.115375	0.387851	0.443657	noDEG
B9J08_004571_orf19.2473	B9J08_004571	rsc; complex; subunit; chromatin; structureremodeling; remodeling; penicillium; fusarium; rscp; partial	TRUE	CAL0001606	orthoMCL_blastx	orf19.2473	CAL0000183791		Putative RSC chromatin remodeling complex component; decreased transcription is observed upon fluphenazine treatment or in an azole-resistant strain that overexpresses CDR1 and CDR2	0.176628	0.00132103	0.00197746	noDEG	-0.0745865	0.291806	0.377145	noDEG	-0.616989	1.12648e-11	5.51216e-11	down	-0.366392	3.60138e-05	6.37483e-05	noDEG
B9J08_004569_orf19.2471	B9J08_004569	prefoldin; subunit; alpha; probable; drosophila; pseudogymnoascus; fusarium; var; prefoldindomaincontaining; lachancea	TRUE	CAL0001602	orthoMCL_blastx	orf19.2471	CAL0000194812	GIM5	Putative heterohexameric cochaperone prefoldin complex subunit; macrophage/pseudohyphal-repressed gene and macrophage-induced protein	0.116427	0.13556	0.163205	noDEG	0.111079	0.195004	0.267896	noDEG	0.499259	5.95495e-10	2.49928e-09	noDEG	-0.681653	4.95054e-15	1.41571e-14	down
B9J08_004566_orf19.1849	B9J08_004566	nucleolar; rnaassociated; small; utpp; yjm; required; cell; fusarium; penicillium; domaincontaining	TRUE	CAL0001680	orthoMCL_blastx	orf19.1849	CAL0000179907		Ortholog(s) have U3 snoRNA binding, rRNA binding activity, role in maturation of SSU-rRNA from tricistronic rRNA transcript (SSU-rRNA, 5.8S rRNA, LSU-rRNA) and nucleolus, small-subunit processome localization	1.27099	2.17663e-13	5.8047e-13	up	0.913554	3.9163e-05	0.000125931	up	-0.755161	1.47362e-14	9.05347e-14	down	-0.655867	1.04207e-07	2.1546e-07	down
B9J08_004561_orf19.646	B9J08_004561	glutamine; synthetase; ligase; penicillium; glutamateammonia; colletotrichum; var; partial; pseudogymnoascus; lachancea	TRUE	CAL0001010	orthoMCL_blastx	orf19.646	CAL0000185613	GLN1	Putative glutamate synthase; regulated by Tsa1, Tsa1B under H2O2 stress conditions; Spider biofilm induced	-1.20627	2.9693e-50	2.79826e-49	down	-0.293909	0.00649656	0.0135341	noDEG	0.0823772	0.705084	0.761629	noDEG	1.04343	2.08323e-92	2.53819e-91	up
B9J08_004557_orf19.4728	B9J08_004557	ankyrin; isoform; simum; mus; musculus; sinensis; pelodiscus; aplysia; californica; titinlike	TRUE	CAL0004407	orthoMCL_blastx	orf19.4728	CAL0000179227		Ortholog(s) have role in histone deacetylation, negative regulation of meiosis and Set3 complex localization	0.133722	0.00295313	0.00426384	noDEG	-0.147976	0.00726872	0.014986	noDEG	-0.25395	0.00352427	0.0066785	noDEG	0.308418	6.83272e-06	1.27102e-05	noDEG
B9J08_004550_orf19.4754	B9J08_004550	dehydrogenase; glucosephosphate; penicillium; gpd; pseudogymnoascus; zwfp; colletotrichum; fusarium; glucosep; yjm	TRUE	CAL0004479	orthoMCL_blastx	orf19.4754	CAL0000192089	ZWF1	Glucose-6-phosphate dehydrogenase; antigenic in mice; activity induced by O2 or oxidizing agents H2O2, menadione, macrophage; caspofungin repressed; induced in core stress response; regulated by Gcn2, Gcn4; rat catheter biofilm repressed	-0.0614242	0.0965027	0.118779	noDEG	0.282288	1.25908e-11	9.40346e-11	noDEG	-0.318273	0.0144145	0.0243916	noDEG	1.13447	2.49532e-81	2.64064e-80	up
B9J08_004548_orf19.4757	B9J08_004548	assembly; cluster; factor; fes; cytosolic; nar; narfl; isoform; hydrogenase; narp	TRUE	CAL0004486	orthoMCL_blastx	orf19.4757	CAL0000185143	NAR1	Putative cytosolic iron-sulfur (FeS) protein assembly machinery protein; induced by nitric oxide; oxidative stress-induced via Cap1p	0.668424	3.28097e-16	9.96978e-16	up	-0.176358	0.0742807	0.118242	noDEG	0.3318	0.00141354	0.00287354	noDEG	0.59021	1.50186e-09	3.41625e-09	up
B9J08_004542_orf19.5156	B9J08_004542	tyrosine; dehydratase; phosphataselike; phosphatase; verylongchain; ptpladomaincontaining; rhydroxyacylcoa; hydroxy; colletotrichum; penicillium	TRUE	CAL0002593	orthoMCL_blastx	orf19.5156	CAL0000195829		Protein similar to S. cerevisiae Phs1p, which is required for growth; has six putative membrane-spanning regions	0.0846388	0.251487	0.290666	noDEG	-0.0944227	0.329396	0.417469	noDEG	-0.17029	0.260346	0.327218	noDEG	-0.038088	0.719439	0.762733	noDEG
B9J08_003981_orf19.5604	B9J08_003981	resistance; multidrug; transporter; zygosaccharomyces; mfs; general; substrate; flrp; pseudogymnoascus; benomylmethotrexate	TRUE	CAL0000532	orthoMCL_blastx	orf19.5604	CAL0000173998	MDR1	Plasma membrane MDR/MFS multidrug efflux pump; methotrexate is preferred substrate; overexpression in drug-resistant clinical isolates confers fluconazole resistance; repressed in young biofilms; rat catheter biofilm induced	5.62494	4.14701e-196	6.08846e-194	up	2.62734	5.86816e-25	1.49491e-23	up	-0.413941	0.00330853	0.00631096	noDEG	2.03498	1.09439e-32	5.23726e-32	up
B9J08_004540_orf19.5148	B9J08_004540	adenylate; cyclase; cyrp; yjm; partial; ppcdomaincontaining; cryptococcus; var; penicillium; rhizopus	TRUE	CAL0002580	orthoMCL_blastx	orf19.5148	CAL0000178292	CYR1	Class III adenylyl cyclase; mutant lacks cAMP; mutant hyphal growth defect rescued by exogenous cAMP; required for mouse mucosal or systemic infection; role in macrophage sensitivity, apoptosis; downstream of Ras1p and CO2 signaling	0.0022493	0.964669	0.969535	noDEG	-0.0671659	0.266389	0.349609	noDEG	-0.290448	2.80303e-05	7.25939e-05	noDEG	0.0761851	0.338661	0.393044	noDEG
B9J08_004529_orf19.5682	B9J08_004529	alpha; importin; subunit; karyopherin; arm; repeatcontaining; penicillium; var; pseudogymnoascus; armadillotype	TRUE	CAL0000730	orthoMCL_blastx	orf19.5682	CAL0000179212		Ortholog(s) have protein binding, bridging, protein transporter activity and role in chromosome condensation, protein import into nucleus, protein targeting to membrane, regulation of mitotic cell cycle	0.690643	4.10954e-55	4.45186e-54	up	0.116358	0.0492848	0.0825299	noDEG	0.512965	3.86149e-13	2.12265e-12	noDEG	-0.985154	1.46353e-47	9.42112e-47	down
B9J08_004526_orf19.299	B9J08_004526	carboxypeptidase; zinc; metallocarboxypeptidase; ecm; penicillium; ecmp; precursor; fusarium; colletotrichum; extracellular	TRUE	CAL0004123	orthoMCL_blastx	orf19.299	CAL0000185255	ECM14	Ortholog(s) have endoplasmic reticulum, fungal-type vacuole localization	-0.15872	0.0209011	0.0277835	noDEG	-0.00642069	0.93757	0.952249	noDEG	-0.503839	0.00607034	0.0110434	noDEG	0.106373	0.323596	0.377489	noDEG
B9J08_004516_orf19.422	B9J08_004516	spt; transcription; factor; sptp; complex; penicillium; saga; conserved; fusarium; yjm	TRUE	CAL0005609	orthoMCL_blastx	orf19.422	CAL0000196043	SPT20	Putative transcription factor; downregulated upon adherence to polystyrene; flucytosine repressed	-0.139544	0.0356882	0.0462926	noDEG	-0.32749	5.39527e-05	0.000170058	noDEG	0.271094	0.175253	0.23131	noDEG	0.387533	2.55497e-05	4.56963e-05	noDEG
B9J08_004510_orf19.7327	B9J08_004510	phosphate; inorganic; pho; transporter; transport; penicillium; pseudogymnoascus; probable; colletotrichum; var	TRUE	CAL0004579	orthoMCL_blastx	orf19.7327	CAL0000189279	PHO88	Protein with a role in phosphate transport; biofilm-regulated expression; amphotericin B repressed	0.203202	0.00987585	0.0135875	noDEG	-0.142851	0.152753	0.218627	noDEG	-0.30892	0.0927815	0.132447	noDEG	-0.287558	0.00222003	0.0034113	noDEG
B9J08_004506_orf19.7322	B9J08_004506	dufdomaincontaining; duf; domaincontaining; penicillium; domain; pbdc; pseudogymnoascus; cytoplasmic; colletotrichum; upf	TRUE	CAL0004574	orthoMCL_blastx	orf19.7322	CAL0000185958		Protein of unknown function; S. cerevisae ortholog Ypl225w interacts with ribosomes; rat catheter biofilm induced	0.413836	4.52957e-11	1.07901e-10	noDEG	0.0177016	0.798842	0.843122	noDEG	-0.857638	0.00328903	0.00627753	down	0.239481	0.0127263	0.0181519	noDEG
B9J08_004502_orf19.7552	B9J08_004502	small; nucleolar; utp; subunit; complex; ribonucleoprotein; utpdomaincontaining; rnaassociated; utpp; processome	TRUE	CAL0000085	orthoMCL_blastx	orf19.7552	CAL0000180872		Putative U3-containing small subunit processome complex protein; Hap43-induced gene; repressed in core stress response; Spider biofilm induced	1.83559	1.14839e-22	4.47718e-22	up	0.619784	0.00149511	0.00360001	up	1.91879	1.14666e-23	1.2661e-22	up	-2.67264	2.96303e-99	3.9507e-98	down
B9J08_004501_orf19.7551	B9J08_004501	oxidase; darabinonolactone; lactone; sugar; lgulonolactonedarabinonolactone; colletotrichum; pseudogymnoascus; penicillium; alop; fusarium	TRUE	CAL0000083	orthoMCL_blastx	orf19.7551	CAL0000174500	ALO1	D-Arabinono-1,4-lactone oxidase involved in biosynthesis of dehydro-D-arabinono-1,4-lactone, which has a protective role against oxidative damage; plasma membrane-localized;required for full virulence in a mouse model of systemic infection	0.123212	0.0679794	0.0853606	noDEG	0.543779	1.08532e-11	8.1494e-11	noDEG	-0.414433	6.1053e-17	4.35575e-16	noDEG	-1.34089	1.04783e-145	2.32202e-144	down
B9J08_004500_orf19.7312	B9J08_004500	synthase; hydroxymethylglutarylcoa; penicillium; pseudogymnoascus; hydroxymethylglutaryl; colletotrichum; vkm; trichophyton; fusarium; ergp	TRUE	CAL0004537	orthoMCL_blastx	orf19.7312	CAL0000197068	ERG13	3-hydroxy-3-methylglutaryl coenzyme A synthase; ergosterol biosynthesis; sumoylation target; Tn mutation affects filamentation; amphotericin B, caspofungin repressed; exponential, stationary growth phase expressed; Spider biofilm repressed	-0.0582846	0.384985	0.430513	noDEG	-0.442231	2.82831e-06	1.08552e-05	noDEG	-0.995777	7.78716e-07	2.40835e-06	down	-1.05808	2.59309e-67	2.24994e-66	down
B9J08_004497_orf19.7307	B9J08_004497	reductase; nadhcytochrome; nitrate; ferredoxin; reductaselike; yjm; cytochromeb; pgap; pseudogymnoascus; aimp	TRUE	CAL0004510	orthoMCL_blastx	orf19.7307	CAL0000179322		Putative oxidoreductase; similar to S. cerevisiae Pga3p; possible Kex2p substrate	1.24557	1.75153e-56	1.99424e-55	up	0.224779	0.0255001	0.0459662	noDEG	1.61508	4.39427e-14	2.614e-13	up	-0.707567	0.00167823	0.00260204	down
B9J08_003610_orf19.382	B9J08_003610	factor; elongation; alpha; translation; partial; fusarium; beauveria; bassiana; subunit; pseudogymnoascus	TRUE	CAL0004916	orthoMCL_blastx	orf19.382	CAL0000196876	TEF2	Translation elongation factor 1-alpha; genes encoding ribosomal subunits, translation factors, and tRNA synthetases are downregulated upon phagocytosis by murine macrophage	-0.378272	8.97979e-10	2.00634e-09	noDEG	-0.335886	7.71687e-05	0.000235002	noDEG	-0.746886	9.19871e-14	5.30842e-13	down	-0.65633	1.19462e-39	6.59531e-39	down
B9J08_004579_orf19.382	B9J08_004579	factor; elongation; alpha; translation; partial; fusarium; beauveria; bassiana; subunit; pseudogymnoascus	TRUE	CAL0004916	orthoMCL_blastx	orf19.382	CAL0000196876	TEF2	Translation elongation factor 1-alpha; genes encoding ribosomal subunits, translation factors, and tRNA synthetases are downregulated upon phagocytosis by murine macrophage	0.178755	0.00212458	0.00312168	noDEG	-0.25191	0.00185657	0.00439527	noDEG	-0.746886	9.19871e-14	5.30842e-13	down	-0.65633	1.19462e-39	6.59531e-39	down
B9J08_004493_orf19.51	B9J08_004493	factor; initiation; translation; tif; subunit; eukaryotic; clustered; mitochondria; fusarium; homolog	TRUE	CAL0000601	orthoMCL_blastx	orf19.51	CAL0000196200		Ortholog(s) have role in mitochondrion organization, translational initiation and eukaryotic translation initiation factor 3 complex localization	0.734976	1.21453e-29	6.09338e-29	up	-0.841783	3.24954e-21	6.12471e-20	down	1.47453	7.22779e-37	1.43901e-35	up	-1.67697	1.23419e-53	8.82951e-53	down
B9J08_004489_orf19.759	B9J08_004489	subunit; coatomer; gamma; penicillium; secp; fusarium; pseudogymnoascus; metarhizium; complex; yjm	TRUE	CAL0001871	orthoMCL_blastx	orf19.759	CAL0000193121	SEC21	Ortholog(s) have role in ER to Golgi vesicle-mediated transport, retrograde vesicle-mediated transport, Golgi to ER and COPI vesicle coat, cytosol, endosome localization	-0.19901	5.42378e-09	1.1598e-08	noDEG	-0.132168	0.00296518	0.00671104	noDEG	-0.62425	0.000122655	0.000290716	down	-0.233904	6.76775e-05	0.000116996	noDEG
B9J08_004487_orf19.757	B9J08_004487	dil; ankyrin; domaincontaining; domain; dilute; containing; penicillium; yjm; hyjmp; allantoicase	TRUE	CAL0001868	orthoMCL_blastx	orf19.757	CAL0000177097		Ortholog of S. cerevisiae : YPR089W, C. glabrata CBS138 : CAGL0K08008g, C. dubliniensis CD36 : Cd36_04600, C. parapsilosis CDC317 : CPAR2_105630 and Candida tenuis NRRL Y-1498 : CANTEDRAFT_129373	-0.00914009	0.861699	0.883392	noDEG	0.221232	0.00185407	0.00439229	noDEG	0.297242	0.000169814	0.000395716	noDEG	0.675628	1.69858e-18	5.47541e-18	up
B9J08_004485_orf19.754	B9J08_004485	gtpbinding; ychf; atpase; obglike; penicillium; acidbinding; gtpdependent; nucleic; engd; colletotrichum	TRUE	CAL0001864	orthoMCL_blastx	orf19.754	CAL0000180814	YBN5	P-loop ATPase with similarity to human OLA1 and bacterial YchF; Spider biofilm repressed	0.268279	4.74117e-09	1.01734e-08	noDEG	0.0482677	0.432924	0.519975	noDEG	-0.289681	8.11703e-07	2.50187e-06	noDEG	-0.992121	2.44201e-96	3.13129e-95	down
B9J08_004464_orf19.5968	B9J08_004464	inhibitor; rho; dissociation; gdpdissociation; gdp; set; domaincontaining; rhogdp; penicillium; containing	TRUE	CAL0003409	orthoMCL_blastx	orf19.5968	CAL0000194894	RDI1	Putative rho GDP dissociation inhibitor; transposon mutation affects filamentous growth; farnesol, filament-induced; regulated by Nrg1, Tup1; protein levels low in stationary phase yeast	0.548307	7.35092e-32	3.95857e-31	noDEG	0.363228	6.54141e-10	4.04596e-09	noDEG	-0.185346	0.386414	0.461625	noDEG	0.567734	8.45084e-13	2.22833e-12	noDEG
B9J08_004463_orf19.5970	B9J08_004463	helicase; dna; pcra; atpdependent; srsp; streptococcus; yjm; srs; partial; iiatpdependent	TRUE	CAL0003422	orthoMCL_blastx	orf19.5970	CAL0000191874		Putative DNA repair helicase; transcriptionally induced by interaction with macrophage; fungal-specific (no human or murine homolog)	0.619608	5.92979e-12	1.47294e-11	up	0.337799	0.00155594	0.00373039	noDEG	0.157394	0.0954893	0.135805	noDEG	-0.155161	0.213943	0.259474	noDEG
B9J08_004462_orf19.5971	B9J08_004462	ctype; lectin; domain; penicillium; pseudogymnoascus; capping; telomere; domaincontaining; maintenance; mtcp	TRUE	CAL0003423	orthoMCL_blastx	orf19.5971	CAL0000178984		Ortholog of S. cerevisiae : MTC6, C. glabrata CBS138 : CAGL0I01892g, C. dubliniensis CD36 : Cd36_84990, C. parapsilosis CDC317 : CPAR2_405620 and Candida tenuis NRRL Y-1498 : CANTEDRAFT_99433	0.374453	2.84984e-07	5.55724e-07	noDEG	-0.116954	0.168481	0.237783	noDEG	0.220083	0.0999673	0.141437	noDEG	-0.310478	0.0319997	0.0436453	noDEG
B9J08_004461_orf19.5973	B9J08_004461	prohibitin; penicillium; phb; spfh; proteolysis; family; pseudogymnoascus; colletotrichum; var; partial	TRUE	CAL0003424	orthoMCL_blastx	orf19.5973	CAL0000194824	PHB2	Prohibitin 2; plasma membrane localized	-0.735041	5.23706e-41	3.74104e-40	down	0.133835	0.0494429	0.0827361	noDEG	0.191798	0.131254	0.179677	noDEG	-0.0807791	0.241377	0.288292	noDEG
B9J08_004460_orf19.5956	B9J08_004460	domain; domaincontaining; containing; lsbp; penicillium; endophilina; shdomaincontaining; yjm; isoform; pinp	TRUE	CAL0003378	orthoMCL_blastx	orf19.5956	CAL0000194220	PIN3	Putative SH3-domain-containing protein; predicted role in actin cytoskeleton organization; Spider biofilm repressed	-0.169257	0.00614169	0.00861566	noDEG	0.413869	1.5884e-07	7.25773e-07	noDEG	0.557354	2.73399e-06	7.9174e-06	noDEG	0.211215	0.000757158	0.00120448	noDEG
B9J08_004459_orf19.4650	B9J08_004459	synthase; acetolactate; subunit; small; mitochondrial; precursor; iiii; regulatory; penicillium; pseudogymnoascus	TRUE	CAL0003717	orthoMCL_blastx	orf19.4650	CAL0000184099	ILV6	Putative regulatory subunit of acetolacetate synthase; alkaline induced; regulated by Gcn2 and Gcn4; protein present in exponential and stationary growth phase yeast; Spider biofilm repressed	-1.32838	8.05331e-90	2.19168e-88	down	0.0833641	0.343312	0.432063	noDEG	-0.290253	0.000314765	0.000706614	noDEG	0.895639	7.7044e-36	3.94525e-35	up
B9J08_003413_orf19.5673	B9J08_003413	transporter; oligopeptide; opt; like; superfamily; family; small; mortierella; colletotrichum; penicillium	TRUE	CAL0000713	orthoMCL_blastx	orf19.5673	CAL0000191307	OPT7	Putative oligopeptide transporter; possibly transports GSH or related compounds; Hog1-induced; expression of OPT6, -7, or -8 does not suppress defect of mutant lacking OPT1-3; Hap43-repressed; F-12/CO2 early biofilm induced	0.132913	0.104999	0.128614	noDEG	0.38265	7.50638e-05	0.000229469	noDEG	-2.13774	1.94717e-72	1.39387e-70	down	-0.538928	0.00114266	0.00179662	noDEG
B9J08_003414_orf19.6818	B9J08_003414	helicase; box; rna; atpdependent; deaddeah; fusarium; yjm; hyjml; ucp; containing	TRUE	CAL0005664	orthoMCL_blastx	orf19.6818	CAL0000175865		Ortholog(s) have cytosol, mitochondrion localization	0.63888	3.60499e-24	1.49311e-23	up	-0.379351	4.77399e-06	1.76736e-05	noDEG	0.613541	0.000108913	0.000260467	up	-1.99254	3.8702e-48	2.51168e-47	down
B9J08_004456_orf19.4645	B9J08_004456	emergence; bud; bem; kinase; activator; scdral; fusarium; partial; bemp; penicillium	TRUE	CAL0003701	orthoMCL_blastx	orf19.4645	CAL0000181921	BEM1	Protein required for wild-type budding, hyphal growth, and virulence in a mouse systemic infection; suppresses pseudohyphal and filamentous growth defects of various S. cerevisiae mutants and heat sensitivity of S. cerevisiae cdc24-4 mutant	-0.35571	8.26764e-12	2.03823e-11	noDEG	-0.386687	5.35337e-10	3.34077e-09	noDEG	-0.178618	0.134984	0.184308	noDEG	-1.16842	1.31501e-47	8.49084e-47	down
B9J08_004450_orf19.7324	B9J08_004450	biosynthesis; thiamine; nmt; thip; legionella; pyrimidine; synthase; thi; precursor; enzyme	TRUE	CAL0004576	orthoMCL_blastx	orf19.7324	CAL0000188398	THI13	Thiamin pyrimidine synthase; synthesis of the thiamine precursor hydroxymethylpyrimidine phosphate; single-turnover enzyme that provides histidine for HMP-P formation; induced by nitric oxide independent of Yhb1; Spider biofilm induced	0.675154	0.00312906	0.00450156	up	1.19305	0.000368621	0.000999289	up	0.000747733	0.997733	0.998517	noDEG	0.623929	0.00146418	0.0022796	up
B9J08_004440_orf19.6966	B9J08_004440	kinase; choline; kinaselike; fusarium; yjm; penicillium; ckip; ekip; oxysporum; partial	TRUE	CAL0000339	orthoMCL_blastx	orf19.6966	CAL0000199671		Ortholog(s) have choline kinase activity, ethanolamine kinase activity, role in phosphatidylcholine biosynthetic process, phosphatidylethanolamine biosynthetic process and cytosol, nucleus localization	-0.51373	1.10575e-15	3.26229e-15	noDEG	-0.0954001	0.148109	0.21291	noDEG	-0.257365	0.00816891	0.0144728	noDEG	0.640147	2.55211e-08	5.4541e-08	up
B9J08_004439_orf19.89	B9J08_004439	signal; receptor; peroxisomal; targeting; repeatlike; peroxisome; biosynthesis; peroxin; peroxine; penicillium	TRUE	CAL0000686	orthoMCL_blastx	orf19.89	CAL0000196745	PEX7	Ortholog(s) have peroxisome matrix targeting signal-2 binding activity, role in fatty acid metabolic process, protein import into peroxisome matrix, docking and cytosol, nucleus, peroxisome localization	-0.254632	0.000491426	0.000766257	noDEG	-0.0713679	0.388476	0.476855	noDEG	-0.29521	0.000215581	0.000494944	noDEG	0.0810774	0.313265	0.366986	noDEG
B9J08_004438_orf19.6008	B9J08_004438	domaincontaining; domain; cytoplasmic; fusarium; penicillium; pseudogymnoascus; colletotrichum; oxysporum; vkm; meiotically	TRUE	CAL0005023	orthoMCL_blastx	orf19.6008	CAL0000195825		S. cerevisiae ortholog YLL032C interacts with ribosomes; repressed by alpha pheromone in SpiderM medium	-1.16777	2.3127e-48	2.05782e-47	down	-0.641329	1.55333e-10	1.03044e-09	down	1.04221	9.13637e-13	4.89965e-12	up	1.22195	9.35433e-21	3.24392e-20	up
B9J08_004427_orf19.4159	B9J08_004427	carrier; mitochondrial; fusarium; penicillium; family; pseudogymnoascus; member; colletotrichum; solute; oxysporum	TRUE	CAL0005755	orthoMCL_blastx	orf19.4159	CAL0000186281		Has domain(s) with predicted role in transmembrane transport	0.532817	1.55963e-14	4.39421e-14	noDEG	-0.34668	5.57428e-05	0.000175107	noDEG	1.56355	9.26133e-24	1.03334e-22	up	-0.678548	9.78293e-05	0.000166451	down
B9J08_004425_orf19.4162	B9J08_004425	mismatch; repair; dna; mlh; mutl; fusarium; penicillium; pseudogymnoascus; mutllike; colletotrichum	TRUE	CAL0005779	orthoMCL_blastx	orf19.4162	CAL0000200670	MLH1	Putative mismatch repair protein; cell-cycle regulated periodic mRNA expression	0.517644	7.11882e-06	1.25723e-05	noDEG	0.352624	0.00655432	0.0136391	noDEG	1.36111	1.35003e-15	8.83062e-15	up	0.930724	6.55167e-05	0.000113384	up
B9J08_004414_orf19.4168	B9J08_004414	subunit; pop; pmrp; ribonuclease; penicillium; pseudogymnoascus; rnase; conserved; mrp; fusarium	TRUE	CAL0005787	orthoMCL_blastx	orf19.4168	CAL0000175247		Ortholog(s) have ribonuclease MRP activity, ribonuclease P activity, role in intronic box C/D snoRNA processing, mRNA cleavage and nucleolar ribonuclease P complex, ribonuclease MRP complex localization	0.405287	0.0263003	0.0346468	noDEG	-0.291957	0.120894	0.17938	noDEG	-0.270849	0.0037708	0.00710441	noDEG	-0.336381	0.00658775	0.00969638	noDEG
B9J08_004413_orf19.4191	B9J08_004413	ribosome; biogenesis; rlp; probable; ribosomal; subunit; fusarium; colletotrichum; partial; var	TRUE	CAL0005882	orthoMCL_blastx	orf19.4191	CAL0000179590	RLP24	Putative ribosomal protein; Hap43-induced; essential gene; heterozygous mutation confers hypersensitivity to 5-fluorocytosine (5-FC), 5-fluorouracil (5-FU), and tubercidin (7-deazaadenosine); Spider biofilm induced	3.31592	1.95232e-70	3.15709e-69	up	0.682884	0.00168711	0.00402584	up	1.36571	7.37257e-13	3.97383e-12	up	-3.04864	8.23096e-85	9.12001e-84	down
B9J08_004412_orf19.4190	B9J08_004412	mitochondrial; tim; import; translocase; subunit; inner; membrane; dnaj; chaperone; partial	TRUE	CAL0005879	orthoMCL_blastx	orf19.4190	CAL0000200634	PAM18	Predicted component of the presequence translocase-associated import motor (PAM complex) involved in protein import into mitochondrial matrix; rat catheter biofilm induced	0.339754	1.15575e-05	2.01057e-05	noDEG	-0.700906	2.3463e-12	1.8971e-11	down	1.76009	1.01196e-07	3.43851e-07	up	-1.28237	4.4419e-29	1.91919e-28	down
B9J08_002737_orf19.345	B9J08_002737	dehydrogenase; succinatesemialdehyde; semialdehyde; nadp; succinate; penicillium; succinic; fusarium; colletotrichum; naddependent	TRUE	CAL0004793	orthoMCL_blastx	orf19.345	CAL0000178220		Succinate semialdehyde dehydrogenase; for utilization of gamma-aminobutyrate (GABA) as a nitrogen source; part of 4-aminobutyrate and glutamate degradation pathways; rat catheter biofilm induced	1.01123	3.06798e-41	2.22289e-40	up	0.328717	0.000544006	0.00143026	noDEG	1.26938	2.14854e-19	1.80824e-18	up	0.128323	0.455942	0.513147	noDEG
B9J08_004659_orf19.4543	B9J08_004659	dehydrogenase; succinatesemialdehyde; semialdehyde; nadp; naddependent; penicillium; succinate; succinic; glutaratesemialdehyde; pseudogymnoascus	TRUE	CAL0002758	orthoMCL_blastx	orf19.4543	CAL0000192412	UGA2	Predicted succinate semialdehyde dehydrogenase; predicted role in glutamate catabolism; transcription regulated by Mig1, Tup1, Gcn4; mutants are viable	0.118766	0.0905305	0.111914	noDEG	0.176148	0.0465461	0.0784534	noDEG	0.140416	0.20568	0.26661	noDEG	3.15032	5.43405e-276	3.88321e-274	up
B9J08_004409_orf19.4185	B9J08_004409	rhodaneselike; phosphatase; ych; cdclike; penicillium; ibp; cdc; conserved; fusarium; colletotrichum	TRUE	CAL0005856	orthoMCL_blastx	orf19.4185	CAL0000188755		Ortholog(s) have phosphoprotein phosphatase activity, thiosulfate sulfurtransferase activity, role in DNA-dependent DNA replication, protein dephosphorylation, regulation of DNA-dependent DNA replication and cytosol, nucleus localization	0.0156151	0.886735	0.905232	noDEG	-0.18301	0.0738395	0.117633	noDEG	-1.16604	2.28465e-24	2.6321e-23	down	-1.04196	5.81942e-24	2.20176e-23	down
B9J08_004408_orf19.4186	B9J08_004408	cytidylyltransferase; cholinephosphate; partial; transferase; phosphorylcholine; penicillium; pctp; yjm; fusarium; pseudogymnoascus	TRUE	CAL0005857	orthoMCL_blastx	orf19.4186	CAL0000199421	PCT1	Putative choline-phosphate cytidylyl transferase, antigenic during human oral infection	-0.456867	8.13953e-27	3.68591e-26	noDEG	0.322793	2.71471e-10	1.73288e-09	noDEG	-0.657022	5.79168e-06	1.60919e-05	down	0.033605	0.663435	0.711542	noDEG
B9J08_004407_orf19.4187	B9J08_004407	mitochondrial; morphology; maintenance; mmm; membrane; outer; penicillium; partial; colletotrichum; pseudogymnoascus	TRUE	CAL0005858	orthoMCL_blastx	orf19.4187	CAL0000191719	MMM1	Ortholog(s) have role in hyphal growth, mitochondrial genome maintenance, phospholipid transport, protein import into mitochondrial outer membrane, sporocarp development involved in sexual reproduction	0.339598	2.8294e-05	4.82139e-05	noDEG	-0.271508	0.00620534	0.0130002	noDEG	0.0396099	0.665294	0.726034	noDEG	0.39635	0.000560583	0.000901012	noDEG
B9J08_004406_orf19.4252	B9J08_004406	kinase; tpregulating; bud; kinaselike; serinethreonineprotein; complex; ekckeops; subunit; isoform; budlike	TRUE	CAL0000253	orthoMCL_blastx	orf19.4252	CAL0000190041		Ortholog(s) have protein serine/threonine kinase activity	1.04552	4.20916e-19	1.43188e-18	up	-0.0597037	0.654179	0.721941	noDEG	-0.181471	0.0432325	0.0668854	noDEG	1.05956	2.7173e-19	9.00105e-19	up
B9J08_004403_orf19.3946	B9J08_004403	membrane; inner; mitochondrial; cox; isoform; partial; coxlike; coxp; oxal; oxa	TRUE	CAL0002981	orthoMCL_blastx	orf19.3946	CAL0000175771		Ortholog(s) have membrane insertase activity, role in protein insertion into mitochondrial membrane from inner side, respiratory chain complex IV assembly and integral to mitochondrial inner membrane localization	0.0956585	0.184893	0.218034	noDEG	-0.10601	0.234593	0.313333	noDEG	0.840841	1.09068e-09	4.49173e-09	up	-0.552154	6.3752e-06	1.18904e-05	noDEG
B9J08_004401_orf19.3949	B9J08_004401	atpase; aaa; family; ytap; yjm; aaadomaincontaining; fusarium; yta; penicillium; tatbinding	TRUE	CAL0002985	orthoMCL_blastx	orf19.3949	CAL0000181847		Ortholog(s) have chromatin binding, histone binding activity	-0.572752	1.02022e-23	4.15765e-23	noDEG	-0.308245	3.66153e-09	2.0634e-08	noDEG	-1.11331	5.66933e-45	1.64179e-43	down	-1.08333	1.50845e-58	1.18588e-57	down
B9J08_004399_orf19.3951	B9J08_004399	yipdomaincontaining; yip; yipf; membrane; golgi; partial; transport; trichinella; penicillium; domaincontaining	TRUE	CAL0003009	orthoMCL_blastx	orf19.3951	CAL0000200757	TIP1	Protein with a predicted role in biogenesis of ER-derived COPII transport vesicles; mutation confers hypersensitivity to toxic ergosterol analog	-0.00502414	0.928598	0.94091	noDEG	-0.231739	0.0057647	0.0122008	noDEG	-0.387144	0.00572815	0.0104508	noDEG	0.900883	6.67001e-17	2.0444e-16	up
B9J08_004398_orf19.3936	B9J08_004398	phosphodiesterase; gde; glycerophosphodiester; glycerophosphocholine; gdep; yjm; diester; glycerophosphoryl; penicillium; gdpddomaincontaining	TRUE	CAL0002940	orthoMCL_blastx	orf19.3936	CAL0000191313	GDE1	Glycerophosphocholine phosphodiesterase; mutation confers hypersensitivity to 5-fluorouracil (5-FU); F-12/CO2 early biofilm induced	0.27006	4.2301e-05	7.12983e-05	noDEG	0.207249	0.0130483	0.0253645	noDEG	-1.14293	2.36019e-34	4.24767e-33	down	-0.345648	0.00123159	0.00193262	noDEG
B9J08_004397_orf19.3937	B9J08_004397	tiplike; phosphatase; tip; type; activator; tipa; tipdomaincontaining; pathway; tor; penicillium	TRUE	CAL0002943	orthoMCL_blastx	orf19.3937	CAL0000185540	TIP41	Ortholog(s) have protein phosphatase type 2A regulator activity, role in TOR signaling cascade, cellular response to nitrogen starvation and cytosol, nucleus localization	0.336589	5.3859e-09	1.15259e-08	noDEG	0.256025	0.000222453	0.000624278	noDEG	0.159513	0.0642968	0.0953082	noDEG	-0.105558	0.288209	0.339698	noDEG
B9J08_004392_orf19.3942	B9J08_004392	vacuolar; proteinsortingassociated; escrtii; complex; subunit; vps; component; pseudogymnoascus; isoform; partial	TRUE	CAL0002978	orthoMCL_blastx	orf19.3942	CAL0000187583		Ortholog(s) have structural molecule activity	0.250413	0.00450476	0.00639167	noDEG	-0.151059	0.136973	0.199107	noDEG	0.319227	0.00723154	0.0129635	noDEG	-0.539399	0.00636772	0.00940081	noDEG
B9J08_002192_orf19.2081	B9J08_002192	nucleoporin; pom; pore; nuclear; membrane; pomp; envelope; yjm; penicillium; fusarium	TRUE	CAL0004523	orthoMCL_blastx	orf19.2081	CAL0000193704	POM152	Putative nuclear pore membrane glycoprotein	0.218999	5.02804e-06	8.97933e-06	noDEG	0.0872501	0.153651	0.219462	noDEG	-0.419614	0.00013589	0.000320176	noDEG	-0.197606	0.0464657	0.0622807	noDEG
B9J08_002193_orf19.2090	B9J08_002193	helicase; rna; atpdependent; ecmp; deahbox; dhr; yjm; containing; hydrolase; nucleoside	TRUE	CAL0004556	orthoMCL_blastx	orf19.2090	CAL0000195316		Ortholog of S. cerevisiae Ecm16, an essential DEAH-box ATP-dependent RNA helicase specific to the U3 snoRNP required for 18S rRNA synthesis; Hap43-induced; Spider biofilm induced	1.26514	9.95564e-19	3.33188e-18	up	0.438903	0.0108459	0.0215336	noDEG	0.53277	0.00769272	0.0137092	noDEG	-0.977572	1.04445e-07	2.15882e-07	down
B9J08_004389_orf19.3944	B9J08_004389	fbox; complex; ligase; ubiquitin; scf; grr; grra; grrp; yjm; rnilike	TRUE	CAL0002979	orthoMCL_blastx	orf19.3944	CAL0000180420	GRR1	F-box protein component of the SCF ubiquitin-ligase complex required for cell cycle progression; involved in negative control of pseudohyphal growth; Spider biofilm induced	-0.65591	2.87323e-26	1.28341e-25	down	0.463498	8.24574e-09	4.48809e-08	noDEG	-0.232021	0.000889997	0.00186888	noDEG	0.743852	1.06554e-29	4.68014e-29	up
B9J08_004385_orf19.4261	B9J08_004385	initiation; factor; translation; eukaryotic; eif; penicillium; domain; found; pseudogymnoascus; colletotrichum	TRUE	CAL0000279	orthoMCL_blastx	orf19.4261	CAL0000179125	TIF5	Putative translation initiation factor; repressed upon phagocytosis by murine macrophage; Spider biofilm repressed	0.695939	1.08477e-29	5.45217e-29	up	-0.326411	4.35277e-05	0.000139084	noDEG	0.524812	0.000261149	0.000591883	noDEG	-1.75198	6.38386e-53	4.4913e-52	down
B9J08_004381_orf19.4265	B9J08_004381	udpnacetylglucosamine; pyrophosphorylase; nucleotidediphosphosugar; transferase; qrip; uridylyltransferase; penicillium; utpglucosephosphate; yjm; fusarium	TRUE	CAL0000289	orthoMCL_blastx	orf19.4265	CAL0000180804	UAP1	UDP-N-acetylglucosamine pyrophosphorylase, catalyzes biosynthesis of UDP-N-acetylglucosamine from UTP and N-acetylglucosamine 1-phosphate; functional homolog of S. cerevisiae Qri1p; alkaline upregulated	1.54715	3.66059e-271	1.57095e-268	up	0.216664	0.000152767	0.000441139	noDEG	0.0282701	0.728582	0.783029	noDEG	-0.645877	1.60364e-09	3.64386e-09	down
B9J08_004375_orf19.903	B9J08_004375	phosphoglyceromutase; streptomyces; microbacterium; mutase; phosphoglycerate; multispecies; arthrobacter; curtobacterium; kocuria; bisphosphoglyceratedependent	TRUE	CAL0003574	orthoMCL_blastx	orf19.903	CAL0000185566	GPM1	Phosphoglycerate mutase; surface protein that binds host complement Factor H and FHL-1; antigenic; fluconazole, or amino acid starvation (3-AT) induced, farnesol-repressed; Hap43, flow model biofilm induced; Spider biofilm repressed	-1.77285	5.08855e-280	3.15434e-277	down	0.569268	7.59985e-19	1.18435e-17	noDEG	-1.4944	9.15558e-31	1.40555e-29	down	0.110399	0.269619	0.319622	noDEG
B9J08_004371_orf19.897	B9J08_004371	body; charged; multivesicular; snf; family; partial; isoform; snfdomaincontaining; colletotrichum; like	TRUE	CAL0002935	orthoMCL_blastx	orf19.897	CAL0000174239	VPS20	ESCRT III complex protein; role in multivesicular body (MVB) trafficking; required for processing of Rim8; Bcr1-repressed in RPMI a/a biofilms	0.368284	2.10938e-08	4.36184e-08	noDEG	0.0493988	0.53448	0.616342	noDEG	0.68513	1.4434e-15	9.40274e-15	up	0.123294	0.242349	0.289344	noDEG
B9J08_004369_orf19.895	B9J08_004369	kinase; mitogenactivated; hog; map; cmgcmapkp; penicillium; activated; mitogen; fullmitogenactivated; recname	TRUE	CAL0002931	orthoMCL_blastx	orf19.895	CAL0000197240	HOG1	MAP kinase of osmotic-, heavy metal-, and core stress response; role in regulation of glycerol, D-arabitol in response to stress; phosphorylated in response to H2O2 (Ssk1-dependent) or NaCl; mutant induces protective mouse immune response	0.775459	3.28803e-45	2.68186e-44	up	0.0088885	0.903291	0.924533	noDEG	-0.13525	0.255292	0.321754	noDEG	0.348682	2.98137e-06	5.6754e-06	noDEG
B9J08_004367_orf19.3932	B9J08_004367	vip; actin; cytoskeleton; recognition; rna; domaincontaining; penicillium; pseudogymnoascus; partial; colletotrichum	TRUE	CAL0002930	orthoMCL_blastx	orf19.3932	CAL0000198578		Predicted RNA binding protein; stationary phase enriched; induced in core caspofungin response; induced by nitric oxide independent of Yhb1; repressed in ssr1 null; ketoconazole, hypoxia induced; Spider biofilm induced	-0.13997	0.165724	0.196886	noDEG	1.13338	8.87072e-16	1.03319e-14	up	-0.0749586	0.482137	0.55778	noDEG	3.46644	1.73482e-279	1.31351e-277	up
B9J08_004365_orf19.3931	B9J08_004365	mitochondrial; succinatefumarate; transporter; carrier; antiporter; sfcp; penicillium; pseudogymnoascus; family; citrate	TRUE	CAL0002928	orthoMCL_blastx	orf19.3931	CAL0000176032	SFC1	Putative succinate-fumarate transporter; involved in repression of growth on sorbose; alkaline induced; rat catheter biofilm induced; Spider biofilm induced	0.856916	2.05594e-15	5.98024e-15	up	-1.32278	1.00196e-22	2.10149e-21	down	1.36062	4.44831e-13	2.42847e-12	up	4.43945	9.06413e-162	2.34341e-160	up
B9J08_004361_orf19.3920	B9J08_004361	disulfideisomerase; disulfide; isomerase; domain; related; fusarium; penicillium; pdi; thioredoxindomaincontaining; mpd	TRUE	CAL0002895	orthoMCL_blastx	orf19.3920	CAL0000188924		Ortholog(s) have protein disulfide isomerase activity, protein disulfide oxidoreductase activity, role in protein folding and fungal-type vacuole localization	0.285721	3.94005e-07	7.60344e-07	noDEG	-0.194799	0.00577314	0.012214	noDEG	-0.0715546	0.65448	0.716812	noDEG	0.0893481	0.493824	0.550618	noDEG
B9J08_004360_orf19.3921	B9J08_004360	dihydrofolate; reductase; serine; cancerassociated; gene; ovarian; esterase; ovca; hydrolase; fshp	TRUE	CAL0002896	orthoMCL_blastx	orf19.3921	CAL0000181538		Ortholog(s) have cell division site, cell tip, cytosol, nucleus localization	0.743979	2.9445e-21	1.09882e-20	up	-0.146505	0.111447	0.16723	noDEG	-0.519954	2.64295e-06	7.67468e-06	noDEG	-0.89336	3.82632e-15	1.10115e-14	down
B9J08_002093_orf19.7367	B9J08_002093	ubiquitin; hydrolase; carboxylterminal; ubpp; proteinase; yjm; cysteine; ubiquitinspecific; cterminal; partial	TRUE	CAL0004724	orthoMCL_blastx	orf19.7367	CAL0000188694	UBP1	Ortholog(s) have ubiquitin-specific protease activity, role in protein deubiquitination and endoplasmic reticulum localization	1.0546	8.83704e-59	1.07411e-57	up	-0.0818179	0.331361	0.419388	noDEG	-0.754649	1.71848e-10	7.5663e-10	down	-0.200508	0.142931	0.178418	noDEG
B9J08_002094_orf19.7368	B9J08_002094	rnabinding; polyadenylated; pub; cytoplasmic; nuclear; nucleolysin; rna; penicillium; recognition; domaincontaining	TRUE	CAL0004726	orthoMCL_blastx	orf19.7368	CAL0000199799		Ortholog(s) have mRNA binding, poly(U) RNA binding activity and role in nuclear-transcribed mRNA catabolic process, nonsense-mediated decay, regulation of mRNA stability, stress granule assembly	0.928913	4.55923e-56	5.05685e-55	up	-0.457087	1.61862e-09	9.55584e-09	noDEG	0.433694	2.30701e-11	1.09686e-10	noDEG	0.174298	0.0339161	0.0460912	noDEG
B9J08_004359_orf19.3922	B9J08_004359	nucleotidase; pyrimidine; fusarium; colletotrichum; oxysporum; pseudogymnoascus; penicillium; sdtp; suppressor; tfiis	TRUE	CAL0002898	orthoMCL_blastx	orf19.3922	CAL0000194158		Possible pyrimidine 5' nucleotidase; protein present in exponential and stationary growth phase yeast cultures; Hap43p-repressed gene	-0.456811	1.66253e-21	6.24175e-21	noDEG	0.416146	9.98618e-12	7.51861e-11	noDEG	-0.351215	0.00138091	0.00281259	noDEG	1.311	2.36818e-65	1.99757e-64	up
B9J08_004357_orf19.3915	B9J08_004357	dipeptidase; metallodipeptidase; dug; glutamate; cysgly; cytosolic; nonspecific; carboxypeptidase; cndp; penicillium	TRUE	CAL0002864	orthoMCL_blastx	orf19.3915	CAL0000193256		Putative metallodipeptidase; protein present in exponential and stationary growth phase yeast; Hog1-induced; Hap43-repressed; sumoylation target; Spider biofilm repressed	0.247575	1.40815e-06	2.62132e-06	noDEG	-0.0874881	0.168186	0.237461	noDEG	-1.15751	4.44652e-13	2.42847e-12	down	-0.252449	0.000387098	0.000629976	noDEG
B9J08_004352_orf19.3911	B9J08_004352	adenosylhomocysteinase; sadenosyllhomocysteine; hydrolase; penicillium; pseudogymnoascus; colletotrichum; var; lachancea; hydrolaselike; vkm	TRUE	CAL0002855	orthoMCL_blastx	orf19.3911	CAL0000201641	SAH1	S-adenosyl-L-homocysteine hydrolase; sulfur amino acid metabolism; antigenic in human; alkaline-, fluconazole-induced expression; Gcn4-regulated; amino acid starvation (3-AT) repressed; flow model biofilm induced; Spider biofilm repressed	-0.452861	1.04467e-05	1.82531e-05	noDEG	-0.427362	0.00135126	0.00330209	noDEG	-1.07051	1.99241e-06	5.8523e-06	down	-0.791616	2.5803e-47	1.65097e-46	down
B9J08_004351_orf19.3926	B9J08_004351	ribonuclease; tlike; penicillium; family; trv; pseudogymnoascus; trichoderma; fusarium; vkm; rnase	TRUE	CAL0002906	orthoMCL_blastx	orf19.3926	CAL0000196842	RNY11	Ortholog(s) have endoribonuclease activity, role in RNA catabolic process, apoptotic process, cell morphogenesis and cytosol, extracellular region, vacuole localization	0.477282	3.57122e-07	6.90841e-07	noDEG	0.376467	0.00173644	0.00413469	noDEG	0.177119	0.551645	0.621491	noDEG	2.13884	1.54967e-05	2.80874e-05	up
B9J08_004349_orf19.1323	B9J08_004349	complex; subunit; beta; isoform; adaptor; penicillium; partial; pseudogymnoascus; repeatcontaining; adaptin	TRUE	CAL0003756	orthoMCL_blastx	orf19.1323	CAL0000198300		Phosphorylated protein of unknown function; Hap43p-repressed gene	0.0668028	0.312897	0.355897	noDEG	-0.089202	0.197755	0.271075	noDEG	-0.144105	0.055924	0.0840963	noDEG	0.318461	0.000188169	0.000313368	noDEG
B9J08_004347_orf19.2677	B9J08_004347	gpi; transamidase; component; subunit; class; phosphatidylinositol; glycan; gpip; penicillium; pseudogymnoascus	TRUE	CAL0003516	orthoMCL_blastx	orf19.2677	CAL0000190236		Putative GPI transamidase component; possibly an essential gene, disruptants not obtained by UAU1 method	-0.251783	0.00122928	0.00184757	noDEG	0.01407	0.874469	0.902453	noDEG	-0.132778	0.0432597	0.0669112	noDEG	-0.607748	2.57764e-15	7.4687e-15	down
B9J08_004344_orf19.2680	B9J08_004344	atpase; ptype; phospholipidtranslocating; phospholipidtransporting; fusarium; flippase; colletotrichum; dnfp; dnf; penicillium	TRUE	CAL0003528	orthoMCL_blastx	orf19.2680	CAL0000200114		Ortholog(s) have phospholipid-translocating ATPase activity, role in intracellular protein transport, phospholipid translocation and trans-Golgi network transport vesicle localization	-0.480921	4.73704e-14	1.30444e-13	noDEG	0.607738	6.15241e-14	5.87745e-13	up	-0.269328	1.91306e-05	5.04475e-05	noDEG	0.140191	0.038837	0.0524646	noDEG
B9J08_004343_orf19.3363	B9J08_004343	vacuolar; chaperone; transporter; vtc; fusarium; spxdomaincontaining; penicillium; domaincontaining; polyphosphate; colletotrichum	TRUE	CAL0004171	orthoMCL_blastx	orf19.3363	CAL0000190595	VTC4	Putative polyphosphate synthetase; decreased expression in hyphae compared to yeast-form cells; fungal-specific (no human or murine homolog); virulence-group-correlated expression	-0.972664	9.97453e-75	1.81856e-73	down	-0.265225	0.00017616	0.000501681	noDEG	-0.775163	2.1801e-07	7.11548e-07	down	-0.882474	4.16703e-49	2.74351e-48	down
B9J08_004340_orf19.6239	B9J08_004340	kinase; serinethreonineprotein; cmgccdkcdk; cyclindependent; kin; pkinasedomaincontaining; serinethreonine; crk; cdk; penicillium	TRUE	CAL0000482	orthoMCL_blastx	orf19.6239	CAL0000201956		Putative serine/threonine protein kinase; possibly an essential gene, disruptants not obtained by UAU1 method	0.313124	2.15036e-06	3.94374e-06	noDEG	-0.369223	6.87039e-06	2.48412e-05	noDEG	0.0413408	0.6254	0.689347	noDEG	-0.620219	1.58289e-08	3.4184e-08	down
B9J08_004338_orf19.4004	B9J08_004338	tcomplex; subunit; gamma; cct; complex; chaperonin; penicillium; ring; pseudogymnoascus; tcp	TRUE	CAL0004644	orthoMCL_blastx	orf19.4004	CAL0000198447	CCT3	Putative cytosolic chaperonin Cct ring complex subunit; mutation confers hypersensitivity to cytochalasin D	0.204025	1.24308e-07	2.46015e-07	noDEG	-0.11398	0.0204565	0.0377779	noDEG	0.400888	0.000214275	0.000492298	noDEG	-1.35483	3.5366e-89	4.09705e-88	down
B9J08_001515_orf19.7513	B9J08_001515	cytochrome; penicillium; altname; pseudogymnoascus; vkm; hydroxylase; alkane; talaromyces; fullcytochrome; tropicalis	TRUE	CAL0006388	orthoMCL_blastx	orf19.7513	CAL0000182983	ALK2	N-Alkane inducible cytochrome P450	2.05304	8.13364e-49	7.35455e-48	up	1.50814	7.49448e-14	7.07474e-13	up	1.4872	3.03815e-16	2.06575e-15	up	0.0196198	0.920059	0.934011	noDEG
B9J08_001588_orf19.5728	B9J08_001588	cytochrome; altname; penicillium; pseudogymnoascus; hydroxylase; alkane; talaromyces; fullcytochrome; tropicalis; vkm	TRUE	CAL0001404	orthoMCL_blastx	orf19.5728	CAL0000191295		Putative cytochrome P450; Spider biofilm induced	-0.115245	0.0906816	0.112076	noDEG	0.554874	1.89286e-09	1.10763e-08	noDEG	3.03036	7.60784e-06	2.0883e-05	up	3.45035	0.000155429	0.000260894	up
B9J08_002668_orf19.7513	B9J08_002668	cytochrome; altname; pseudogymnoascus; penicillium; hydroxylase; alkane; vkm; fullcytochrome; talaromyces; family	TRUE	CAL0006388	orthoMCL_blastx	orf19.7513	CAL0000182983	ALK2	N-Alkane inducible cytochrome P450	0.527465	1.30939e-19	4.54014e-19	noDEG	-0.183299	0.00867393	0.0174889	noDEG	1.4872	3.03815e-16	2.06575e-15	up	0.0196198	0.920059	0.934011	noDEG
B9J08_004478_orf19.7513	B9J08_004478	cytochrome; penicillium; altname; pseudogymnoascus; vkm; hydroxylase; alkane; fullcytochrome; talaromyces; family	TRUE	CAL0006388	orthoMCL_blastx	orf19.7513	CAL0000182983	ALK2	N-Alkane inducible cytochrome P450	-0.0767976	0.282492	0.323885	noDEG	-0.466151	9.57575e-07	3.94267e-06	noDEG	1.4872	3.03815e-16	2.06575e-15	up	0.0196198	0.920059	0.934011	noDEG
B9J08_001924_orf19.3467	B9J08_001924	beta; coatomer; subunit; copi; coat; vesicle; secp; penicillium; partial; yjm	TRUE	CAL0005039	orthoMCL_blastx	orf19.3467	CAL0000201645	SEC27	Ortholog(s) have ubiquitin binding activity	-0.174738	5.50434e-05	9.20525e-05	noDEG	-0.151459	0.00533589	0.0113796	noDEG	-0.379262	2.50645e-09	9.99912e-09	noDEG	-0.385826	9.23312e-10	2.13149e-09	noDEG
B9J08_001925_orf19.3468	B9J08_001925	alphamannosyltransferase; gdpmanmanglcnacppdol; alg; glycosyltransferase; family; isoform; drosophila; partial; pseudogymnoascus; algp	TRUE	CAL0005040	orthoMCL_blastx	orf19.3468	CAL0000201912	ALG11	Alpha-1,2-mannosyltransferase; catalyzes sequential addition of 2 terminal alpha 1,2-mannose residues to the Man5GlcNAc2-PP-dolichol intermediate during asparagine-linked glycosylation in the ER; Spider biofilm induced	-0.0447154	0.38319	0.42885	noDEG	0.267429	5.79192e-05	0.000181589	noDEG	0.635491	0.00146739	0.00297636	up	0.867533	4.65778e-06	8.78254e-06	up
B9J08_004336_orf19.4002	B9J08_004336	kinase; serinethreonineprotein; chk; camkrad; fusarium; camk; checkpoint; oxysporum; pkinasedomaincontaining; penicillium	TRUE	CAL0004640	orthoMCL_blastx	orf19.4002	CAL0000178305	DUN1	Protein similar to S. cerevisiae Dun1p, which is a serine-threonine protein kinase involved in DNA damage cell-cycle checkpoint; induced under Cdc5p depletion	-0.174997	0.0483566	0.0616784	noDEG	-0.34783	0.000224214	0.000628588	noDEG	-0.309269	0.00978724	0.0171069	noDEG	-0.392965	0.00226284	0.00347373	noDEG
B9J08_004335_orf19.4001	B9J08_004335	repeat; tetratricopeptide; isoform; partial; low; quality; mssp; like; mitochondrial; mss	TRUE	CAL0004638	orthoMCL_blastx	orf19.4001	CAL0000197589		Ortholog(s) have role in protein insertion into mitochondrial membrane from inner side and extrinsic to mitochondrial inner membrane, mitochondrial matrix localization	-0.490847	2.3103e-14	6.46073e-14	noDEG	0.186959	0.0112147	0.0221868	noDEG	0.50413	0.00948222	0.0166056	noDEG	-0.27977	0.0863902	0.111291	noDEG
B9J08_004334_orf19.4000	B9J08_004334	homeobox; partial; transcription; factor; drosophila; paired; pho; regulatory; phop; domaincontaining	TRUE	CAL0004635	orthoMCL_blastx	orf19.4000	CAL0000184581	GRF10	Putative homeodomain transcription factor; null mutant is an adenine auxotroph; Spider biofilm induced; promoter bound by Bcr1, Tec1, Efg1, Ndt80 and Brg1	-0.0968876	0.0545427	0.0692679	noDEG	-0.0196914	0.759852	0.810247	noDEG	0.344371	0.0652389	0.0965427	noDEG	0.927821	4.89051e-09	1.08602e-08	up
B9J08_004330_orf19.3996	B9J08_004330	mannosyltransferase; gpi; isoform; family; glycosyltransferase; gpip; yjm; partial; penicillium; like	TRUE	CAL0003175	orthoMCL_blastx	orf19.3996	CAL0000192151		Putative mannosyltransferase; similar to S. cerevisiae Gpi10p; has HKEXRF motif	-1.53709	1.25933e-43	9.75804e-43	down	-0.548863	1.14604e-05	3.98116e-05	noDEG	-0.218538	0.0588447	0.087984	noDEG	-0.422677	2.92085e-06	5.56353e-06	noDEG
B9J08_004322_orf19.3962	B9J08_004322	helicase; atpdependent; rna; has; deaddomaincontaining; penicillium; box; probable; colletotrichum; fusarium	TRUE	CAL0003050	orthoMCL_blastx	orf19.3962	CAL0000175982	HAS1	Functional homolog of S. cerevisiae Has1p, which is a nucleolar protein of the DEAD-box ATP-dependent RNA helicase family that is involved in biogenesis of the ribosome, particularly the small (40S) subunit; caspofungin-downregulated	3.76374	2.7538e-76	5.33453e-75	up	-0.415067	0.0345883	0.0605295	noDEG	0.103101	0.137221	0.186723	noDEG	-2.5948	3.59166e-296	3.04573e-294	down
B9J08_004320_orf19.3978	B9J08_004320	efg; rrnaprocessing; processing; nuclear; involved; prerrna; penicillium; partial; pseudogymnoascus; fusarium	TRUE	CAL0003101	orthoMCL_blastx	orf19.3978	CAL0000198404		Protein required for maturation of 18S rRNA; rat catheter biofilm repressed	3.22792	1.57954e-90	4.3625e-89	up	0.212823	0.198597	0.272095	noDEG	0.414873	0.103695	0.146224	noDEG	-2.55612	4.73665e-16	1.40969e-15	down
B9J08_004319_orf19.3977	B9J08_004319	gtpbinding; developmentallyregulated; gtp; gtpase; ribosomeinteracting; binding; domaincontaining; containing; hydrolase; nucleoside	TRUE	CAL0003099	orthoMCL_blastx	orf19.3977	CAL0000184764		Protein with a role in translation; flow model biofilm repressed	0.792099	2.59509e-49	2.38125e-48	up	0.366705	1.39614e-08	7.29599e-08	noDEG	0.00501628	0.971568	0.977706	noDEG	-1.56791	2.54732e-30	1.13373e-29	down
B9J08_004317_orf19.3974	B9J08_004317	dehydrogenase; deltapyrrolinecarboxylate; pyrrolinecarboxylate; mitochondrial; delta; penicillium; fusarium; trichophyton; colletotrichum; pseudogymnoascus	TRUE	CAL0003096	orthoMCL_blastx	orf19.3974	CAL0000194832	PUT2	Putative delta-1-pyrroline-5-carboxylate dehydrogenase; alkaline upregulated; protein present in exponential and stationary growth phase yeast cultures; flow model biofilm induced; Spider biofilm induced	0.451894	7.99943e-22	3.03597e-21	noDEG	0.406179	7.68497e-11	5.2801e-10	noDEG	0.0320385	0.795926	0.837741	noDEG	-1.67203	3.6699e-63	3.0078e-62	down
B9J08_004316_orf19.3973	B9J08_004316	lachancea; zygosaccharomyces; huap; bailii; hua; kudriavzevii; fungal; schizosaccharomyces; partial; var	TRUE	CAL0003095	orthoMCL_blastx	orf19.3973	CAL0000179422		Ortholog of Hua1, a zinc finger domain protein with sequence similarity to Type I J-proteins; flow model biofilm induced	-0.728143	3.28168e-21	1.21894e-20	down	0.472651	1.96207e-06	7.71415e-06	noDEG	0.68255	1.54161e-13	8.71484e-13	up	0.834653	4.81981e-20	1.63575e-19	up
B9J08_004306_orf19.3964	B9J08_004306	complex; component; compass; set; bre; ash; histonelysine; nmethyltransferase; ashtrithorax; family	TRUE	CAL0003052	orthoMCL_blastx	orf19.3964	CAL0000198324	ASH2	Ortholog(s) have histone methyltransferase activity (H3-K4 specific) activity	-0.12581	0.0391721	0.0505766	noDEG	-0.272178	8.54373e-05	0.00025821	noDEG	-0.914004	3.21008e-19	2.6699e-18	down	-0.562885	6.10021e-07	1.21584e-06	noDEG
B9J08_001422_orf19.2774	B9J08_001422	synthase; lipoyl; mitochondrial; acid; lipoic; synthetase; precursor; penicillium; lipp; fusarium	TRUE	CAL0004271	orthoMCL_blastx	orf19.2774	CAL0000198437	LAB5	Ortholog(s) have role in protein lipoylation and mitochondrion localization	0.0119195	0.968162	0.972077	noDEG	-0.185101	0.0265268	0.0476014	noDEG	-0.397582	0.00255338	0.00496417	noDEG	-0.656509	2.099e-22	7.64584e-22	down
B9J08_001423_orf19.2772	B9J08_001423	deacetylase; histone; hos; hosb; hosp; fusarium; arginasedeacetylase; penicillium; partial; yjm	TRUE	CAL0004270	orthoMCL_blastx	orf19.2772	CAL0000178358	HOS3	Histone deacetylase; similar to S. cerevisiae Hos3p; greater expression and longer mRNA in white cells, compared to opaque cells; has conserved deacetylation motif	0.0573052	0.250578	0.289735	noDEG	-0.11283	0.0821473	0.128989	noDEG	0.898234	6.99256e-26	8.65041e-25	up	0.898783	3.29421e-32	1.55887e-31	up
B9J08_004304_orf19.3983	B9J08_004304	fusarium; yjm; hyjmg; penicillium; oxysporum; partial; colletotrichum; pseudogymnoascus; conserved; factor	TRUE	CAL0003138	orthoMCL_blastx	orf19.3983	CAL0000184720		Protein with a predicted transcription factor BTF3 domain; flow model biofilm induced	-0.774221	4.47837e-35	2.68654e-34	down	0.665359	5.62423e-17	7.36563e-16	up	-0.514561	6.4401e-12	3.2307e-11	noDEG	1.33221	1.2143e-46	7.64647e-46	up
B9J08_004303_orf19.3986	B9J08_004303	factor; transcription; regulator; purine; positive; utilization; fungal; specific; pprp; yjm	TRUE	CAL0003140	orthoMCL_blastx	orf19.3986	CAL0000179424	PPR1	Putative transcription factor with zinc cluster DNA-binding motif; has similarity to S. cerevisiae Ppr1p, which is a transcription factor involved in the regulation of uracil biosynthesis genes	0.173567	0.0302609	0.0395654	noDEG	0.0775186	0.356022	0.44445	noDEG	1.37765	7.41129e-19	6.03802e-18	up	-0.0231829	0.90312	0.922409	noDEG
B9J08_004301_orf19.3960	B9J08_004301	dna; subunit; polymerase; delta; small; penicillium; polp; alphaepsilon; isoform; yjm	TRUE	CAL0003049	orthoMCL_blastx	orf19.3960	CAL0000186510	HYS2	Putative DNA polymerase III (delta) subunit with a predicted role in DNA replication and DNA repair; cell-cycle regulated periodic mRNA expression	-0.718442	1.14675e-17	3.65376e-17	down	0.362232	1.48458e-06	5.94152e-06	noDEG	1.13394	1.63108e-34	2.96903e-33	up	-0.712481	2.75814e-11	6.78073e-11	down
B9J08_004300_orf19.3959	B9J08_004300	ssd; cell; wall; biogenesis; phosphatase; pseudogymnoascus; rnbdomaincontaining; ssdp; yjm; penicillium	TRUE	CAL0003016	orthoMCL_blastx	orf19.3959	CAL0000187484	SSD1	Protein with role in resistance to host antimicrobial peptides; virulence role in murine infection; functional homolog of S. cerevisiae Ssd1p, which suppresses various mutant phenotypes; constitutively expressed and not cell-cycle regulated	-0.617788	1.56911e-24	6.62185e-24	down	0.0118054	0.886319	0.912152	noDEG	-0.836585	3.74945e-13	2.06463e-12	down	-0.248489	0.000124406	0.000210488	noDEG
B9J08_004299_orf19.3957	B9J08_004299	cyclohydrolase; gtp; penicillium; pseudogymnoascus; colletotrichum; vkm; probable; cryptococcus; var; partial	TRUE	CAL0003014	orthoMCL_blastx	orf19.3957	CAL0000195996		Ortholog(s) have GTP cyclohydrolase I activity, role in folic acid-containing compound biosynthetic process and cytosol, nucleus localization	0.0104424	0.871849	0.892649	noDEG	0.0641956	0.469219	0.554026	noDEG	0.118384	0.390005	0.465653	noDEG	-1.14377	7.85948e-30	3.46886e-29	down
B9J08_004298_orf19.3956	B9J08_004298	amidotransferase; subunit; glutamyltrnagln; glutamyltrna; amidase; signature; enzyme; mitochondrial; penicillium; aspartylglutamyltrnaasngln	TRUE	CAL0003013	orthoMCL_blastx	orf19.3956	CAL0000174814		Ortholog(s) have glutaminyl-tRNA synthase (glutamine-hydrolyzing) activity and role in endoplasmic reticulum organization, glutaminyl-tRNAGln biosynthesis via transamidation	0.0892945	0.303804	0.34668	noDEG	-0.078382	0.283888	0.368328	noDEG	-0.364461	0.00144585	0.00293492	noDEG	0.203283	0.0714658	0.0931589	noDEG
B9J08_004297_orf19.3955	B9J08_004297	synthetase; methionyltrna; methioninetrna; ligase; cytoplasmic; penicillium; mesp; probable; pseudogymnoascus; trichophyton	TRUE	CAL0003012	orthoMCL_blastx	orf19.3955	CAL0000178172	MES1	Cytoplasmic methionyl-tRNA synthetase; zinc-binding motif; ribosomal subunits, translation factors, tRNA synthetases are downregulated upon phagocytosis by murine macrophage; protein present in exponential and stationary phase yeast	0.554849	9.36908e-20	3.26892e-19	noDEG	0.184418	0.0225771	0.0412976	noDEG	-0.126996	0.473011	0.548817	noDEG	0.620135	3.36619e-25	1.31343e-24	up
B9J08_004294_orf19.3952	B9J08_004294	signal; receptor; subunit; alpha; particle; recognition; sequence; srp; penicillium; containing	TRUE	CAL0003010	orthoMCL_blastx	orf19.3952	CAL0000178256	SRP101	Signal recognition particle (SRP) receptor alpha subunit; involved in SRP-dependent protein targeting; rat catheter biofilm repressed	-1.26477	1.17046e-76	2.28322e-75	down	0.898952	3.08258e-22	6.20857e-21	up	-0.149531	0.11181	0.156353	noDEG	-0.0352336	0.568085	0.622076	noDEG
B9J08_004292_orf19.3934	B9J08_004292	arginase; ureohydrolase; carp; leishmania; chain; mitochondrial; colletotrichum; isoform; partial; yjm	TRUE	CAL0002934	orthoMCL_blastx	orf19.3934	CAL0000174553	CAR1	Arginase; arginine catabolism; transcript regulated by Nrg1, Mig1, Tup1; colony morphology-related regulation by Ssn6; alkaline induced; protein decreased in stationary phase; sumoylation target; flow model biofilm induced	-0.883659	7.45867e-19	2.5128e-18	down	1.02324	1.99768e-13	1.81812e-12	up	0.367303	0.111061	0.15551	noDEG	-0.813043	1.46149e-10	3.49965e-10	down
B9J08_004289_orf19.891	B9J08_004289	deaminase; amp; fusarium; penicillium; pseudogymnoascus; amdp; trichoderma; oxysporum; yjm; vkm	TRUE	CAL0002924	orthoMCL_blastx	orf19.891	CAL0000182731		Putative AMP deaminase; possibly an essential gene, disruptants not obtained by UAU1 method	-0.220788	0.00925825	0.0127724	noDEG	0.335913	0.000225158	0.000630378	noDEG	0.153748	0.129154	0.177222	noDEG	0.580368	1.26594e-19	4.24651e-19	noDEG
B9J08_000189_orf19.3331	B9J08_000189	abc; kinase; domaincontaining; chaperone; aarf; mitochondrial; molecular; atypicalabcabca; coq; abcdomaincontaining	TRUE	CAL0004112	orthoMCL_blastx	orf19.3331	CAL0000176669	ABC1	Putative ubiquinol-cytochrome-c reductase; induced upon adherence to polystyrene; flow model biofilm induced; Spider biofilm induced	0.780134	6.05089e-24	2.48769e-23	up	-0.392253	0.000151198	0.00043729	noDEG	-0.855875	4.84688e-22	4.84764e-21	down	-0.232945	0.0115102	0.0165024	noDEG
B9J08_000190_orf19.3332	B9J08_000190	ribosomal; fusarium; conserved; penicillium; oxysporum; pseudogymnoascus; colletotrichum; trichoderma; related; metarhizium	TRUE	CAL0004114	orthoMCL_blastx	orf19.3332	CAL0000187100		Ortholog of Bre4 in S. cerevisiae has a role in brefeldin A resistence; a drug that affect intracellular transport; Spider biofilm induced	-0.116154	0.132997	0.160327	noDEG	-0.371852	0.000137094	0.000399191	noDEG	-0.824408	1.56307e-10	6.90113e-10	down	0.64583	9.21024e-13	2.42355e-12	up
B9J08_004286_orf19.886	B9J08_004286	actin; pan; complex; cytoskeletonregulatory; fusarium; oxysporum; nuclease; polya; panp; penicillium	TRUE	CAL0002900	orthoMCL_blastx	orf19.886	CAL0000184200	PAN1	Essential protein involved in endocytosis and polarized growth; ortholog of S. cerevisiae Pan1, which is a part of a complex that regulates actin cytoskeleton; Spider biofilm repressed	-0.621767	2.38366e-28	1.14149e-27	down	-0.0945913	0.0643811	0.104262	noDEG	-0.159654	0.145833	0.197094	noDEG	0.260232	4.74851e-05	8.31055e-05	noDEG
B9J08_004277_orf19.880	B9J08_004277	family; secsec; sec; sfbp; fusarium; penicillium; vesicle; component; copii; pseudogymnoascus	TRUE	CAL0002889	orthoMCL_blastx	orf19.880	CAL0000198855		Ortholog(s) have role in cargo loading into COPII-coated vesicle and COPII vesicle coat, cytosol, mating projection tip localization	0.847404	1.14965e-39	7.90865e-39	up	-0.407028	3.45068e-08	1.71428e-07	noDEG	-0.947155	6.10316e-14	3.58701e-13	down	-0.744747	2.94736e-28	1.25135e-27	down
B9J08_004268_orf19.864	B9J08_004268	decay; mrna; nonsensemediated; factor; fusarium; oxysporum; nonsense; upf; regulator; transcripts	TRUE	CAL0002815	orthoMCL_blastx	orf19.864	CAL0000178928		Ortholog(s) have role in nuclear-transcribed mRNA catabolic process, 3'-5' exonucleolytic nonsense-mediated decay and cytosol, polysome localization	-0.0674242	0.20544	0.240645	noDEG	0.0836289	0.157548	0.223768	noDEG	-0.535906	1.1548e-08	4.31761e-08	noDEG	0.0803433	0.423636	0.479758	noDEG
B9J08_004267_orf19.5661	B9J08_004267	phosphatase; azacytidine; azr; resistance; ptc; drosophila; homolog; serinethreonine; penicillium; mitochondrial	TRUE	CAL0000688	orthoMCL_blastx	orf19.5661	CAL0000199113	PTC7	Protein phosphatase, type 2C; has S/T phosphatase activity, Mn2+/Mg2+ dependent; predicted membrane-spanning segment and mitochondrion-targeting signal	-0.175828	0.000832113	0.00127188	noDEG	-0.0615508	0.353469	0.442054	noDEG	-0.361928	0.0318435	0.0505923	noDEG	0.471093	3.44743e-08	7.31832e-08	noDEG
B9J08_004265_orf19.5662	B9J08_004265	vacuolar; segregation; pep; zinc; finger; fyve; pepp; penicillium; pseudogymnoascus; colletotrichum	TRUE	CAL0000689	orthoMCL_blastx	orf19.5662	CAL0000199939	PEP7	Vesicle transport protein; acts in endosomal transport; roles in metal ion resistance, virulence, adhesion, hyphal growth, chlamydospore formation; similar to S. cerevisiae Pep7p	-0.481968	3.64017e-07	7.03935e-07	noDEG	0.195507	0.0611253	0.0998005	noDEG	-0.864457	1.65599e-11	7.99871e-11	down	-0.492536	5.94984e-06	1.11199e-05	noDEG
B9J08_004262_orf19.1988	B9J08_004262	cell; division; control; cdclike; cdc; dna; replication; initiation; factor; fusarium	TRUE	CAL0002709	orthoMCL_blastx	orf19.1988	CAL0000175112	CDC45	Putative DNA replication initiation factor; transcriptionally regulated by interaction with macrophage	-0.364118	2.10464e-06	3.86242e-06	noDEG	0.25066	0.00189307	0.00446993	noDEG	-0.590983	1.5056e-12	7.93396e-12	down	-1.23048	1.73524e-39	9.54684e-39	down
B9J08_004259_orf19.6629	B9J08_004259	phospholipase; inositol; phosphosphingolipids; sphingomyelinase; dnase; ilike; family; endonucleaseexonucleasephosphatase; penicillium; iscp	TRUE	CAL0003997	orthoMCL_blastx	orf19.6629	CAL0000175369	ISC1	Mitochondrial membrane localized inositol phosphosphingolipid phospholipase C; hydrolyzes complex sphingolipids to produce ceramide; mutant is viable	0.840489	3.75087e-30	1.92336e-29	up	-0.666276	3.05874e-16	3.7178e-15	down	0.131065	0.218221	0.279849	noDEG	-0.352586	0.00514889	0.00766548	noDEG
B9J08_004253_orf19.1324	B9J08_004253	dna; repair; rad; excision; radp; yjm; ercc; fusarium; penicillium; dnarepair	TRUE	CAL0003758	orthoMCL_blastx	orf19.1324	CAL0000187217	RAD2	Ortholog of S. cerevisiae Rad2, a nucleotide excision repair nuclease; null mutant is extremely sensitive to UV irradiation; transcript induced by interaction with macrophages	0.0926706	0.170287	0.201705	noDEG	0.401385	5.36523e-07	2.29721e-06	noDEG	-0.736225	9.61414e-19	7.75338e-18	down	0.196246	0.0515649	0.0686381	noDEG
B9J08_004251_orf19.2676	B9J08_004251	elongator; complex; killer; sensitivity; toxin; acetylation; histone; iki; fusarium; ikip	TRUE	CAL0003515	orthoMCL_blastx	orf19.2676	CAL0000180661		Predicted hexameric RecA-like ATPase Elp456 Elongator subcomplex subunit; required for modification of wobble nucleosides in tRNA; Spider biofilm induced	1.63658	2.40217e-86	5.90383e-85	up	0.308083	0.00325074	0.00728056	noDEG	-0.150379	0.486324	0.561197	noDEG	-0.893438	4.48932e-05	7.87862e-05	down
B9J08_004247_orf19.3242	B9J08_004247	factor; transcription; initiation; subunit; tfiid; taf; iid; kda; partial; pseudogymnoascus	TRUE	CAL0003312	orthoMCL_blastx	orf19.3242	CAL0000185379		Putative TFIID and SAGA complex subunit; possibly an essential gene, disruptants not obtained by UAU1 method	-0.581125	5.34892e-20	1.89471e-19	noDEG	-0.568589	7.08529e-13	6.0627e-12	noDEG	0.0187036	0.8448	0.880455	noDEG	-0.526775	1.42617e-13	3.86305e-13	noDEG
B9J08_000023_orf19.5197	B9J08_000023	aminopeptidase; yjm; apep; aapp; penicillium; fusarium; pseudogymnoascus; mitochondrial; yscii; vkm	TRUE	CAL0002735	orthoMCL_blastx	orf19.5197	CAL0000186164	APE2	Neutral arginine, alanine, leucine specific metallo-aminopeptidase; purified from cell wall/intracellular fractions; protein repressed during mating; Hog1, farnesol-induced; may be essential (UAU1 method); rat catheter biofilm repressed	-0.0292354	0.444675	0.490866	noDEG	0.300899	2.71868e-11	1.94955e-10	noDEG	-1.24308	9.26996e-42	2.34361e-40	down	-0.94027	7.6386e-96	9.7163e-95	down
B9J08_002428_orf19.5197	B9J08_002428	aminopeptidase; penicillium; peptidase; glutamyl; fusarium; family; pseudogymnoascus; colletotrichum; hydrolase; oxysporum	TRUE	CAL0002735	orthoMCL	orf19.5197	CAL0000186164	APE2	Neutral arginine, alanine, leucine specific metallo-aminopeptidase; purified from cell wall/intracellular fractions; protein repressed during mating; Hog1, farnesol-induced; may be essential (UAU1 method); rat catheter biofilm repressed	0.200024	2.54488e-05	4.34452e-05	noDEG	-0.0758153	0.211099	0.286551	noDEG	-1.24308	9.26996e-42	2.34361e-40	down	-0.94027	7.6386e-96	9.7163e-95	down
B9J08_004245_orf19.3240	B9J08_004245	reductase; ketosteroid; keto; sterol; penicillium; nadpbinding; partial; ergp; colletotrichum; botrytis	TRUE	CAL0003306	orthoMCL_blastx	orf19.3240	CAL0000174882	ERG27	3-Keto sterol reductase of ergosterol biosynthesis; acts in C-4 sterol demethylation with Erg25p and Erg26p; possible drug target, essential for viability; functional homolog of S. cerevisiae Erg27p	-0.243133	7.41457e-06	1.30905e-05	noDEG	-0.244098	0.000484901	0.00128516	noDEG	-0.622568	3.87462e-12	1.98434e-11	down	-0.460333	7.29596e-06	1.3564e-05	noDEG
B9J08_004240_orf19.3233	B9J08_004240	hse; vacuolar; proteinsorting; class; machinery; molecule; signal; transducing; adaptor; hsep	TRUE	CAL0003285	orthoMCL_blastx	orf19.3233	CAL0000197264	HSE1	ESCRT-0 complex subunit; SH3-domain-containing protein	-0.290492	0.000276136	0.000438283	noDEG	-0.152422	0.132863	0.193688	noDEG	0.650813	1.63414e-06	4.85139e-06	up	0.880291	3.51895e-37	1.84658e-36	up
B9J08_004232_orf19.5085	B9J08_004232	beta; importin; subunit; psep; karyopherin; repeatcontaining; penicillium; arm; yjm; fusarium	TRUE	CAL0001788	orthoMCL_blastx	orf19.5085	CAL0000200179		Ortholog(s) have nuclear localization sequence binding, protein transporter activity and role in mRNA export from nucleus, protein import into nucleus, regulation of mitosis, regulation of protein desumoylation	0.609476	9.96311e-13	2.58411e-12	up	-0.477185	3.72059e-05	0.000119984	noDEG	0.476765	4.60922e-14	2.73675e-13	noDEG	-1.78466	1.3548e-110	2.02266e-109	down
B9J08_004230_orf19.5081	B9J08_004230	translation; factor; initiation; eukaryotic; aif; funp; mitochondrial; yjm; penicillium; fusarium	TRUE	CAL0001783	orthoMCL_blastx	orf19.5081	CAL0000190309	FUN12	Functional homolog of S. cerevisiae Fun12 translation initiation factor eIF5B; genes encoding ribosomal subunits, translation factors, and tRNA synthetases are downregulated upon phagocytosis by murine macrophage	0.111061	0.0172151	0.0231429	noDEG	-0.0693617	0.295602	0.381398	noDEG	0.151476	0.00210652	0.00416402	noDEG	-2.05007	3.38339e-241	1.82359e-239	down
B9J08_004227_orf19.4443	B9J08_004227	hpt; phosphorelay; domaincontaining; histidine; ypd; domain; intermediate; histidinephosphotransfer; phosphotransferase; regulator	TRUE	CAL0001843	orthoMCL_blastx	orf19.4443	CAL0000174022	YPD1	Phosphohistidine intermediate protein in a phosphorelay signal transduction pathway; residue His69 is the phosphoacceptor histidine; predicted to be soluble and cytosolic; functional homolog of S. cerevisiae Ypd1p	-1.22795	2.87302e-104	1.06857e-102	down	0.157939	0.0155983	0.0297615	noDEG	-0.261184	0.0115025	0.0198544	noDEG	0.672775	9.16371e-10	2.11778e-09	up
B9J08_004225_orf19.4827	B9J08_004225	adenylosuccinate; synthetase; isozyme; synthase; drosophila; isoform; partial; adep; cryptococcus; var	TRUE	CAL0005339	orthoMCL_blastx	orf19.4827	CAL0000175348	ADE12	Adenylosuccinate synthase; upregulated in biofilm; decreased expression in hyphae vs yeast-form cells; not induced during GCN response, in contrast to S. cerevisiae ADE12, which is induced by Gcn4p; stationary phase-enriched protein	0.0638989	0.244244	0.283233	noDEG	-0.185608	0.0167508	0.0316682	noDEG	-0.545826	0.0103717	0.0180442	noDEG	1.58506	1.80232e-91	2.15466e-90	up
B9J08_004219_orf19.2185	B9J08_004219	repeatcontaining; isoform; like; biogenesis; ribosome; partial; nsa; vulgaris; trichinella; brassica	TRUE	CAL0005449	orthoMCL_blastx	orf19.2185	CAL0000184567	NSA1	Putative 66S pre-ribosomal particles conmponent; Hap43-induced; repressed by prostaglandins	0.738984	4.75822e-13	1.2504e-12	up	0.0659062	0.578266	0.654391	noDEG	1.62123	7.55967e-17	5.36333e-16	up	-2.84082	1.50995e-67	1.31193e-66	down
B9J08_004217_orf19.3812	B9J08_004217	heat; shock; chaperone; hsp; complex; ribosomeassociated; subunit; ssz; hsplike; sszp	TRUE	CAL0001942	orthoMCL_blastx	orf19.3812	CAL0000182719	SSZ1	Putative HSP70 chaperone; protein level decreases in stationary phase cultures; Spider biofilm repressed	0.565911	1.36471e-21	5.14093e-21	noDEG	-0.217158	0.00731776	0.0150704	noDEG	-0.6724	9.48919e-31	1.44978e-29	down	-1.96269	5.87693e-286	4.7313e-284	down
B9J08_004216_orf19.3811	B9J08_004216	gyp; gtpaseactivating; rabgaptbc; activating; gtpase; domain; tbc; fusarium; penicillium; exophiala	TRUE	CAL0001941	orthoMCL_blastx	orf19.3811	CAL0000181837	GYP1	Putative Cis-golgi GTPase-activating protein; transcript regulated by Nrg1, Mig1, and Tup1	0.152139	0.0174968	0.0235046	noDEG	-0.260829	0.00113155	0.00280949	noDEG	-0.228795	4.4042e-05	0.000110469	noDEG	0.103604	0.142477	0.177887	noDEG
B9J08_004210_orf19.3827	B9J08_004210	metalloendopeptidase; oma; mitochondrial; peptidase; inner; membrane; family; penicillium; pseudogymnoascus; fusarium	TRUE	CAL0001997	orthoMCL_blastx	orf19.3827	CAL0000185639	OMA1	Ortholog(s) have metalloendopeptidase activity, role in misfolded or incompletely synthesized protein catabolic process and mitochondrial inner membrane localization	-0.667831	3.59257e-30	1.84388e-29	down	0.0521773	0.431745	0.518782	noDEG	1.12828	2.51617e-39	5.82928e-38	up	-0.0692296	0.43019	0.486488	noDEG
B9J08_004419_orf19.4191.1	B9J08_004419	ligase; ubiquitinprotein; hect; hectdomaincontaining; domain; hulp; hul; partial; penicillium; yjm	TRUE	CAF0007003	orthoMCL_blastx	orf19.4191.1	CAL0000193884		Ortholog(s) have ubiquitin-ubiquitin ligase activity, role in ER-associated ubiquitin-dependent protein catabolic process, protein polyubiquitination and cytosol, nuclear envelope, proteasome complex localization	0.38464	1.29094e-05	2.23948e-05	noDEG	0.133493	0.215325	0.291224	noDEG	0.239607	0.00185295	0.00370492	noDEG	0.207306	0.0396076	0.0534715	noDEG
B9J08_004420_orf19.4171	B9J08_004420	colletotrichum; atpase; conserved; penicillium; prokaryote; domain; fusarium; pseudogymnoascus; partial; metarhizium	TRUE	CAL0005809	orthoMCL_blastx	orf19.4171	CAL0000175463		Has domain(s) with predicted ATP binding activity	0.0592683	0.464523	0.510756	noDEG	0.173163	0.0530731	0.088071	noDEG	-0.0244268	0.834049	0.870674	noDEG	-1.33756	1.10669e-46	6.97577e-46	down
B9J08_004208_orf19.5296	B9J08_004208	assembly; cytochrome; oxidase; dufdomaincontaining; complex; penicillium; partial; coap; fusarium; mitochondrial	TRUE	CAL0003681	orthoMCL_blastx	orf19.5296	CAL0000190031		Ortholog(s) have role in mitochondrial respiratory chain complex IV assembly and integral to mitochondrial inner membrane localization	-0.849092	1.27762e-72	2.19317e-71	down	0.0915317	0.115002	0.171917	noDEG	0.551399	2.04632e-12	1.07037e-11	noDEG	-0.301717	0.000466533	0.00075404	noDEG
B9J08_004206_orf19.5300	B9J08_004206	calnexin; isoform; calmegin; calnexinlike; partial; precursor; homolog; quality; low; penicillium	TRUE	CAL0004243	orthoMCL_blastx	orf19.5300	CAL0000187566		Calnexin; integral membrane ER chaperone involved in folding and quality control of glycoproteins; caspofungin induced	0.539824	4.45363e-17	1.3951e-16	noDEG	-0.0345119	0.631157	0.701859	noDEG	-0.349056	0.000929265	0.00194492	noDEG	1.09822	1.37197e-27	5.69565e-27	up
B9J08_004197_orf19.2193	B9J08_004197	pyrophosphokinase; ribosephosphate; isoform; drosophila; phosphoribosyl; diphosphokinase; penicillium; pseudogymnoascus; like; vkm	TRUE	CAL0005477	orthoMCL_blastx	orf19.2193	CAL0000197367	PRS5	Putative 5-phospho-ribosyl-1(alpha)-pyrophosphate synthetase; Hap43-induced; repressed during core stress response	0.264985	0.00026861	0.000427067	noDEG	-0.324545	0.000598302	0.00156197	noDEG	0.640182	6.88809e-11	3.12342e-10	up	-0.903136	4.06173e-17	1.2534e-16	down
B9J08_004192_orf19.2192	B9J08_004192	dehydrogenase; glutamate; nadspecific; naddependent; nad; dependent; fusarium; penicillium; trichophyton; pseudogymnoascus	TRUE	CAL0005475	orthoMCL_blastx	orf19.2192	CAL0000201467	GDH2	Putative NAD-specific glutamate dehydrogenase; fungal-specific; transcript regulated by Nrg1, Mig1, Tup1, and Gcn4; stationary phase enriched protein; flow model biofilm induced; Spider biofilm induced	0.462112	1.85339e-13	4.9664e-13	noDEG	0.649681	2.97042e-15	3.28158e-14	up	0.53009	0.000513056	0.00111293	noDEG	-1.28947	5.23917e-50	3.49818e-49	down
B9J08_004191_orf19.2191	B9J08_004191	diphthine; methyltransferase; homolog; isoform; drosophila; domain; diphthamide; repeatcontaining; biosynthesis; repeatlike	TRUE	CAL0005473	orthoMCL_blastx	orf19.2191	CAL0000182585		Ortholog(s) have role in endocytic recycling, peptidyl-diphthamide biosynthetic process from peptidyl-histidine and cytosol, endosome, nucleus localization	-0.307772	2.44677e-07	4.78462e-07	noDEG	-0.305771	2.89553e-05	9.51924e-05	noDEG	-0.604787	0.00203693	0.00404025	down	-0.861685	8.88352e-06	1.64242e-05	down
B9J08_004185_orf19.4751	B9J08_004185	ribosomal; mitochondrial; rsm; penicillium; fusarium; subunit; pseudogymnoascus; partial; colletotrichum; small	TRUE	CAL0004475	orthoMCL_blastx	orf19.4751	CAL0000181949		Ortholog(s) have structural constituent of ribosome activity and mitochondrial small ribosomal subunit localization	0.592896	3.33028e-18	1.08908e-17	up	-0.481521	1.27734e-08	6.72289e-08	noDEG	0.611392	3.35565e-09	1.32541e-08	up	-1.40864	5.17927e-29	2.23475e-28	down
B9J08_004169_orf19.172	B9J08_004169	rna; dnadirected; polymerase; iii; subunit; polymerases; rpac; polypeptide; kda; rbplike	TRUE	CAL0003206	orthoMCL_blastx	orf19.172	CAL0000179133	RPC19	Putative RNA polymerases I and III subunit AC19; Hap43-induced; rat catheter biofilm induced	3.27295	2.97703e-84	6.80691e-83	up	-0.0137797	0.929548	0.945824	noDEG	1.50923	6.72499e-14	3.94158e-13	up	-2.78313	1.43398e-52	1.00331e-51	down
B9J08_004164_orf19.1646	B9J08_004164	domaincontaining; rnabinding; multiple; mrd; mrdp; yjm; processing; prerrna; pseudogymnoascus; penicillium	TRUE	CAL0000019	orthoMCL_blastx	orf19.1646	CAL0000192627		Ortholog(s) have rRNA primary transcript binding activity	0.366976	1.05832e-11	2.59419e-11	noDEG	0.24226	0.000883528	0.00223243	noDEG	1.46263	6.65858e-28	9.10339e-27	up	-3.11165	2.24426e-171	6.48796e-170	down
B9J08_004163_orf19.7187	B9J08_004163	mitochondrial; suaprga; acidic; glyco; regulatory; mam; glycoprotein; atg; plasmodium; matrix	TRUE	CAL0003133	orthoMCL_blastx	orf19.7187	CAL0000193007	MAM33	Putative mitochondrial acidic matrix protein; regulated by Ssn6p; protein present in exponential and stationary growth phase yeast cultures	1.19951	3.76777e-68	5.69659e-67	up	-0.195335	0.0337445	0.0591271	noDEG	1.92168	2.71723e-49	9.45981e-48	up	-1.48176	1.9392e-58	1.52263e-57	down
B9J08_004153_orf19.6074	B9J08_004153	kinase; adenylate; isoenzyme; fap; factor; posactivating; containing; hydrolase; nucleoside; ploop	TRUE	CAL0005189	orthoMCL_blastx	orf19.6074	CAL0000197369	HBR1	Essential protein involved in regulation of MTL gene expression; hemoglobin-regulated inhibitor of white-opaque switching, may affect survival in host; activator of MTLalpha1 and MTLalpha2; transcript activated by hemoglobin	1.1479	3.69474e-22	1.41378e-21	up	-0.274819	0.0505091	0.0842926	noDEG	0.12942	0.0905299	0.129523	noDEG	-1.09553	1.91443e-38	1.038e-37	down
B9J08_004149_orf19.4933	B9J08_004149	desaturase; delta; acid; fatty; oleate; omega; penicillium; lachancea; fusarium; colletotrichum	TRUE	CAL0006277	orthoMCL_blastx	orf19.4933	CAL0000200872	FAD3	Omega-3 fatty acid desaturase; production of alpha-linolenic acid, a major component of membranes; caspofungin induced; Plc1-regulated; colony morphology-related gene regulation by Ssn6; Spider biofilm induced, flow model biofilm repressed	1.14432	1.63227e-10	3.79119e-10	up	0.121927	0.508596	0.592489	noDEG	1.27543	5.15539e-19	4.23807e-18	up	1.8802	4.66218e-46	2.88439e-45	up
B9J08_004590_orf19.118	B9J08_004590	desaturase; delta; acid; fatty; oleate; omega; penicillium; lachancea; pseudogymnoascus; fusarium	TRUE	CAL0003001	orthoMCL_blastx	orf19.118	CAL0000180146	FAD2	Delta-12 fatty acid desaturase, involved in production of linoleic acid, which is a major component of membranes	1.2007	4.64246e-60	5.78132e-59	up	-0.378074	0.000124491	0.000365751	noDEG	-0.130363	0.348242	0.420916	noDEG	1.08727	5.89868e-38	3.16054e-37	up
B9J08_004152_orf19.6073	B9J08_004152	heme; oxygenase; leptospira; hmxp; pcc; drosophila; oxygenaselike; prochlorococcus; hemebinding; anabaena	TRUE	CAL0005187	orthoMCL_blastx	orf19.6073	CAL0000188588	HMX1	Heme oxygenase; utilization of hemin iron; transcript induced by heat, low iron, or hemin; repressed by Efg1; induced by low iron; upregulated by Rim101 at pH 8; Hap43-induced; Spider and flow model biofilm induced	1.66912	4.7525e-15	1.3597e-14	up	-0.151295	0.444873	0.531124	noDEG	1.1303	1.55801e-14	9.56268e-14	up	1.62988	8.68772e-55	6.3292e-54	up
B9J08_004147_orf19.4932	B9J08_004147	factor; elongation; mitochondrial; translation; penicillium; precursor; pseudogymnoascus; fusarium; mefp; colletotrichum	TRUE	CAL0006276	orthoMCL_blastx	orf19.4932	CAL0000175777		Ortholog(s) have role in mitochondrial translation and mitochondrion localization	0.285659	0.000852111	0.00130066	noDEG	-0.647894	2.56843e-08	1.29912e-07	down	2.60502	1.17314e-76	9.83428e-75	up	-3.36873	2.29065e-223	1.05569e-221	down
B9J08_004144_orf19.4930	B9J08_004144	peptidase; signal; subunit; complex; partial; like; kda; drosophila; spcp; microsomal	TRUE	CAL0006274	orthoMCL_blastx	orf19.4930	CAL0000195857	SPC3	Essential protein; similar to S. cerevisiae Spc3p, a component of the signal peptidase complex required for signal peptidase activity; predicted integral ER membrane protein; complements spc3 and suppresses sec61 S. cerevisiae mutants	-0.630881	1.14187e-38	7.65685e-38	down	0.230913	0.000152145	0.000439574	noDEG	0.0264629	0.698132	0.7554	noDEG	-0.54065	9.09509e-10	2.10268e-09	noDEG
B9J08_004138_orf19.4927	B9J08_004138	cytokinesis; bnip; sepa; yjm; bni; partial; formin; penicillium; lachancea; colletotrichum	TRUE	CAL0006256	orthoMCL_blastx	orf19.4927	CAL0000188644	BNI1	Formin; role in cytoskeletal organization, cell polarity; role in systemic virulence in mouse; cell-cycle regulated localization to site of polarized growth, bud neck; localizes to Spitzenkorper of hyphae, minor localization at septum	-0.0543962	0.288625	0.330238	noDEG	-0.380523	1.47303e-10	9.8067e-10	noDEG	0.504826	2.48028e-19	2.07919e-18	noDEG	0.551597	7.6361e-13	2.01601e-12	noDEG
B9J08_004137_orf19.4928	B9J08_004137	exchange; factor; secp; gdpgtp; sec; guanine; nucleotide; penicillium; rab; partial	TRUE	CAL0006259	orthoMCL_blastx	orf19.4928	CAL0000197956	SEC2	Guanyl-nucleotide exchange factor for the small G-protein Sec4; delivery of post-Golgi secretory vesicles to sites of polarized growth; phosphorylation by Cdc28 needed for normal hyphal growth; Hap43-repressed; flow model biofilm induced	0.217611	0.00342639	0.00491916	noDEG	0.219669	0.0145219	0.0279275	noDEG	-1.04291	2.16745e-13	1.2145e-12	down	0.689474	2.48805e-13	6.68807e-13	up
B9J08_004132_orf19.4188	B9J08_004132	mrna; nonsensemediated; decay; importin; importinbeta; nmdp; arm; repeatcontaining; domaincontaining; nmd	TRUE	CAL0005859	orthoMCL_blastx	orf19.4188	CAL0000193918	NMD5	Karyopherin; carrier protein involved in nuclear import of proteins; repressed in core stress response; Hap43-induced; Spider biofilm induced	0.592688	4.85534e-10	1.09935e-09	up	0.18695	0.118946	0.176818	noDEG	0.554205	2.03922e-08	7.43667e-08	noDEG	-1.54526	1.01152e-44	6.12112e-44	down
B9J08_004129_orf19.2183	B9J08_004129	atpbinding; abc; transporter; cassette; member; subfamily; arb; pseudogymnoascus; containing; hydrolase	TRUE	CAL0005445	orthoMCL_blastx	orf19.2183	CAL0000185948	KRE30	YEF3-subfamily ABC family protein; predicted not to be a transporter; repressed in core stress response; mutation confers hypersensitivity to amphotericin B	1.39668	3.00271e-86	7.34742e-85	up	-0.118416	0.211784	0.287341	noDEG	0.512013	4.52775e-06	1.27695e-05	noDEG	-3.15108	3.92485e-279	2.90256e-277	down
B9J08_004126_orf19.7667	B9J08_004126	esterase; acetatehydrolyzing; isoamyl; gdsl; sgnh; hydrolase; lipaseacylhydrolase; family; pseudogymnoascus; homolog	TRUE	CAL0000954	orthoMCL_blastx	orf19.7667	CAL0000201019	IAH1	Protein similar to S. cerevisiae Iah1p, which is involved in acetate metabolism; mutation confers hypersensitivity to tunicamycin; transposon mutation affects filamentous growth	0.35616	1.76419e-07	3.47175e-07	noDEG	0.335583	0.000114948	0.000339488	noDEG	-0.664913	3.76455e-16	2.53262e-15	down	-0.301262	0.00169867	0.00263309	noDEG
B9J08_004125_orf19.5488	B9J08_004125	release; chain; peptide; factor; hydrolase; peptidyltrna; mitochondrial; domain; corf; probable	TRUE	CAL0005347	orthoMCL_blastx	orf19.5488	CAL0000180582		Ortholog(s) have mitochondrion localization	0.819763	1.83706e-08	3.80718e-08	up	-0.19572	0.178708	0.249568	noDEG	0.26797	0.0794697	0.115304	noDEG	-0.355703	0.1421	0.17752	noDEG
B9J08_004122_orf19.7643	B9J08_004122	hydroxybenzoate; transferase; polyprenyl; polyprenyltransferase; mitochondrial; drosophila; parahydroxybenzoatepolyprenyltransferase; isoform; pseudogymnoascus; prenyltransferase	TRUE	CAL0000883	orthoMCL_blastx	orf19.7643	CAL0000191686		Ortholog(s) have 4-hydroxybenzoate octaprenyltransferase activity, antioxidant activity and role in cellular response to cadmium ion, detoxification of cadmium ion, ubiquinone biosynthetic process	0.493784	3.28425e-12	8.29088e-12	noDEG	-0.872583	1.61091e-20	2.8531e-19	down	-0.26904	0.0370898	0.0580842	noDEG	-0.135595	0.0564797	0.0747267	noDEG
B9J08_003875_orf19.5504	B9J08_003875	partial; biomphalaria; glabrata; isoform; cicc; intermedia; debaryomyces; guilliermondii; meyerozyma; pgug	TRUE	CAL0006062	orthoMCL_blastx	orf19.5504	CAL0000192693		Ortholog of C. dubliniensis CD36 : Cd36_73400, C. parapsilosis CDC317 : CPAR2_703180, Candida tenuis NRRL Y-1498 : CANTEDRAFT_104803 and Debaryomyces hansenii CBS767 : DEHA2A04466g	-1.12867	3.9461e-52	3.91731e-51	down	0.087008	0.338418	0.426482	noDEG	0.77513	0.00129897	0.00265929	up	0.701692	6.81941e-13	1.80714e-12	up
B9J08_003876_orf19.58	B9J08_003876	exosome; exonuclease; rrp; complex; fusarium; component; rrpp; oxysporum; penicillium; yjm	TRUE	CAL0000608	orthoMCL_blastx	orf19.58	CAL0000183418	RRP6	Putative nuclear exosome exonuclease component; Hap43p-induced gene; mutation confers hypersensitivity to 5-fluorocytosine (5-FC), 5-fluorouracil (5-FU), and tubercidin (7-deazaadenosine)	0.622047	9.06361e-09	1.91392e-08	up	0.35191	0.00768188	0.0157216	noDEG	0.32779	0.00851652	0.0150301	noDEG	-2.19311	7.41123e-54	5.32003e-53	down
B9J08_004119_orf19.7646	B9J08_004119	pih; domaincontaining; isoform; like; pihp; kintoun; partial; yjm; hsp; interacting	TRUE	CAL0000888	orthoMCL_blastx	orf19.7646	CAL0000189070		Ortholog(s) have role in box C/D snoRNP assembly, protein folding, rRNA processing, regulation of cell size and R2TP complex, cytoplasm, nucleus, small nucleolar ribonucleoprotein complex localization	-1.56628	9.92571e-61	1.25568e-59	down	0.51188	1.53504e-06	6.13465e-06	noDEG	-0.61035	0.0145769	0.0246469	down	-0.837114	0.017187	0.0241781	down
B9J08_004116_orf19.7652	B9J08_004116	kinase; casein; subunit; alpha; alphalike; isoform; chain; cmgcck; partial; pkinasedomaincontaining	TRUE	CAL0000912	orthoMCL_blastx	orf19.7652	CAL0000178518	CKA1	Putative alpha subunit (catalytic subunit) of protein kinase CK2; Cka1p and Cka2p have a common target with respect to fluconazole resistance; synthetically lethal with CKA2; flucytosine induced	-0.393092	1.32194e-14	3.73233e-14	noDEG	-0.227928	0.000624694	0.00162252	noDEG	-0.234708	0.00195422	0.00388604	noDEG	0.0858596	0.351857	0.406948	noDEG
B9J08_004095_orf19.163	B9J08_004095	pantoatebetaalanine; ligase; synthetase; pantothenate; penicillium; panthotenate; bacterium; panp; fusarium; synthase	TRUE	CAL0003183	orthoMCL_blastx	orf19.163	CAL0000174427	PAN6	Ortholog(s) have pantoate-beta-alanine ligase activity, role in pantothenate biosynthetic process and cytosol, nucleus localization	0.705704	1.67736e-16	5.15026e-16	up	-0.48131	6.42176e-06	2.33249e-05	noDEG	-0.523165	0.000302112	0.000679165	noDEG	-1.37967	2.80795e-24	1.07266e-23	down
B9J08_004092_orf19.2820	B9J08_004092	nucleoporin; nup; pore; nuclear; nupp; penicillium; yjm; complex; pseudogymnoascus; colletotrichum	TRUE	CAL0005076	orthoMCL_blastx	orf19.2820	CAL0000187887		Ortholog(s) have nucleocytoplasmic transporter activity, structural constituent of nuclear pore activity	-0.0827021	0.169643	0.201027	noDEG	-0.316372	5.06728e-07	2.17967e-06	noDEG	-0.409805	0.00704659	0.0126615	noDEG	-0.733425	7.30622e-37	3.81194e-36	down
B9J08_004088_orf19.2825	B9J08_004088	dre; assembly; cluster; fes; anamorsin; drep; yjm; family; dufdomaincontaining; penicillium	TRUE	CAL0005083	orthoMCL_blastx	orf19.2825	CAL0000199333	DRE2	Putative cytosolic Fe-S protein assembly protein; a-specific transcript; regulated by Sef1, Sfu1, and Hap43; rat catheter and Spider biofilm induced	-0.189793	0.0030938	0.00445543	noDEG	-0.0928671	0.226902	0.304739	noDEG	-0.450707	0.000114958	0.000273896	noDEG	0.378753	0.000570896	0.000917125	noDEG
B9J08_004086_orf19.2827	B9J08_004086	kinetochore; ndc; family; hecndcp; tidp; ndcp; penicillium; yjm; hec; homolog	TRUE	CAL0005087	orthoMCL_blastx	orf19.2827	CAL0000189198		Ortholog(s) have structural constituent of cytoskeleton activity	0.0770598	0.244946	0.28393	noDEG	-0.278723	0.000432073	0.00115558	noDEG	-0.395451	0.0219616	0.0360055	noDEG	-1.33292	4.236e-15	1.2174e-14	down
B9J08_004081_orf19.2831	B9J08_004081	polymerase; rna; iii; subunit; dnadirected; rpc; rpcp; lachancea; yjm; conserved	TRUE	CAL0005108	orthoMCL_blastx	orf19.2831	CAL0000174952	RPC31	Putative RNA polymerase III subunit C31; repressed by nitric oxide; induced during infection of murine kidney, compared to growth in vitro; has murine homolog	1.84733	1.10725e-48	9.96344e-48	up	-0.135255	0.300006	0.385741	noDEG	0.816561	4.22837e-17	3.04739e-16	up	-2.02734	1.37491e-57	1.06509e-56	down
B9J08_004080_orf19.2830	B9J08_004080	ribosomal; rrp; repeatlike; rnaprocessing; processing; rrna; small; rrpp; nucleolar; repeat	TRUE	CAL0005106	orthoMCL_blastx	orf19.2830	CAL0000183718	RRP9	Ribosomal protein; mutation confers resistance to 5-fluorocytosine (5-FC), 5-fluorouracil (5-FU), and tubercidin (7-deazaadenosine); physically interacts with TAP-tagged Nop1; Hap43-induced; Spider biofilm induced	3.21396	5.29023e-45	4.25891e-44	up	0.368194	0.0934125	0.143924	noDEG	-0.39582	0.00707722	0.0127119	noDEG	1.29489	3.2178e-16	9.6126e-16	up
B9J08_004073_orf19.2643	B9J08_004073	rna; dnadirected; subunit; iii; polymerase; polymerases; rpabc; rpb; penicillium; partial	TRUE	CAL0003456	orthoMCL_blastx	orf19.2643	CAL0000199338	RPO26	Putative RNA polymerase subunit; heterozygous null mutant exhibits resistance to parnafungin in the C. albicans fitness test	1.23614	8.67262e-62	1.12785e-60	up	-0.469587	6.74063e-07	2.82539e-06	noDEG	0.19402	0.0840098	0.121229	noDEG	-2.01653	6.87796e-76	6.71948e-75	down
B9J08_004072_orf19.2644	B9J08_004072	complex; subunit; reductase; core; ubiquinolcytochrome; cytochrome; mitochondrial; ubiquinolcytochromec; metallohydrolase; luxsmpplike	TRUE	CAL0003458	orthoMCL_blastx	orf19.2644	CAL0000188005	QCR2	Ubiquinol-cytochrome-c reductase; antigenic; induced by interaction with macrophage; repressed by nitric oxide; in detergent-resistant membrane fraction (possible lipid raft component); levels decrease in stationary phase; Hap43p-repressed	-0.177813	1.10976e-05	1.9342e-05	noDEG	-0.138983	0.00766688	0.0156967	noDEG	0.883319	3.04238e-12	1.56567e-11	up	-0.931848	6.85448e-40	3.81404e-39	down
B9J08_003397_orf19.6214	B9J08_003397	trehalase; acid; family; hydrolase; dehalogenase; haloacid; glycoside; athp; streptomyces; vacuolar	TRUE	CAL0000443	orthoMCL_blastx	orf19.6214	CAL0000186706	ATC1	Cell wall acid trehalase; catalyzes hydrolysis of the disaccharide trehalose; similar to S. cerevisiae vacuolar acid trehalase (Ath1p); Hap43p-repressed gene	-0.304423	0.000866969	0.00132117	noDEG	0.197143	0.0599075	0.098128	noDEG	-1.9948	1.07233e-93	1.36636e-91	down	1.85269	3.96085e-75	3.82262e-74	up
B9J08_003398_orf19.3295	B9J08_003398	kinetochore; mismtw; fusarium; family; mis; oxysporum; penicillium; misdsn; pseudogymnoascus; colletotrichum	TRUE	CAL0003444	orthoMCL_blastx	orf19.3295	CAL0000186209		Has domain(s) with predicted role in cell division, chromosome segregation and MIS12/MIND type complex localization	-0.154955	0.0486885	0.0620481	noDEG	-0.169035	0.068591	0.110184	noDEG	-0.968392	2.63796e-18	2.04707e-17	down	-0.221104	0.127746	0.160598	noDEG
B9J08_004071_orf19.4341	B9J08_004071	transamidase; class; phosphatidylinositol; gpi; glycan; pigu; anchor; biosynthesis; component; subunit	TRUE	CAL0001012	orthoMCL_blastx	orf19.4341	CAL0000179975		Ortholog(s) have role in attachment of GPI anchor to protein, conidium formation, hyphal growth, sporocarp development involved in sexual reproduction and GPI-anchor transamidase complex localization	-0.0458055	0.550776	0.593774	noDEG	-0.0808882	0.37773	0.466849	noDEG	0.445688	0.00124296	0.00255201	noDEG	-0.0447791	0.799429	0.833776	noDEG
B9J08_004068_orf19.4339	B9J08_004068	vacuolar; sortingassociated; vps; atpase; aaadomaincontaining; sorting; proteinsortingassociated; penicillium; colletotrichum; pseudogymnoascus	TRUE	CAL0000992	orthoMCL_blastx	orf19.4339	CAL0000180282	VPS4	AAA-ATPase involved in transport from MVB to the vacuole and ESCRT-III complex disassembly; mutation decreases SAP secretion and virulence in murine intravenous infection; regulated by Gcn2p, Gcn4p; required for normal Rim8p processing	-0.481719	1.74111e-19	5.9887e-19	noDEG	0.462228	2.37757e-11	1.72266e-10	noDEG	-0.152343	0.242049	0.306762	noDEG	0.524731	6.17237e-14	1.69281e-13	noDEG
B9J08_004067_orf19.4336	B9J08_004067	ribosomal; slike; subunit; penicillium; small; lachancea; var; brassica; basidiobolus; meristosporus	TRUE	CAL0000989	orthoMCL_blastx	orf19.4336	CAL0000175293	RPS5	Ribosomal protein S5; macrophage/pseudohyphal-induced after 16 h; downregulated upon phagocytosis by murine macrophage; Hap43-induced; Spider biofilm repressed	0.534956	2.71931e-13	7.21399e-13	noDEG	-0.986229	1.27897e-22	2.66245e-21	down	-0.529549	0.000943775	0.00197335	noDEG	-1.66214	7.4552e-114	1.14806e-112	down
B9J08_004057_orf19.7361	B9J08_004057	endonuclease; subunit; sen; trna; splicing; trnasplicing; senp; penicillium; fusarium; yjm	TRUE	CAL0004706	orthoMCL_blastx	orf19.7361	CAL0000194308		Ortholog(s) have tRNA-intron endonuclease activity, role in tRNA-type intron splice site recognition and cleavage and mitochondrial outer membrane, tRNA-intron endonuclease complex localization	-0.159297	0.0395901	0.0510808	noDEG	-0.116708	0.2132	0.288699	noDEG	-0.348549	0.12339	0.17034	noDEG	-1.10929	2.06656e-18	6.6481e-18	down
B9J08_004054_orf19.5276	B9J08_004054	pci; domaincontaining; isoform; complex; subunit; cop; signalosome; enhanced; ethylene; response	TRUE	CAL0003621	orthoMCL_blastx	orf19.5276	CAL0000198679		Putative nuclear pore-associated protein; Hap43p-induced gene; induced upon low-level peroxide stress; possibly an essential gene, disruptants not obtained by UAU1 method	-0.324162	0.0144573	0.0195675	noDEG	-0.131403	0.39756	0.485336	noDEG	0.0793477	0.65477	0.71689	noDEG	0.0633076	0.784461	0.820183	noDEG
B9J08_004052_orf19.4843	B9J08_004052	reductase; ferric; component; transmembrane; yjm; metalloreductase; aimp; fusarium; penicillium; frep	TRUE	CAL0005376	orthoMCL_blastx	orf19.4843	CAL0000198623		Putative iron/copper reductas; involved in iron homeostasis; rat catheter and Spider biofilm induced	-0.434669	1.77271e-09	3.89982e-09	noDEG	0.18606	0.0379719	0.0655867	noDEG	0.359588	0.00169377	0.00340732	noDEG	0.275766	0.0113211	0.016257	noDEG
B9J08_004050_orf19.4845	B9J08_004050	membrane; apparatus; golgi; tvp; clathrincoated; vesicle; penicillium; pseudogymnoascus; vkm; channel	TRUE	CAL0005379	orthoMCL_blastx	orf19.4845	CAL0000196216	TVP18	Putative integral membrane protein; fluconazole-induced	-0.714342	2.41511e-20	8.64822e-20	down	-0.154407	0.0878282	0.136488	noDEG	-0.319472	0.024485	0.0397639	noDEG	0.435836	0.000740836	0.0011797	noDEG
B9J08_004046_orf19.5244	B9J08_004046	gpi; transferase; ethanolamine; phosphate; class; phosphatidylinositolglycan; penicillium; biosynthetic; gpianchor; mcdp	TRUE	CAL0003557	orthoMCL_blastx	orf19.5244	CAL0000201697	MCD4	Protein of major facilitator superfamily; has phosphodiesterase/nucleotide pyrophosphatase domain; similar to S. cerevisiae Mcd4p, which acts in GPI anchor biosynthesis; possibly an essential gene, disruptants not obtained by UAU1 method	0.522916	8.34253e-14	2.27705e-13	noDEG	-0.0528086	0.566451	0.644161	noDEG	0.353222	0.00107403	0.00222597	noDEG	-1.0532	8.48818e-14	2.31396e-13	down
B9J08_004045_orf19.5243	B9J08_004045	synthase; anthranilate; component; multifunctional; tryptophan; biosynthesis; phosphate; isomerase; recname; indoleglycerol	TRUE	CAL0003556	orthoMCL_blastx	orf19.5243	CAL0000192837	TRP3	Putative bifunctional enzyme with predicted indole-3-glycerol-phosphate synthase and anthranilate synthase activities; regulated by Gcn2p and Gcn4p	0.171506	0.000773716	0.00118783	noDEG	-0.00380067	0.852753	0.886438	noDEG	1.28537	2.27947e-18	1.78409e-17	up	0.0226472	0.826883	0.857628	noDEG
B9J08_004038_orf19.4885	B9J08_004038	carrier; mitochondrial; phosphate; mir; transporter; penicillium; colletotrichum; transport; pseudogymnoascus; family	TRUE	CAL0005500	orthoMCL_blastx	orf19.4885	CAL0000184756	MIR1	Putative mitochondrial phosphate transporter; caspofungin repressed; expression is increased in a fluconazole-resistant isolate; induced upon adherence to polystyrene	0.13811	0.00321906	0.00462864	noDEG	-0.30805	6.0626e-07	2.57211e-06	noDEG	0.917258	8.63535e-08	2.96901e-07	up	-2.49679	1.08367e-216	4.81967e-215	down
B9J08_003366_orf19.1063	B9J08_003366	mannosyltransferase; gpi; family; glycosyltransferase; gpip; fusarium; partial; penicillium; yjm; domain	TRUE	CAL0001206	orthoMCL_blastx	orf19.1063	CAL0000178044		Ortholog(s) have dolichyl-phosphate-mannose-glycolipid alpha-mannosyltransferase activity, role in GPI anchor biosynthetic process and integral to endoplasmic reticulum membrane, mannosyltransferase complex, mitochondrion localization	-0.82691	3.00353e-28	1.43465e-27	down	0.257997	0.00543859	0.0115765	noDEG	-0.862715	3.21871e-12	1.65374e-11	down	-0.708399	9.06505e-06	1.67549e-05	down
B9J08_003367_orf19.1062	B9J08_003367	fusarium; penicillium; alphamannosyltransferase; colletotrichum; conserved; family; mannosyl; transferase; oxysporum; mdraft	TRUE	CAL0001205	orthoMCL_blastx	orf19.1062	CAL0000188570		Ortholog of C. dubliniensis CD36 : Cd36_04020, C. parapsilosis CDC317 : CPAR2_107000, Candida tenuis NRRL Y-1498 : CANTEDRAFT_113990 and Pichia stipitis Pignal : PICST_32780	-0.639588	5.77972e-32	3.13059e-31	down	0.166716	0.0081744	0.0166199	noDEG	-2.1847	2.04017e-13	1.1462e-12	down	-1.88319	6.60368e-05	0.000114253	down
B9J08_004032_orf19.4894	B9J08_004032	rraalike; dlpa; methyltransferase; inhibitor; ribonuclease; domaincontaining; fusarium; cryptococcus; colletotrichum; rraadimethylmenaquinone	TRUE	CAL0005522	orthoMCL_blastx	orf19.4894	CAL0000180176		Protein with similarity to S. cerevisiae Yer010cp, a protein of unknown function belonging to the prokaryotic RraA family; repressed by benomyl; Hap43-induced; Spider biofilm induced	0.197764	0.0593202	0.0749428	noDEG	0.427285	0.00196072	0.00461554	noDEG	1.58479	1.38945e-15	9.06988e-15	up	2.66679	2.50934e-30	1.11761e-29	up
B9J08_004025_orf19.4882	B9J08_004025	transcription; factor; subunit; beta; initiation; iie; tfiie; penicillium; colletotrichum; pseudogymnoascus	TRUE	CAL0005496	orthoMCL_blastx	orf19.4882	CAL0000190129		TFIIE small subunit; involved in RNA polymerase II transcription initiation; Spider biofilm induced	-0.0308335	0.476978	0.522802	noDEG	0.365266	3.45561e-13	3.07969e-12	noDEG	0.364091	4.70101e-06	1.3223e-05	noDEG	0.686519	1.46007e-14	4.098e-14	up
B9J08_004016_orf19.3626	B9J08_004016	asparagine; synthase; synthetase; domaincontaining; related; fusarium; yjm; hyjmm; containing; domain	TRUE	CAL0000351	orthoMCL_blastx	orf19.3626	CAL0000180997		Ortholog(s) have cytosol, nucleus localization	0.312252	0.000697334	0.00107619	noDEG	0.432855	0.000285168	0.00078838	noDEG	-0.720382	0.00304608	0.00584887	down	-0.178088	0.591287	0.644503	noDEG
B9J08_004009_orf19.5425	B9J08_004009	ribonuclease; trna; processing; endoribonuclease; trz; mitochondrial; penicillium; pseudogymnoascus; trzp; vkm	TRUE	CAL0005210	orthoMCL_blastx	orf19.5425	CAL0000186672		Ortholog(s) have 3'-tRNA processing endoribonuclease activity, role in tRNA 3'-trailer cleavage, endonucleolytic and mitochondrion, nucleus localization	-0.282011	0.00108148	0.00163423	noDEG	0.871637	7.59639e-14	7.15883e-13	up	-0.210454	0.0222705	0.0364462	noDEG	-0.126502	0.187682	0.229947	noDEG
B9J08_004006_orf19.5420	B9J08_004006	ribosomal; mitochondrial; rml; subunit; penicillium; pseudogymnoascus; large; rmlp; var; colletotrichum	TRUE	CAL0005205	orthoMCL_blastx	orf19.5420	CAL0000181892		Ortholog(s) have role in fatty acid metabolic process	0.4584	4.16041e-21	1.53715e-20	noDEG	-0.538105	2.76771e-17	3.7118e-16	noDEG	0.916776	1.72562e-44	4.93e-43	up	-1.32913	1.18198e-118	1.96276e-117	down
B9J08_004005_orf19.5419	B9J08_004005	atp; subunit; synthase; mitochondrial; delta; oligomycin; sensitivity; atpase; oscpdelta; conferral	TRUE	CAL0005192	orthoMCL_blastx	orf19.5419	CAL0000190613	ATP5	Putative F0-ATP synthase FO subunit B; caspofungin repressed; protein level decreased in stationary phase yeast cultures; Spider biofilm repressed	-0.0221329	0.65165	0.689728	noDEG	-0.272281	0.0001022	0.000304419	noDEG	0.828191	1.02776e-07	3.48847e-07	up	-0.709962	6.66948e-26	2.64781e-25	down
B9J08_004004_orf19.5418	B9J08_004004	ted; partial; fusarium; conserved; penicillium; growth; polarized; pseudogymnoascus; cell; control	TRUE	CAL0005190	orthoMCL_blastx	orf19.5418	CAL0000184502		Ortholog(s) have role in ER to Golgi vesicle-mediated transport and endoplasmic reticulum localization	0.181755	0.00176296	0.00261306	noDEG	0.495985	4.1175e-10	2.58107e-09	noDEG	-0.127805	0.347968	0.420665	noDEG	-0.0375821	0.644569	0.694235	noDEG
B9J08_004003_orf19.5417	B9J08_004003	peroxiredoxin; ahpctsadomaincontaining; dot; partial; peroxidase; thiol; dotp; qbcp; family; thioredoxinlike	TRUE	CAL0005188	orthoMCL_blastx	orf19.5417	CAL0000195251	DOT5	Putative nuclear thiol peroxidase; alkaline downregulated; sumoylation target; Spider and flow model biofilm induced	0.38716	3.84766e-09	8.31053e-09	noDEG	0.799041	1.36205e-23	3.07646e-22	up	-1.35671	1.47241e-32	2.43655e-31	down	1.54412	2.91701e-59	2.30462e-58	up
B9J08_003996_orf19.327	B9J08_003996	histone; haz; hav; histonefoldcontaining; partial; variant; var; htz; family; member	TRUE	CAL0004711	orthoMCL_blastx	orf19.327	CAL0000185932	HTA3	Putative histone H2A; amphotericin B repressed; flucytosine induced; RNA abundance regulated by tyrosol and cell density; Spider biofilm repressed	-0.130076	0.0281668	0.0369747	noDEG	-0.347254	9.43281e-06	3.32653e-05	noDEG	-2.15822	3.73769e-96	5.41201e-94	down	-1.43471	1.32348e-78	1.36203e-77	down
B9J08_003995_orf19.328	B9J08_003995	nitrogen; permease; regulator; npr; nprp; yjm; pseudogymnoascus; penicillium; nprdomaincontaining; candidate	TRUE	CAL0004714	orthoMCL_blastx	orf19.328	CAL0000196122	NPR2	Putative urea transporter; induced during infection of murine kidney, compared to growth in vitro; has murine homolog	0.20926	0.0094345	0.0130059	noDEG	-0.141865	0.102298	0.155298	noDEG	0.477733	2.07235e-09	8.31943e-09	noDEG	0.0886444	0.466112	0.523203	noDEG
B9J08_002848_orf19.3071	B9J08_002848	phosphatase; inducer; mphase; tyrosine; rhodaneselike; cycle; cell; control; mihp; mih	TRUE	CAL0001477	orthoMCL_blastx	orf19.3071	CAL0000183567	MIH1	Putative protein phosphatase of the PTP family (tyrosine-specific); ortholog of S. cerevisiae Mih1; mRNA binds She3	0.866036	3.84797e-51	3.69498e-50	up	0.109655	0.12114	0.179648	noDEG	0.592537	5.17328e-09	1.99389e-08	up	0.361256	2.42074e-07	4.92828e-07	noDEG
B9J08_002849_orf19.5376	B9J08_002849	kinase; yjm; partial; serinethreonineprotein; kinaselike; calciumcalmodulindependent; sakp; isoform; tosp; camkkelm	TRUE	CAL0004382	orthoMCL_blastx	orf19.5376	CAL0000187386		Ortholog of S. cerevisiae Elm1; a serine/threonine protein kinase that regulates cellular morphogenesis, septin behavior, and cytokinesis in S. cerevisiae; possibly an essential gene, disruptants not obtained by UAU1 method	0.29337	0.000385793	0.000606121	noDEG	0.17019	0.100889	0.153535	noDEG	0.416646	0.000470791	0.00102439	noDEG	-0.917121	1.00771e-14	2.84593e-14	down
B9J08_003993_orf19.4624	B9J08_003993	duf; domaincontaining; domain; penicillium; dufdomaincontaining; fusarium; venom; yjm; colletotrichum; hyjmm	TRUE	CAL0003640	orthoMCL_blastx	orf19.4624	CAL0000194145	HRT2	Protein described as having a role in Ty3 transposition; repressed in hyphae; stationary phase enriched protein; rat catheter and Spider biofilm repressed	0.344612	5.08208e-12	1.26632e-11	noDEG	0.334794	2.20962e-10	1.42514e-09	noDEG	-0.997257	4.02715e-07	1.27837e-06	down	0.476696	8.33581e-12	2.09963e-11	noDEG
B9J08_003991_orf19.717	B9J08_003991	shock; heat; mitochondrial; chaperonin; grol; precursor; hsplike; hsp; penicillium; pseudogymnoascus	TRUE	CAL0001744	orthoMCL_blastx	orf19.717	CAL0000174464	HSP60	Heat shock protein; soluble in hyphae; regulated by Nrg1 and by iron; induced in high iron; heavy metal (cadmium) stress-induced; sumoylation target; protein present in exponential and stationary phase cells; Hap43-repressed	0.702053	2.40564e-34	1.40682e-33	up	-0.606324	2.97132e-14	2.936e-13	down	2.28398	3.03657e-76	2.44886e-74	up	-2.40407	7.72386e-218	3.45942e-216	down
B9J08_003989_orf19.719	B9J08_003989	ligase; ubiquitinprotein; synoviolin; isoform; hrd; fusarium; finger; ring; hrdp; eradassociated	TRUE	CAL0001749	orthoMCL_blastx	orf19.719	CAL0000177443		Ortholog(s) have ubiquitin-protein ligase activity	-0.0994011	0.146127	0.175284	noDEG	-0.0510809	0.552557	0.631445	noDEG	-0.419275	1.35526e-07	4.5444e-07	noDEG	-0.648582	2.38748e-24	9.14172e-24	down
B9J08_003987_orf19.713	B9J08_003987	cell; death; programmed; isoform; partial; dnabinding; like; tfarrelated; drosophila; pdcd	TRUE	CAL0001740	orthoMCL_blastx	orf19.713	CAL0000190178		Ortholog(s) have role in apoptotic process and cytoplasm, nucleus localization	-0.473917	2.27459e-12	5.78394e-12	noDEG	0.30407	0.000419573	0.00112593	noDEG	0.520875	9.69156e-08	3.30187e-07	noDEG	-0.721546	1.1058e-09	2.54078e-09	down
B9J08_003986_orf19.714	B9J08_003986	rasrelated; rab; isoform; gtpbinding; raba; ryh; gtpase; small; ras; family	TRUE	CAL0001741	orthoMCL_blastx	orf19.714	CAL0000189481		Ortholog(s) have GTPase activity and role in intracellular protein transport, retrograde transport, endosome to Golgi	-0.900748	7.21601e-28	3.40018e-27	down	-0.171969	0.095688	0.146822	noDEG	0.0221736	0.881682	0.912327	noDEG	-0.204981	0.226844	0.2734	noDEG
B9J08_003980_orf19.5808	B9J08_003980	methyltransferase; rrg; glucoseinducible; samdependent; penicillium; fusarium; nmethyltransferase; proteinlysine; yjm; hyjmb	TRUE	CAL0002256	orthoMCL_blastx	orf19.5808	CAL0000187167		Ortholog(s) have protein-lysine N-methyltransferase activity, role in negative regulation of G2/M transition of mitotic cell cycle, peptidyl-lysine methylation and cytosol, nucleus localization	0.835544	6.56477e-34	3.77187e-33	up	-0.316997	0.000133358	0.000389938	noDEG	-0.190992	0.0282085	0.0452799	noDEG	0.142206	0.270589	0.320593	noDEG
B9J08_003975_orf19.4018	B9J08_003975	ribosomal; bacterium; multispecies; candidatus; rhizobium; mitochondrial; actinomyces; group; subunit; mesorhizobium	TRUE	CAL0004686	orthoMCL_blastx	orf19.4018	CAL0000188123		Ortholog(s) have structural constituent of ribosome activity and mitochondrial small ribosomal subunit localization	0.665382	7.0151e-25	2.99214e-24	up	-0.408399	7.5438e-07	3.14081e-06	noDEG	1.39586	8.67615e-50	3.08803e-48	up	-2.52802	5.12805e-139	1.08715e-137	down
B9J08_003973_orf19.4016	B9J08_003973	subunit; peptidase; beta; mitochondrialprocessing; mitochondrial; processing; complex; reductase; core; ubiquinolcytochrome	TRUE	CAL0004684	orthoMCL_blastx	orf19.4016	CAL0000196656		Putative ubiquinol-cytochrome-c reductase; amphotericin B induced; repressed by nitric oxide; protein level decreases in stationary phase cultures; Hap43-repressed; Spider biofilm repressed	-0.199244	0.00146584	0.00218779	noDEG	-0.0987761	0.21425	0.28998	noDEG	0.786738	1.23992e-19	1.06177e-18	up	-1.28328	1.36942e-105	1.96603e-104	down
B9J08_003972_orf19.4015	B9J08_003972	subunit; alpha; guanine; nucleotidebinding; isoform; binding; nucleotide; gprotein; heterotrimeric; gpap	TRUE	CAL0004682	orthoMCL_blastx	orf19.4015	CAL0000174954	CAG1	heterotrimeric G protein alpha subunit; positive role in mating pheromone response; opaque-enriched transcript; transcript repressed by MTLa1-MTLalpha2; regulated by hemoglobin-responsive Hbr1 via MTL genes; rat catheter biofilm repressed	-0.139158	0.00912358	0.0125991	noDEG	0.374363	2.36107e-09	1.36785e-08	noDEG	-1.31154	1.81775e-07	5.99002e-07	down	0.698696	0.00978055	0.014147	up
B9J08_003965_orf19.4960	B9J08_003965	synthase; spermidine; spermine; fusarium; spep; penicillium; lachancea; oxysporum; yjm; colletotrichum	TRUE	CAL0006358	orthoMCL_blastx	orf19.4960	CAL0000192204		Ortholog(s) have spermine synthase activity, role in pantothenate biosynthetic process, spermine biosynthetic process and cytoplasm localization	-1.06613	3.17008e-54	3.35595e-53	down	0.31364	0.000351736	0.000960046	noDEG	-0.468659	3.08004e-06	8.87113e-06	noDEG	0.206289	0.0986235	0.126029	noDEG
B9J08_000435_orf19.932	B9J08_000435	atpase; phospholipidtranslocating; ptype; dnfp; dnf; yjm; phospholipidtransporting; domaincontaining; pseudogymnoascus; flippase	TRUE	CAL0003657	orthoMCL_blastx	orf19.932	CAL0000173967		Putative aminophospholipid translocase (flippase); merged with orf19.2226 in Assembly 21; possibly an essential gene, disruptants not obtained by UAU1 method	-0.654634	2.12469e-19	7.28558e-19	down	0.680523	2.6612e-14	2.66073e-13	up	-0.27592	0.00995127	0.0173697	noDEG	0.75085	6.23173e-16	1.84343e-15	up
B9J08_002346_orf19.323	B9J08_002346	atpase; ptype; phospholipidtranslocating; dnfp; yjm; dnf; domaincontaining; phospholipidtransporting; flippase; pseudogymnoascus	TRUE	CAL0004701	orthoMCL_blastx	orf19.323	CAL0000175287		Putative haloacid dehalogenase; localized to plasma membrane	-0.336435	4.50302e-12	1.12505e-11	noDEG	-0.245203	7.14001e-05	0.000219593	noDEG	-0.481195	0.000106043	0.000254175	noDEG	0.316241	0.0279721	0.0383658	noDEG
B9J08_002347_orf19.325	B9J08_002347	factor; cleavage; specificity; polyadenylation; subunit; probable; cftp; penicillium; two; yjm	TRUE	CAL0004705	orthoMCL_blastx	orf19.325	CAL0000193340		Putative mRNA cleavage and polyadenlylation factor; heterozygous null mutant exhibits hypersensitivity to parnafungin and cordycepin in the C. albicans fitness test	-0.175531	0.00123895	0.00186109	noDEG	-0.160376	0.0154841	0.0296044	noDEG	-0.468262	6.35211e-07	1.98282e-06	noDEG	-0.685229	3.74984e-19	1.23634e-18	down
B9J08_004766_orf19.6778	B9J08_004766	atpase; phospholipidtransporting; ptype; phospholipidtranslocating; drs; flippase; drsp; yjm; penicillium; probable	TRUE	CAL0004962	orthoMCL_blastx	orf19.6778	CAL0000194034		Aminophospholipid translocase (flippase); maintains membrane lipid asymmetry in post-Golgi secretory vesicles; contributes to clathrin-coated vesicle formation and endocytosis; flow model biofilm repressed	-0.0728904	0.200804	0.23576	noDEG	0.10312	0.111784	0.167646	noDEG	0.51265	5.28343e-12	2.67361e-11	noDEG	0.133136	0.0666876	0.0872702	noDEG
B9J08_002755_orf19.7577	B9J08_002755	mss; mrna; processing; mitochondrial; mssp; penicillium; colletotrichum; pseudogymnoascus; fusarium; partial	TRUE	CAL0000180	orthoMCL_blastx	orf19.7577	CAL0000178557	MSS51	Putative mRNA maturation factor; fungal-specific (no human or murine homolog)	-0.071753	0.0652922	0.0821343	noDEG	-0.103148	0.0400462	0.0688074	noDEG	0.796529	2.66592e-17	1.94554e-16	up	-1.29289	7.4165e-41	4.21151e-40	down
B9J08_002756_orf19.7578	B9J08_002756	lectin; endoplasmic; reticulum; isoform; misfolded; glycoproteins; degradation; beta; glucosidase; subunitlike	TRUE	CAL0000182	orthoMCL_blastx	orf19.7578	CAL0000197712		Ortholog(s) have oligosaccharide binding activity, role in ER-associated ubiquitin-dependent protein catabolic process and Hrd1p ubiquitin ligase ERAD-L complex, luminal surveillance complex localization	0.0207462	0.824529	0.849187	noDEG	-0.0586525	0.519197	0.602831	noDEG	0.35287	0.00104593	0.00217268	noDEG	0.171625	0.13087	0.164201	noDEG
B9J08_003962_orf19.4963	B9J08_003962	tpr; assembly; chaperone; rpl; domain; domaincontaining; probable; repeatcontaining; tprlike; upf	TRUE	CAL0006361	orthoMCL_blastx	orf19.4963	CAL0000179941		Ortholog(s) have role in ER-associated ubiquitin-dependent protein catabolic process and cytoplasm, nucleolus localization	0.0527177	0.510593	0.555528	noDEG	0.844936	1.42504e-14	1.46414e-13	up	1.59807	1.67254e-16	1.15572e-15	up	-2.69437	1.25539e-27	5.22531e-27	down
B9J08_003951_orf19.5906	B9J08_003951	carboxylase; phosphoribosylaminoimidazole; atpase; subunit; penicillium; pseudogymnoascus; ade; adep; var; cryptococcus	TRUE	CAL0003241	orthoMCL_blastx	orf19.5906	CAL0000185210	ADE2	Phosphoribosylaminoimadazole carboxylase; role in adenine biosynthesis; required for normal growth and virulence in immunosuppressed mouse infection; not induced in GCN response, in contrast to S. cerevisiae ADE2; stationary phase-enriched	-0.00229042	0.968488	0.972077	noDEG	-0.000996697	0.966261	0.973239	noDEG	0.135998	0.526023	0.598338	noDEG	-0.711549	7.26277e-14	1.98501e-13	down
B9J08_003949_orf19.5910	B9J08_003949	phd; complex; finger; component; hat; nto; nua; bromodomain; fingercontaining; domaincontaining	TRUE	CAL0003263	orthoMCL_blastx	orf19.5910	CAL0000179155		Putative histone acetyltransferase complex subunit; induced upon low-level peroxide stress; Spider biofilm induced	-0.639057	1.12347e-23	4.56839e-23	down	0.135164	0.0455244	0.0769114	noDEG	0.357047	0.00664113	0.0120064	noDEG	0.157404	0.273136	0.32349	noDEG
B9J08_003945_orf19.6346	B9J08_003945	bcp; penicillium; partial; pseudogymnoascus; bcplike; colletotrichum; fusarium; conserved; bcpp; vkm	TRUE	CAL0001325	orthoMCL_blastx	orf19.6346	CAL0000174555		Putative nuclear export protein; Hap43p-induced gene; decreased transcription is observed in an azole-resistant strain that overexpresses MDR1	0.627224	7.35383e-19	2.47898e-18	up	0.0460792	0.630388	0.701143	noDEG	0.575453	0.00102496	0.00213191	noDEG	-1.9207	2.14611e-39	1.17768e-38	down
B9J08_003944_orf19.6345	B9J08_003944	factor; initiation; translation; subunit; eukaryotic; eif; penicillium; fusarium; eifca; pseudogymnoascus	TRUE	CAL0001323	orthoMCL_blastx	orf19.6345	CAL0000181001	RPG1A	Putative translation initiation factor; mutation confers hypersensitivity to roridin A and verrucarin A; repressed upon phagocytosis by murine macrophage; Spider biofilm repressed	0.0467326	0.321558	0.364851	noDEG	-0.271652	2.53293e-05	8.39644e-05	noDEG	0.386944	0.0104832	0.0182084	noDEG	-1.86606	6.79894e-134	1.35979e-132	down
B9J08_003943_orf19.6344	B9J08_003943	ribokinase; pseudomonas; paenibacillus; multispecies; syringae; fluorescens; rbkp; variovorax; odorifer; pseudogymnoascus	TRUE	CAL0001321	orthoMCL_blastx	orf19.6344	CAL0000181468	RBK1	Ortholog(s) have cytosol, nucleus localization	-0.801292	3.65619e-41	2.6388e-40	down	0.220569	0.0045208	0.00980619	noDEG	-0.871599	8.19068e-40	1.94712e-38	down	1.01751	1.24476e-31	5.78704e-31	up
B9J08_003942_orf19.6343	B9J08_003942	fatty; acid; elongase; elongation; acids; gnssur; penicillium; membrane; yjm; lachancea	TRUE	CAL0001319	orthoMCL_blastx	orf19.6343	CAL0000190970	FEN1	Putative fatty acid elongase; predicted role in sphingolipid biosynthesis; possibly an essential gene, disruptants not obtained by UAU1 method; Spider and flow model biofilm induced	1.44285	1.22413e-92	3.69158e-91	up	-0.694987	3.6566e-14	3.56647e-13	down	0.387268	0.00668608	0.0120671	noDEG	-0.730875	0.000144898	0.000243731	down
B9J08_003941_orf19.6341	B9J08_003941	riboflavin; biosynthesis; reductase; deaminase; rib; riboflavinspecific; domaincontaining; penicillium; aminophosphoribosylaminouracil; phosphate	TRUE	CAL0001317	orthoMCL_blastx	orf19.6341	CAL0000179348		Ortholog(s) have 5-amino-6-(5-phosphoribosylamino)uracil reductase activity, role in riboflavin biosynthetic process and cytosol, nucleus localization	-0.00236808	0.963836	0.969047	noDEG	0.283953	0.00131448	0.00321926	noDEG	0.996459	2.05949e-05	5.40181e-05	up	0.498983	7.44911e-08	1.55027e-07	noDEG
B9J08_003940_orf19.6340	B9J08_003940	rna; dnadirected; subunit; polymerase; polymerases; iii; rpabc; rpb; polypeptide; kda	TRUE	CAL0001316	orthoMCL_blastx	orf19.6340	CAL0000198535		Ortholog(s) have RNA polymerase I activity, RNA polymerase II activity, RNA polymerase III activity, RNA-directed RNA polymerase activity	1.84738	8.29986e-124	4.7737e-122	up	-0.321718	0.00156259	0.00374472	noDEG	-0.243636	0.223609	0.285952	noDEG	-0.946152	1.39506e-05	2.54155e-05	down
B9J08_003937_orf19.5242	B9J08_003937	cell; division; control; cdc; penicillium; pseudogymnoascus; fusarium; partial; cdcp; colletotrichum	TRUE	CAL0003555	orthoMCL_blastx	orf19.5242	CAL0000190984	CDC6	Putative ATP-binding protein with a predicted role in DNA replication; member of conserved Mcm1p regulon; periodic mRNA expression, peak at cell-cycle M/G1 phase	0.367277	7.76248e-06	1.3696e-05	noDEG	0.31404	0.00163991	0.00391991	noDEG	1.62647	1.78752e-34	3.24453e-33	up	-0.236418	0.289464	0.341114	noDEG
B9J08_002397_orf19.1383	B9J08_002397	cicc; intermedia; bicuspidata; conserved; debaryomyces; partial; guilliermondii; meyerozyma; pgug; clavispora	TRUE	CAL0003941	orthoMCL_blastx	orf19.1383	CAL0000195295		Protein of unknown function; induced by alpha pheromone in SpiderM medium	-0.32616	5.80716e-07	1.10877e-06	noDEG	-0.204694	0.0155881	0.0297523	noDEG	0.0180278	0.910534	0.935468	noDEG	0.493636	0.000178742	0.000298294	noDEG
B9J08_002398_orf19.1381	B9J08_002398	vhs; domaincontaining; domain; lsb; penicillium; pseudogymnoascus; fusarium; lsbp; colletotrichum; partial	TRUE	CAL0003939	orthoMCL_blastx	orf19.1381	CAL0000190541		Ortholog of S. cerevisiae/S. pombe Lsb5; predicted role in actin cortical patch localization, actin filament organization, endocytosis; flow model biofilm induced; Spider biofilm repressed	-0.674543	3.09213e-15	8.92435e-15	down	-0.158044	0.123422	0.182162	noDEG	-0.884417	4.39319e-25	5.2121e-24	down	-0.678734	5.03066e-22	1.81275e-21	down
B9J08_003936_orf19.5241	B9J08_003936	nuclear; receptor; corepressor; isoform; sntp; yjm; loc; snt; dnabinding; subunit	TRUE	CAL0003554	orthoMCL_blastx	orf19.5241	CAL0000181880	SNT1	Ortholog of S. cerevisiae Snt1; an NAD-independent histone deacetylase; heterozygous transposon mutation affects filamentous growth; null mutants are viable	-0.276063	1.10518e-05	1.92742e-05	noDEG	-0.152576	0.0302976	0.0536775	noDEG	-0.408269	1.23867e-05	3.32276e-05	noDEG	0.419292	2.74137e-06	5.2248e-06	noDEG
B9J08_003935_orf19.5230	B9J08_003935	ribosomal; mitochondrial; mrps; penicillium; pseudogymnoascus; fusarium; colletotrichum; precursor; partial; subunit	TRUE	CAL0003535	orthoMCL_blastx	orf19.5230	CAL0000191081	MRPS9	Mitochondrial ribosomal protein S9; has N-terminal mitochondrial targeting signal and an S9 consensus motif; overexpression in S. cerevisiae causes respiratory defect that is reversible upon cessation of C. albicans gene expression	0.232225	7.93442e-06	1.39817e-05	noDEG	-0.486434	9.85887e-13	8.29603e-12	noDEG	1.00466	1.40771e-07	4.71035e-07	up	-1.26899	1.35353e-87	1.55388e-86	down
B9J08_003934_orf19.5239	B9J08_003934	alanyltrna; editing; aarsd; isoform; synthetase; domaincontaining; fusarium; aarsdlike; trna; partial	TRUE	CAL0003544	orthoMCL_blastx	orf19.5239	CAL0000183506		Predicted alanine-tRNA ligase; oxidative stress-induced via Cap1	0.356394	9.99223e-07	1.87762e-06	noDEG	0.208993	0.0265528	0.0476328	noDEG	0.627116	0.000127398	0.000301058	up	0.0948975	0.319493	0.373388	noDEG
B9J08_003927_orf19.5232	B9J08_003927	biogenesis; brx; ribosome; brixdomaincontaining; brix; domaincontaining; homolog; ribosomal; subunit; brxp	TRUE	CAL0003537	orthoMCL_blastx	orf19.5232	CAL0000186593	CSI2	Putative 66S pre-ribosomal particle component; Hap43-induced; essential for growth; transposon mutation affects filamentous growth; Spider biofilm induced	1.31577	1.45513e-37	9.39604e-37	up	0.180717	0.154092	0.219866	noDEG	0.761836	0.000238354	0.000543895	up	-2.99067	3.09044e-50	2.07552e-49	down
B9J08_003923_orf19.5220	B9J08_003923	exonuclease; rna; isoform; penicillium; fusarium; rexp; pseudogymnoascus; related; ribonuclease; colletotrichum	TRUE	CAL0003518	orthoMCL_blastx	orf19.5220	CAL0000191259		Putative RNA exonuclease; induced in a ssr1 null mutant	-0.0533852	0.532713	0.576305	noDEG	-0.0162803	0.899636	0.921607	noDEG	-0.0800519	0.749108	0.798987	noDEG	0.156435	0.527778	0.583274	noDEG
B9J08_003918_orf19.5226	B9J08_003918	tryptophanyltrna; synthetase; ligase; tryptophantrna; cytoplasmic; penicillium; pseudogymnoascus; wrs; colletotrichum; probable	TRUE	CAL0003524	orthoMCL_blastx	orf19.5226	CAL0000182691	WRS1	Putative tRNA-Trp synthetase; genes encoding ribosomal subunits, translation factors, tRNA synthetases are downregulated upon phagocytosis by murine macrophages	-0.104095	0.00220144	0.00322866	noDEG	-0.0384538	0.399316	0.487267	noDEG	0.406801	4.91017e-07	1.54482e-06	noDEG	-1.37091	2.23061e-76	2.2029e-75	down
B9J08_003916_orf19.5228	B9J08_003916	synthase; phosphate; dihydroxybutanone; dihydroxybutanonephosphate; arthrobacter; cyclohydrolase; synthasegtp; bifunctional; microbacterium; brucella	TRUE	CAL0003526	orthoMCL_blastx	orf19.5228	CAL0000192139	RIB3	3,4-Dihydroxy-2-butanone 4-phosphate synthase; homodimeric enzyme of riboflavin biosynthesis; converts ribulose 5-phosphate to L-3,4-dihydroxy-2-butanone 4-phosphate; transcription regulated on yeast-hyphal switch, macrophage interaction	-1.41998	5.28774e-74	9.42501e-73	down	-0.639051	6.5644e-10	4.05568e-09	down	-0.818147	1.10218e-06	3.34698e-06	down	0.183972	0.0146238	0.0207513	noDEG
B9J08_003915_orf19.5229	B9J08_003915	dis; exosome; complex; exonuclease; control; mitotic; exoribonuclease; fusarium; rnbdomaincontaining; penicillium	TRUE	CAL0003527	orthoMCL_blastx	orf19.5229	CAL0000184500		Ortholog(s) have 3'-5'-exoribonuclease activity, endoribonuclease activity, tRNA binding activity	0.935902	4.14634e-32	2.25243e-31	up	-0.0507759	0.6266	0.697626	noDEG	-0.276259	0.00334447	0.00636999	noDEG	-1.05382	2.15305e-20	7.38984e-20	down
B9J08_003906_orf19.1915	B9J08_003906	mpp; nucleolar; small; ribonucleoprotein; rnaassociated; penicillium; mppp; fusarium; pseudogymnoascus; lachancea	TRUE	CAL0002520	orthoMCL_blastx	orf19.1915	CAL0000175136	MPP10	Putative SSU processome and 90S preribosome component; repressed in core stress response; repressed by prostaglandins	2.99314	1.55312e-53	1.61657e-52	up	0.125889	0.461868	0.547315	noDEG	1.03648	1.95672e-17	1.44238e-16	up	-3.63649	9.88462e-227	4.69151e-225	down
B9J08_003905_orf19.7601	B9J08_003905	methyltransferase; rrna; ribosomal; rna; large; subunit; mitochondrial; partial; rickettsia; multispecies	TRUE	CAL0000793	orthoMCL_blastx	orf19.7601	CAL0000180659		Putative mitochondrial 2' O-ribose methyltransferase; predicted role in methylation of U(2791) in 21S rRNA; Spider biofilm induced	3.57574	1.87801e-11	4.54551e-11	up	0.0378546	0.830555	0.868053	noDEG	0.0531431	0.74169	0.79297	noDEG	-1.04522	1.27683e-06	2.48187e-06	down
B9J08_002245_orf19.3544	B9J08_002245	nadpdependent; nadpbinding; dehydrogenase; oxidoreductase; hydroxydehydrogenase; leukotriene; penicillium; alcohol; fusarium; pseudogymnoascus	TRUE	CAL0005908	orthoMCL_blastx	orf19.3544	CAL0000187542		Putative protein of unknown function; Hap43p-repressed gene	-0.228811	0.00291823	0.00421783	noDEG	0.564509	1.39506e-07	6.43756e-07	noDEG	-0.633133	0.000115973	0.000276212	down	0.176353	0.15548	0.193097	noDEG
B9J08_005278_orf19.3139	B9J08_005278	oxidoreductase; nadpdependent; burkholderia; ubonensis; nadpbinding; streptomyces; fusarium; pseudomonas; cepacia; multispecies	TRUE	CAL0002296	orthoMCL_blastx	orf19.3139	CAL0000178432		Putative NADP-dependent oxidoreductase; Hap43-repressed; induced by benomyl treatment; oxidative stress-induced via Cap1; rat catheter biofilm repressed	1.97708	1.68848e-98	5.54121e-97	up	0.978305	8.8253e-14	8.27501e-13	up	-1.00287	3.03344e-26	3.82694e-25	down	-0.76826	2.70286e-13	7.2563e-13	down
B9J08_003900_orf19.3356	B9J08_003900	separin; separase; espp; yjm; penicillium; divisionassociated; cell; pseudogymnoascus; peptidase; cryptococcus	TRUE	CAL0004160	orthoMCL_blastx	orf19.3356	CAL0000192671	ESP1	Putative caspase-like cysteine protease; mutation confers increased sensitivity to nocodazole; periodic mRNA expression, peak at cell-cycle S/G2 phase; mRNA binds She3	0.229312	0.00215219	0.0031581	noDEG	-0.205994	0.0224497	0.0411185	noDEG	-0.339671	0.00336176	0.00639719	noDEG	-1.04086	9.23844e-14	2.51311e-13	down
B9J08_003896_orf19.3239	B9J08_003896	transmission; fidelity; chromosome; homolog; isoform; containing; nucleoside; ploop; triphosphate; hydrolase	TRUE	CAL0003295	orthoMCL_blastx	orf19.3239	CAL0000185954	CTF18	Protein with a predicted role in sister chromatid cohesion; cell-cycle regulated periodic mRNA expression	0.591354	1.03513e-22	4.04978e-22	up	-0.0268322	0.709319	0.769302	noDEG	0.619855	2.38043e-18	1.85627e-17	up	0.638649	6.97595e-14	1.90744e-13	up
B9J08_003894_orf19.4223	B9J08_003894	translation; factor; initiation; subunit; gamma; eukaryotic; eif; penicillium; pseudogymnoascus; partial	TRUE	CAL0000138	orthoMCL_blastx	orf19.4223	CAL0000197613	GCD11	Gamma subunit of translation initiation factor eIF2; involved in identification of the start codon; likely essential for growth, based on an insertional mutagenesis strategy; Spider biofilm repressed	-0.397164	1.96186e-09	4.30744e-09	noDEG	0.354602	6.85163e-05	0.00021154	noDEG	0.290648	0.0516495	0.07831	noDEG	-1.08158	7.05725e-46	4.34082e-45	down
B9J08_003892_orf19.4221	B9J08_003892	complex; recognition; origin; subunit; isoform; orcp; fusarium; pseudogymnoascus; yjm; partial	TRUE	CAL0000132	orthoMCL_blastx	orf19.4221	CAL0000191715	ORC4	Phosphorylated protein similar to S. cerevisiae Orc4, subunit of the origin recognition complex (ORC); induced by alpha pheromone in SpiderM medium	-0.542935	5.17092e-12	1.28731e-11	noDEG	0.398948	4.54211e-06	1.68824e-05	noDEG	-1.20621	3.02599e-18	2.34533e-17	down	-0.542067	2.10084e-05	3.78616e-05	noDEG
B9J08_003889_orf19.2843	B9J08_003889	gtpbinding; rho; rhoa; gtpase; small; gtpasebinding; family; raslike; penicillium; partial	TRUE	CAL0005137	orthoMCL_blastx	orf19.2843	CAL0000192659	RHO1	Small GTPase of Rho family; regulates beta-1,3-glucan synthesis activity and binds Gsc1p; essential; expected to be geranylgeranylated by geranylgeranyltransferase type I; plasma membrane-localized	0.443373	1.91745e-25	8.32488e-25	noDEG	0.0234249	0.652548	0.720334	noDEG	0.453271	0.012015	0.020644	noDEG	0.478094	1.23118e-09	2.81362e-09	noDEG
B9J08_003885_orf19.4077	B9J08_003885	synthase; glycosyltransferase; family; ceramide; mannosyl; phosphorylinositol; sur; mipc; subunit; partial	TRUE	CAL0004910	orthoMCL_blastx	orf19.4077	CAL0000176496	MIT1	Mannosylinositol phosphorylceramide (MIPC) synthase catalytic subunit; sphingolipid biosynthesis; fluconazole, caspofungin induced; macrophage-repressed; Spider biofilm induced	-0.147537	0.0438693	0.0562895	noDEG	0.879917	5.16212e-20	8.64849e-19	up	-0.0265719	0.775581	0.820529	noDEG	0.550949	2.48455e-08	5.31508e-08	noDEG
B9J08_003882_orf19.4060	B9J08_003882	phosphodehydrodeoxyheptonate; aldolase; synthase; deoxyphosphoheptulonate; tyrosineinhibited; dahp; pseudogymnoascus; penicillium; fusarium; vkm	TRUE	CAL0004867	orthoMCL_blastx	orf19.4060	CAL0000182853	ARO4	3-deoxy-D-arabinoheptulosonate-7-phosphate synthase; aromatic amino acid biosynthesis; GCN-regulated; feedback-inhibited by tyrosine if produced in S. cerevisiae Aro3p and Aro4p catalyze same reaction; protein decreases in stationary phase	0.538791	6.45034e-18	2.08617e-17	noDEG	0.172891	0.0416748	0.0711238	noDEG	1.07951	3.2333e-136	8.95625e-134	up	0.343076	1.33052e-09	3.03519e-09	noDEG
B9J08_003881_orf19.56	B9J08_003881	aminoacid; synthase; acetyltransferase; mitochondrial; acetylglutamate; nacetyltransferase; nacetylglutamate; penicillium; fusarium; colletotrichum	TRUE	CAL0000606	orthoMCL_blastx	orf19.56	CAL0000184037	ARG2	Putative enzyme of arginine biosynthesis; transcription of genes of arginine biosynthesis pathway, except for ARG2, is induced upon phagocytosis by macrophage	-0.446007	2.41306e-20	8.6464e-20	noDEG	-0.259108	2.28467e-05	7.61874e-05	noDEG	0.611081	1.16042e-11	5.66951e-11	up	1.48222	4.31446e-45	2.62583e-44	up
B9J08_003877_orf19.59	B9J08_003877	factor; rei; pres; finger; yjm; reip; zinc; cytoplasmic; rehp; lachancea	TRUE	CAL0000609	orthoMCL_blastx	orf19.59	CAL0000177865	REI1	Putative cytoplasmic pre-60S factor; Hap43-induced; repressed by prostaglandins	0.446898	2.21347e-10	5.09444e-10	noDEG	0.297444	0.000954482	0.00240084	noDEG	1.12551	4.46858e-09	1.73805e-08	up	-1.46694	3.86686e-19	1.27228e-18	down
B9J08_003874_orf19.5505	B9J08_003874	synthase; phosphate; imidazole; glycerol; hishf; subunit; imidazoleglycerol; cyclase; glutamine; penicillium	TRUE	CAL0006063	orthoMCL_blastx	orf19.5505	CAL0000179206	HIS7	Putative imidazole glycerol phosphate synthase; histidine biosynthesis; no human/murine homolog; transcription induced by histidine starvation; regulated by Gcn2p and Gcn4p; higher protein level in stationary phase	-0.287376	8.74298e-07	1.65066e-06	noDEG	-0.185671	0.0105945	0.021087	noDEG	1.35271	4.17408e-28	5.80635e-27	up	1.10735	1.68777e-33	8.25072e-33	up
B9J08_002128_orf19.4278	B9J08_002128	finger; phd; transcription; factor; domain; byep; penicillium; yjm; domaincontaining; bye	TRUE	CAL0000324	orthoMCL_blastx	orf19.4278	CAL0000182589		Ortholog(s) have methylated histone residue binding activity and role in negative regulation of transcription from RNA polymerase II promoter	-0.253335	0.00204359	0.00300902	noDEG	-0.771016	1.17059e-13	1.08484e-12	down	-0.543681	2.0081e-06	5.89566e-06	noDEG	0.66089	2.27194e-06	4.34964e-06	up
B9J08_002129_orf19.4275	B9J08_002129	dna; repair; rad; damage; radp; yjm; brct; penicillium; domain; fusarium	TRUE	CAL0000322	orthoMCL_blastx	orf19.4275	CAL0000186283	RAD9	DNA damage-dependent checkpoint protein; involved in regulation of DNA-damage-induced filamentous growth; induced by alpha pheromone in SpiderM medium	0.179902	0.012979	0.017647	noDEG	-0.149528	0.086291	0.134399	noDEG	0.306285	0.00762402	0.013602	noDEG	0.916982	1.64888e-12	4.29263e-12	up
B9J08_003866_orf19.1460	B9J08_003866	nad; synthetase; glutaminedependent; isoform; domaincontaining; gat; synthase; penicillium; cryptococcus; pseudogymnoascus	TRUE	CAL0004651	orthoMCL_blastx	orf19.1460	CAL0000191648		Putative glutamine-dependent NAD synthetase, involved in NAD salvage pathway	-0.106179	0.038444	0.0496824	noDEG	-0.125994	0.0442583	0.0750052	noDEG	-0.522502	6.03166e-09	2.31353e-08	noDEG	0.467926	1.11838e-12	2.92832e-12	noDEG
B9J08_003861_orf19.1453	B9J08_003861	transcription; spt; elongation; factor; initiation; sptp; yjm; penicillium; pseudogymnoascus; fusarium	TRUE	CAL0004616	orthoMCL_blastx	orf19.1453	CAL0000192268	SPT5	Protein similar to S. cerevisiae Spt5p transcription elongation factor; transposon mutation affects filamentous growth	-0.650475	1.1567e-35	7.05272e-35	down	0.115201	0.0998886	0.152303	noDEG	-0.227018	0.000144005	0.000337921	noDEG	-0.192277	0.000213159	0.000353136	noDEG
B9J08_003860_orf19.1448	B9J08_003860	adenine; phosphoribosyltransferase; penicillium; pseudogymnoascus; aptp; colletotrichum; fusarium; probable; partial; vkm	TRUE	CAL0004599	orthoMCL_blastx	orf19.1448	CAL0000192887	APT1	Adenine phosphoribosyltransferase; flucytosine induced; repressed by nitric oxide; protein level decreased in stationary phase yeast cultures	0.0442151	0.849606	0.872759	noDEG	-0.0352785	0.878998	0.906289	noDEG	-0.94451	3.6228e-19	2.98588e-18	down	-0.331425	2.53812e-06	4.84323e-06	noDEG
B9J08_003856_orf19.1446	B9J08_003856	cyclin; gmitoticspecific; cyclinb; abde; fusarium; nime; penicillium; gmspecific; clbp; mitoticspecific	TRUE	CAL0004596	orthoMCL_blastx	orf19.1446	CAL0000189817	CLB2	B-type mitotic cyclin (cyclin-dependent protein kinase regulatory subunit); essential; required for wild-type mitotic exit; role in cell polarization; interacts with catalytic subunit Cdk1; Spider biofilm repressed	0.480776	3.25685e-21	1.21052e-20	noDEG	-0.0960464	0.118039	0.175705	noDEG	0.69916	2.81896e-14	1.69911e-13	up	0.709701	8.92659e-25	3.45546e-24	up
B9J08_003852_orf19.1989	B9J08_003852	hydrolase; mannan; endoalphamannosidase; family; glycoside; dcw; glycosyl; dfg; cell; wall	TRUE	CAL0002710	orthoMCL_blastx	orf19.1989	CAL0000197643	DCW1	Protein with predicted GPI modification; dfg5 dcw1 double mutant is inviable; not required for wild-type hyphal growth; upregulated in cyr1 mutant (yeast or hyphal form); Hap43-induced	-0.842996	2.95047e-65	4.14626e-64	down	0.733295	2.60126e-29	8.58723e-28	up	-0.737876	9.39026e-32	1.4919e-30	down	0.257329	0.000487208	0.000785859	noDEG
B9J08_003851_orf19.1990	B9J08_003851	nexin; sorting; targeting; vacuolar; atg; pseudogymnoascus; penicillium; binding; lipid; domaincontaining	TRUE	CAL0002737	orthoMCL_blastx	orf19.1990	CAL0000187768	SNX4	Putative sorting nexin; induced during the mating process	-0.55719	2.24375e-10	5.16202e-10	noDEG	0.0819943	0.431151	0.518291	noDEG	1.01843	1.43939e-13	8.15142e-13	up	1.53272	5.72121e-66	4.86456e-65	up
B9J08_003849_orf19.1993	B9J08_003849	proteasome; regulatory; subunit; rpn; particle; pci; nonatpase; penicillium; pcidomaincontaining; rpnp	TRUE	CAL0002740	orthoMCL_blastx	orf19.1993	CAL0000195275		Ortholog(s) have structural molecule activity, role in proteasome assembly, ubiquitin-dependent protein catabolic process and nucleus, proteasome regulatory particle, lid subcomplex, proteasome storage granule localization	-0.210607	0.000828542	0.00126712	noDEG	0.164148	0.0623408	0.101458	noDEG	0.259128	0.247081	0.312518	noDEG	-0.112804	0.33725	0.391549	noDEG
B9J08_003846_orf19.6377	B9J08_003846	methyltransferase; carboxyl; leucine; isoform; superfamily; drosophila; penicillium; colletotrichum; partial; fusarium	TRUE	CAL0001387	orthoMCL_blastx	orf19.6377	CAL0000196930		Ortholog(s) have protein C-terminal leucine carboxyl O-methyltransferase activity, role in C-terminal protein methylation, cellular protein complex assembly and mitochondrion localization	0.32855	1.1264e-06	2.10596e-06	noDEG	0.0240897	0.781153	0.828212	noDEG	-0.590237	3.6977e-13	2.03789e-12	down	-0.80252	6.6348e-12	1.67849e-11	down
B9J08_003840_orf19.1170	B9J08_003840	chorismate; mutase; chloroplastic; penicillium; chloroplasticlike; type; aroq; class; eukaryotic; fusarium	TRUE	CAL0002091	orthoMCL_blastx	orf19.1170	CAL0000179531	ARO7	Putative chorismate mutase; fungal-specific (no human or murine homolog); alkaline upregulated	-0.271176	1.31546e-05	2.27777e-05	noDEG	-0.0504298	0.530779	0.613088	noDEG	-0.770367	3.81589e-14	2.27845e-13	down	-0.289362	0.0162641	0.022955	noDEG
B9J08_003829_orf19.6936	B9J08_003829	kinase; serinethreonineprotein; chk; isoform; partial; radp; pkinasedomaincontaining; yjm; rad; kinaselike	TRUE	CAL0000242	orthoMCL_blastx	orf19.6936	CAL0000193688	RAD53	Protein involved in regulation of DNA-damage-induced filamentous growth; putative component of cell cycle checkpoint; ortholog of S. cerevisiae Rad53p, protein kinase required for cell-cycle arrest in response to DNA damage	-0.203026	0.00100995	0.00153112	noDEG	0.535688	2.97406e-12	2.38053e-11	noDEG	0.0782862	0.242645	0.307396	noDEG	0.412177	1.28734e-06	2.50076e-06	noDEG
B9J08_002067_orf19.4679	B9J08_002067	amino; acid; permease; general; agp; transporter; fusarium; agpp; penicillium; acidpolyamine	TRUE	CAL0003797	orthoMCL_blastx	orf19.4679	CAL0000191370	AGP2	Amino acid permease; hyphal repressed; white-opaque switch regulated; induced in core caspofungin response, during cell wall regeneration, by flucytosine; regulated by Sef1, Sfu1, and Hap43; rat catheter and Spider biofilm induced	0.603038	2.36121e-13	6.27892e-13	up	-0.694715	1.90077e-10	1.24611e-09	down	0.288684	0.0559835	0.0841602	noDEG	1.06494	3.85259e-19	1.26824e-18	up
B9J08_002666_orf19.4679	B9J08_002666	amino; acid; permease; general; agp; transporter; agpp; colletotrichum; fusarium; yjm	TRUE	CAL0003797	orthoMCL_blastx	orf19.4679	CAL0000191370	AGP2	Amino acid permease; hyphal repressed; white-opaque switch regulated; induced in core caspofungin response, during cell wall regeneration, by flucytosine; regulated by Sef1, Sfu1, and Hap43; rat catheter and Spider biofilm induced	0.542374	2.00987e-15	5.85539e-15	noDEG	-0.284629	0.00200614	0.00471054	noDEG	0.288684	0.0559835	0.0841602	noDEG	1.06494	3.85259e-19	1.26824e-18	up
B9J08_003828_orf19.1747	B9J08_003828	kinesin; motor; family; kinesindomaincontaining; kipp; kinesinlike; partial; kinesinrelated; centromeric; penicillium	TRUE	CAL0000859	orthoMCL_blastx	orf19.1747	CAL0000197710	KIP2	Putative kinesin-related motor protein involved in mitotic spindle positioning; repressed by alpha pheromone in SpiderM medium; periodic mRNA expression, peak at cell-cycle G2/M phase	-0.0962851	0.310647	0.353694	noDEG	-0.867993	3.66408e-13	3.26027e-12	down	0.233606	0.239372	0.303913	noDEG	0.783862	5.75146e-06	1.07618e-05	up
B9J08_003826_orf19.1753	B9J08_003826	synthase; pseudouridine; pseudouridylate; homolog; isoform; trna; trud; trudpus; pusp; family	TRUE	CAL0000869	orthoMCL_blastx	orf19.1753	CAL0000177714	PUS7	Pseudouridine synthase; catalyzes pseudouridylation in U2 snRNA, 5S rRNA, cytoplasmic tRNAs and in pre-tRNA(Tyr); F-12/CO2 early biofilm induced	1.46051	4.16748e-72	7.04556e-71	up	-0.0460267	0.657968	0.725312	noDEG	0.69743	7.18865e-11	3.25507e-10	up	-2.47088	2.95693e-92	3.58894e-91	down
B9J08_003825_orf19.1356	B9J08_003825	sulfurtransferase; thiosulfate; mercaptopyruvate; thiosulfatemercaptopyruvate; rhodaneselike; tum; ensifer; domaincontaining; penicillium; sinorhizobium	TRUE	CAL0003861	orthoMCL_blastx	orf19.1356	CAL0000200828		Ortholog(s) have thiosulfate sulfurtransferase activity, role in tRNA wobble position uridine thiolation and mitochondrion localization	0.345163	1.51903e-06	2.82019e-06	noDEG	0.297566	0.00112574	0.00279632	noDEG	0.500006	0.000663439	0.00141695	noDEG	-0.139837	0.332964	0.386927	noDEG
B9J08_003824_orf19.5410	B9J08_003824	nuclear; distribution; pac; lissencephaly; homolog; acetylhydrolase; factor; plateletactivating; subunit; alpha	TRUE	CAL0005179	orthoMCL_blastx	orf19.5410	CAL0000197627		Ortholog(s) have microtubule plus-end binding activity and role in conidium formation, nuclear migration along microtubule, regulation of microtubule motor activity, sexual sporulation resulting in formation of a cellular spore	-0.0135466	0.888169	0.906199	noDEG	-0.299841	0.0085737	0.0173056	noDEG	-0.616142	1.93402e-07	6.35135e-07	down	0.157209	0.281884	0.332674	noDEG
B9J08_003819_orf19.4147	B9J08_003819	reductase; glutathione; glutathionedisulfide; fusarium; glrp; nadph; pseudogymnoascus; yjm; colletotrichum; probable	TRUE	CAL0005719	orthoMCL_blastx	orf19.4147	CAL0000194377	GLR1	Glutathione reductase; upregulated by human neutrophils; oxidative stress-induced regulation via Cap1p; overexpression correlates with multidrug resistance in a cap1 mutant, farnesol induced; stationary phase enriched protein	-0.63916	4.50417e-26	1.99593e-25	down	0.759469	4.76894e-20	8.01383e-19	up	0.0737548	0.658045	0.719743	noDEG	0.517599	9.77387e-11	2.35194e-10	noDEG
B9J08_003817_orf19.6931	B9J08_003817	cleavage; clp; complex; factor; mrna; polyadenylation; premrna; clpdomaincontaining; subunit; penicillium	TRUE	CAL0000231	orthoMCL_blastx	orf19.6931	CAL0000199618		Putative cleavage factor I subunit; heterozygous null mutant exhibits hypersensitivity to parnafungin and cordycepin in the C. albicans fitness test	0.164305	0.0220824	0.0292701	noDEG	0.373851	2.59252e-05	8.56613e-05	noDEG	-0.497487	3.41225e-05	8.68882e-05	noDEG	-0.243818	0.00303345	0.00460298	noDEG
B9J08_003814_orf19.5416	B9J08_003814	histone; acetyltransferase; esa; penicillium; pseudogymnoascus; family; colletotrichum; htatip; complex; fusarium	TRUE	CAL0005186	orthoMCL_blastx	orf19.5416	CAL0000179231	ESA1	Subunit of the NuA4 histone acetyltransferase complex; member of MYST family; Spider biofilm induced	-0.593299	4.75298e-27	2.17173e-26	down	0.61393	2.15296e-18	3.16089e-17	up	-0.264034	0.0957075	0.136075	noDEG	-0.185455	0.0112985	0.0162281	noDEG
B9J08_003807_orf19.1767	B9J08_003807	ubiquitin; hydrolase; carboxylterminal; cysteine; proteinase; nonstop; isoform; drosophila; ubp; partial	TRUE	CAL0000903	orthoMCL_blastx	orf19.1767	CAL0000200116		Ortholog(s) have protein complex scaffold, ubiquitin-specific protease activity, role in histone H3-K4 methylation, histone H3-K79 methylation, histone deubiquitination and DUBm complex, SAGA complex, SLIK (SAGA-like) complex localization	0.269803	8.28181e-05	0.00013682	noDEG	0.570951	3.40523e-11	2.42939e-10	noDEG	-0.070968	0.687361	0.745519	noDEG	-0.0756138	0.753778	0.792009	noDEG
B9J08_003806_orf19.1769	B9J08_003806	phosducin; phosducinlike; family; thioredoxinlike; penicillium; partial; pseudogymnoascus; homolog; factor; plpp	TRUE	CAL0000905	orthoMCL_blastx	orf19.1769	CAL0000200486		Ortholog(s) have G-protein beta/gamma-subunit complex binding, actin binding activity, role in positive regulation of transcription from RNA polymerase II promoter by pheromones, protein folding and cytoplasm localization	-0.135298	0.00689951	0.00964237	noDEG	0.0160517	0.819652	0.859028	noDEG	-0.37056	0.00195388	0.00388604	noDEG	-0.440341	0.00289797	0.00441251	noDEG
B9J08_003805_orf19.1394	B9J08_003805	duf; dufdomaincontaining; domain; domaincontaining; upf; penicillium; fusarium; colletotrichum; partial; pseudogymnoascus	TRUE	CAL0003971	orthoMCL_blastx	orf19.1394	CAL0000181446		Putative protein of unknown function; mutant is viable; protein level decreases in stationary phase cultures; Spider biofilm induced	-1.12634	1.0964e-44	8.73828e-44	down	0.654908	1.16845e-10	7.86341e-10	up	0.505695	0.000415111	0.00091353	noDEG	0.926296	1.18083e-17	3.70501e-17	up
B9J08_002051_orf19.926	B9J08_002051	exonuclease; exodeoxyribonuclease; yjm; exop; pin; domainlike; fusarium; partial; penicillium; dna	TRUE	CAL0003631	orthoMCL_blastx	orf19.926	CAL0000175291	EXO1	Putative exodeoxyribonuclease; cell-cycle regulated periodic mRNA expression	0.804292	5.77404e-42	4.2554e-41	up	-0.170393	0.0178755	0.0335331	noDEG	-0.17903	0.172132	0.227611	noDEG	-2.25582	4.0312e-114	6.23806e-113	down
B9J08_002052_orf19.3048	B9J08_002052	conserved; debaryomyces; cicc; intermedia; farinosa; millerozyma; piso; cantadraft; tanzawaensis; guilliermondii	TRUE	CAL0001415	orthoMCL_blastx	orf19.3048	CAL0000192573		Protein of unknown function; repressed by alpha pheromone in SpiderM medium	0.622686	1.71778e-12	4.4062e-12	up	0.178829	0.0728233	0.116213	noDEG	0.498514	0.00034897	0.000778189	noDEG	0.656956	1.67079e-07	3.42671e-07	up
B9J08_003803_orf19.1771	B9J08_003803	factor; premrnasplicing; cwc; homolog; mifgdomaincontaining; partial; cell; control; cycle; cwf	TRUE	CAL0000928	orthoMCL_blastx	orf19.1771	CAL0000192468	CWC22	Predicted spliceosome-associated protein; role in pre-mRNA splicing; Spider biofilm induced	0.205093	0.0443469	0.0568369	noDEG	0.227592	0.0385788	0.0665526	noDEG	-0.180877	0.347258	0.420126	noDEG	0.971024	0.000143945	0.000242193	up
B9J08_003801_orf19.1776	B9J08_003801	adenylyltransferase; phosphopantetheine; pantetheinephosphate; nucleotidylyl; transferase; coenzyme; bifunctional; isoform; synthase; partial	TRUE	CAL0000933	orthoMCL_blastx	orf19.1776	CAL0000187822		Putative pantetheine-phosphate adenylyltransferase (PPAT); which catalyzes 4th step in coenzyme A biosynthesis from pantothenate; rat catheter biofilm repressed	-0.337585	3.22273e-06	5.82431e-06	noDEG	-0.360065	7.30338e-05	0.000224246	noDEG	0.172859	0.253215	0.319374	noDEG	-0.925961	5.27011e-06	9.89604e-06	down
B9J08_003800_orf19.1777	B9J08_003800	ubiquitin; hydrolase; carboxylterminal; ubpp; cysteine; proteinase; yjm; thiolesterase; protease; ubiquitinspecific	TRUE	CAL0000934	orthoMCL_blastx	orf19.1777	CAL0000182786		Ortholog(s) have ubiquitin-specific protease activity, role in endocytosis, protein deubiquitination and cell division site, cytosol, nucleus, peroxisome, transport vesicle localization	-0.57636	6.5544e-18	2.11737e-17	noDEG	0.393745	7.02439e-06	2.53487e-05	noDEG	-0.438879	6.08899e-11	2.77886e-10	noDEG	0.569975	4.85504e-13	1.29251e-12	noDEG
B9J08_003796_orf19.6706	B9J08_003796	gyp; gtpaseactivating; activating; gtpase; fusarium; rabgaptbc; gypp; penicillium; pseudogymnoascus; colletotrichum	TRUE	CAL0004710	orthoMCL_blastx	orf19.6706	CAL0000185635	GYP7	Protein similar to S. cerevisiae Gyp7p (GTPase-activating protein for Ypt1p); caspofungin-induced	-0.966666	1.72199e-40	1.21147e-39	down	0.526659	1.10236e-08	5.82395e-08	noDEG	0.512786	6.18503e-20	5.45773e-19	noDEG	0.7872	1.38025e-29	6.04574e-29	up
B9J08_003790_orf19.1343	B9J08_003790	subunit; mediator; polymerase; rna; transcription; complex; sinp; sin; yjm; pseudogymnoascus	TRUE	CAL0003824	orthoMCL_blastx	orf19.1343	CAL0000174522	MED16	Putative RNA polymerase II mediator complex subunit; induced by nitric oxide	-0.813231	2.11342e-61	2.71052e-60	down	0.243953	9.66631e-05	0.000288696	noDEG	-0.553502	6.18194e-08	2.16046e-07	noDEG	-0.240674	0.0168679	0.0237608	noDEG
B9J08_003787_orf19.1336	B9J08_003787	proteasome; subunit; beta; component; type; pup; nucleophile; aminohydrolase; nterminal; penicillium	TRUE	CAL0003796	orthoMCL_blastx	orf19.1336	CAL0000180706	PUP3	Putative beta 3 subunit of the 20S proteasome; macrophage/pseudohyphal-repressed	-0.190321	0.00487812	0.00690736	noDEG	0.23981	0.00249865	0.00575555	noDEG	-0.213213	0.280287	0.349181	noDEG	0.477055	3.89475e-10	9.17431e-10	noDEG
B9J08_003785_orf19.3097	B9J08_003785	dehydrogenase; pyruvate; subunit; alpha; component; mitochondrial; acetyltransferring; penicillium; precursor; pseudogymnoascus	TRUE	CAL0001531	orthoMCL_blastx	orf19.3097	CAL0000181135	PDA1	Putative pyruvate dehydrogenase alpha chain; fluconazole-induced; protein present in exponential and stationary growth phase yeast cultures; Hap43-induced; Spider biofilm repressed	-0.72275	1.63515e-37	1.05341e-36	down	-0.237269	0.00163534	0.00391066	noDEG	-0.11429	0.164058	0.218344	noDEG	-0.812806	2.49406e-68	2.18488e-67	down
B9J08_003776_orf19.3132	B9J08_003776	transporter; zinc; cation; efflux; msc; mscp; yjm; family; proteinzinc; penicillium	TRUE	CAL0002286	orthoMCL_blastx	orf19.3132	CAL0000200985		Predicted endoplasmic reticulum zinc transporter; induced by nitric oxide	0.328727	9.74118e-06	1.70685e-05	noDEG	-0.150758	0.0568008	0.0936165	noDEG	0.17509	0.301138	0.372028	noDEG	-0.133737	0.251951	0.299908	noDEG
B9J08_003775_orf19.3130	B9J08_003775	gtpase; gpnloop; fet; binding; atp; like; factor; transcription; atpgtpbinding; penicillium	TRUE	CAL0002280	orthoMCL_blastx	orf19.3130	CAL0000198582		Ortholog of S. cerevisiae Gpn3 a GTPase with a role in biogenesis of RNA pol II and polIII; possibly an essential gene, disruptants not obtained by UAU1 method	0.849769	1.93085e-10	4.4587e-10	up	0.50227	0.00118812	0.00294208	noDEG	0.543814	0.00142127	0.00288832	noDEG	-1.01604	2.11395e-11	5.22936e-11	down
B9J08_003774_orf19.3129	B9J08_003774	ruvblike; helicase; family; aaa; atpase; pontin; penicillium; rvbp; dna; pseudogymnoascus	TRUE	CAL0002270	orthoMCL_blastx	orf19.3129	CAL0000181596		Putative chromatin remodelling complex protein; heterozygous null mutant displays sensitivity to virgineone; Spider biofilm repressed	0.436861	5.54003e-21	2.03609e-20	noDEG	0.152316	0.0131472	0.0255124	noDEG	-0.558431	8.10727e-32	1.30763e-30	noDEG	-1.38629	9.11987e-94	1.12408e-92	down
B9J08_002004_orf19.6952	B9J08_002004	hdap; yjm; hda; complex; subunit; zygosaccharomyces; lachancea; deacetylase; histone; bailii	TRUE	CAL0000298	orthoMCL_blastx	orf19.6952	CAL0000193742		Ortholog(s) have DNA binding, chromatin binding, histone deacetylase activity	0.813969	1.69417e-19	5.83805e-19	up	-0.11988	0.239976	0.319834	noDEG	-1.3589	3.0217e-35	5.62903e-34	down	-1.56718	3.44506e-46	2.1418e-45	down
B9J08_002005_orf19.6951	B9J08_002005	lyase; sphingosinephosphate; aldolase; sphinganinephosphate; dplp; transferase; bst; yjm; penicillium; plpdependent	TRUE	CAL0000297	orthoMCL_blastx	orf19.6951	CAL0000198326		Ortholog(s) have sphinganine-1-phosphate aldolase activity and role in calcium-mediated signaling, cellular response to starvation, sphingolipid metabolic process	-0.284099	7.84658e-15	2.22892e-14	noDEG	-0.0301844	0.49858	0.583384	noDEG	0.304426	0.010866	0.0188322	noDEG	1.29022	1.25636e-61	1.01145e-60	up
B9J08_003773_orf19.3128	B9J08_003773	sly; snare; seclike; complex; docking; subunit; golgi; transport; slyp; sec	TRUE	CAL0002269	orthoMCL_blastx	orf19.3128	CAL0000201727		Ortholog(s) have syntaxin binding activity and role in ER to Golgi vesicle-mediated transport, positive regulation of SNARE complex assembly, retrograde vesicle-mediated transport, Golgi to ER, vesicle fusion with Golgi apparatus	-0.308521	2.00831e-09	4.40423e-09	noDEG	-0.226346	0.00014738	0.000426691	noDEG	-0.259822	9.42592e-08	3.22343e-07	noDEG	-0.217062	0.00136275	0.00212951	noDEG
B9J08_003771_orf19.3126	B9J08_003771	tcomplex; subunit; zeta; cct; chaperonincontaining; penicillium; chaperonin; complex; colletotrichum; var	TRUE	CAL0002267	orthoMCL_blastx	orf19.3126	CAL0000184109	CCT6	Putative cytosolic chaperonin Cct ring complex subunit; mutation confers hypersensitivity to cytochalasin D; GlcNAc-induced protein; Spider biofilm repressed	0.652692	2.15871e-46	1.81925e-45	up	-0.205933	0.000782449	0.00199419	noDEG	0.102112	0.138664	0.188445	noDEG	-1.52334	3.98832e-119	6.65767e-118	down
B9J08_003768_orf19.3124	B9J08_003768	aminopeptidase; methionine; type; penicillium; methionyl; peptidase; fusarium; colletotrichum; pseudogymnoascus; probable	TRUE	CAL0002263	orthoMCL_blastx	orf19.3124	CAL0000175273		Ortholog(s) have mRNA binding, metalloaminopeptidase activity, role in negative regulation of gene expression, protein initiator methionine removal involved in protein maturation and cytosolic ribosome, nucleolus localization	0.456994	7.36645e-21	2.69668e-20	noDEG	0.0643005	0.272752	0.356449	noDEG	-0.0817844	0.332545	0.405156	noDEG	-1.66566	4.31818e-69	3.82502e-68	down
B9J08_003765_orf19.6243	B9J08_003765	kinase; phosphatidylinositol; vps; phosphoinositide; catalytic; subunit; penicillium; fusarium; vpsp; colletotrichum	TRUE	CAL0000495	orthoMCL_blastx	orf19.6243	CAL0000195103	VPS34	Autophosphorylated class III phosphatidylinositol 3-kinase; required for normal vesicle transport, hyphal growth, fibroblast adherence, virulence in mouse systemic infection; growth-regulated; caspofungin and hydrogen peroxide sensitivity	-0.639025	1.9715e-32	1.08152e-31	down	-0.0366168	0.569965	0.647228	noDEG	0.116584	0.207444	0.268347	noDEG	0.600867	1.42045e-06	2.7501e-06	up
B9J08_003764_orf19.4005	B9J08_003764	dephosphocoa; kinase; bacillus; coaedomaincontaining; cereus; drosophila; cab; kinaselike; pseudogymnoascus; var	TRUE	CAL0004646	orthoMCL_blastx	orf19.4005	CAL0000200133		Putative dephospho-CoA kinase; protein likely to be essential for growth, based on an insertional mutagenesis strategy	-0.405717	4.11254e-11	9.81345e-11	noDEG	0.144916	0.0148639	0.0285556	noDEG	-0.358253	0.00046164	0.00100585	noDEG	0.573279	2.11304e-06	4.05276e-06	noDEG
B9J08_003763_orf19.4006	B9J08_003763	reductase; dehydropantoate; vibrio; cholerae; penicillium; ketopantoate; family; oryzae; panp; trichophyton	TRUE	CAL0004648	orthoMCL_blastx	orf19.4006	CAL0000174456		Ortholog(s) have cytosol, nucleus localization	-0.297338	0.000312702	0.000494211	noDEG	0.0811154	0.411485	0.499385	noDEG	0.873522	2.87342e-22	2.93846e-21	up	0.00520661	0.967944	0.973301	noDEG
B9J08_003762_orf19.4007	B9J08_003762	set; domaincontaining; isoform; ribosomal; rkmp; methyltransferase; partial; pseudogymnoascus; fusarium; lysine	TRUE	CAL0004649	orthoMCL_blastx	orf19.4007	CAL0000179525		Ortholog(s) have protein-lysine N-methyltransferase activity, role in peptidyl-lysine monomethylation, peptidyl-lysine trimethylation and cytosol, nucleolus localization	-0.546641	8.11937e-15	2.30407e-14	noDEG	-0.027005	0.738807	0.795055	noDEG	-0.288743	0.0590548	0.088236	noDEG	-1.52832	4.45753e-24	1.69455e-23	down
B9J08_003756_orf19.5928	B9J08_003756	ribosomal; acidic; partial; isoform; plike; palike; pbeta; pblike; proteindomaincontaining; rhizopus	TRUE	CAL0003308	orthoMCL_blastx	orf19.5928	CAL0000199315	RPP2B	Conserved acidic ribosomal protein; possibly involved in regulation of translation elongation; interacts with Rpp1A; 1 of 4 similar C. albicans proteins (Rpp1A, Rpp1B, Rpp2A, Rpp2B); macrophage/pseudohyphal-induced; Spider biofilm repressed	-0.207568	0.00864512	0.011965	noDEG	-0.491268	4.45546e-06	1.65824e-05	noDEG	-0.385123	0.04841	0.0739084	noDEG	-1.79836	2.78471e-86	3.157e-85	down
B9J08_003755_orf19.5927	B9J08_003755	ribosomal; slike; partial; isoform; var; subunit; small; subsp; lachancea; camelina	TRUE	CAL0003305	orthoMCL	orf19.5927	CAL0000179139	RPS15	Putative ribosomal protein; macrophage/pseudohyphal-induced after 16 h; repressed upon phagocytosis by murine macrophage; Spider biofilm repressed	-0.0198353	0.775323	0.80475	noDEG	-0.520225	2.93805e-07	1.30194e-06	noDEG	-0.412254	0.000571662	0.00123043	noDEG	-1.53367	1.65803e-167	4.64541e-166	down
B9J08_003754_orf19.5926	B9J08_003754	mitochondrial; transporter; carrier; arg; ornithine; aminoacid; acid; amino; penicillium; pseudogymnoascus	TRUE	CAL0003303	orthoMCL_blastx	orf19.5926	CAL0000181651	ARG11	Putative ornithine transporter of the mitochondrial inner membrane; induced during the mating process	1.42287	1.76996e-17	5.60419e-17	up	-0.794188	2.02012e-05	6.76798e-05	down	0.39508	0.225291	0.287814	noDEG	1.48996	0.0108539	0.0156143	up
B9J08_001742_orf19.1656	B9J08_001742	domaincontaining; family; pleckstrin; member; homology; isoform; free; freelike; kinase; zinc	TRUE	CAL0000041	orthoMCL_blastx	orf19.1656	CAL0000175419		Protein with a predicted FYVE/PHD zinc finger domain; Hap43-repressed; Spider biofilm induced	-0.395246	0.000638066	0.000987454	noDEG	1.17026	1.45081e-16	1.80269e-15	up	1.74061	3.95975e-18	3.05049e-17	up	3.0725	5.22299e-182	1.65265e-180	up
B9J08_001743_orf19.1658	B9J08_001743	pal; cell; morphology; paldomaincontaining; penicillium; fusarium; yjm; partial; pseudogymnoascus; conserved	TRUE	CAL0000043	orthoMCL_blastx	orf19.1658	CAL0000201534		Ortholog(s) have cell cortex, cellular bud neck, cellular bud tip, mating projection tip localization	-0.532168	1.74882e-29	8.71131e-29	noDEG	0.285455	6.33406e-06	2.30363e-05	noDEG	-0.164639	0.243349	0.308165	noDEG	0.333893	1.44268e-05	2.6238e-05	noDEG
B9J08_003749_orf19.3755	B9J08_003749	iii; rnase; domain; ribosomal; ribonuclease; domaincontaining; mitochondrial; penicillium; pseudogymnoascus; fusarium	TRUE	CAL0001217	orthoMCL_blastx	orf19.3755	CAL0000201122		Ortholog(s) have structural constituent of ribosome activity and mitochondrial large ribosomal subunit localization	1.23589	2.39387e-36	1.49222e-35	up	-0.498713	2.43196e-05	8.07615e-05	noDEG	1.86069	9.85926e-22	9.67848e-21	up	-2.24267	2.00707e-103	2.78711e-102	down
B9J08_003748_orf19.3756	B9J08_003748	helicase; rna; atpdependent; ddx; probable; isoform; deadbox; rok; nucleoside; ploop	TRUE	CAL0001218	orthoMCL_blastx	orf19.3756	CAL0000178978	CHR1	Predicted DEAD-box ATP-dependent RNA helicase; functional homolog of S. cerevisiae Rok1; Hap43-induced; Spider biofilm induced	2.63866	8.45188e-55	9.0679e-54	up	0.190251	0.281236	0.365653	noDEG	0.361148	0.00235631	0.004612	noDEG	-0.203087	0.16656	0.205693	noDEG
B9J08_003746_orf19.3758	B9J08_003746	membrane; tms; differentially; expressed; proteintumor; serine; incorporator; penicillium; pseudogymnoascus; partial	TRUE	CAL0001221	orthoMCL_blastx	orf19.3758	CAL0000201411		Ortholog(s) have fungal-type vacuole membrane localization	-0.587999	5.20671e-22	1.98281e-21	down	0.357761	2.52229e-06	9.77213e-06	noDEG	0.296114	0.0874419	0.125641	noDEG	0.340879	0.000435914	0.000706167	noDEG
B9J08_003745_orf19.3759	B9J08_003745	elongator; complex; paxneb; superfamily; subunit; paxnebdomaincontaining; penicillium; elpp; pseudogymnoascus; elp	TRUE	CAL0001223	orthoMCL_blastx	orf19.3759	CAL0000191392		Putative elongator complex subunit; for modification of wobble nucleosides in tRNA; Spider biofilm induced	0.81241	2.01164e-15	5.8575e-15	up	0.128565	0.246298	0.327088	noDEG	0.467775	0.000325286	0.000727923	noDEG	1.09899	1.66867e-11	4.14236e-11	up
B9J08_003742_orf19.5321	B9J08_003742	methylenetetrahydrofolate; reductase; nadph; penicillium; pseudogymnoascus; metp; reduct; fusarium; yjm; colletotrichum	TRUE	CAL0004277	orthoMCL_blastx	orf19.5321	CAL0000201618		Ortholog(s) have methylenetetrahydrofolate reductase (NAD(P)H) activity and role in methionine biosynthetic process, one-carbon metabolic process	-0.311855	1.37844e-08	2.87167e-08	noDEG	-0.262692	0.000355199	0.000967605	noDEG	-0.392254	1.6672e-06	4.94725e-06	noDEG	-0.986606	3.1081e-56	2.34212e-55	down
B9J08_003740_orf19.5318	B9J08_003740	dna; repair; rad; radp; excision; yjm; endonuclease; ercc; fusarium; penicillium	TRUE	CAL0004266	orthoMCL_blastx	orf19.5318	CAL0000176746	RAD1	Putative single-stranded DNA endonuclease; transcript regulated by Nrg1; macrophage-induced gene	-1.2613	3.81455e-61	4.85876e-60	down	0.117735	0.151706	0.217464	noDEG	-0.0600682	0.455441	0.531919	noDEG	0.367106	4.77022e-07	9.56149e-07	noDEG
B9J08_003738_orf19.1742	B9J08_003738	deaminase; porphobilinogen; synthase; hydroxymethylbilane; penicillium; pseudogymnoascus; hem; vkm; trichoderma; colletotrichum	TRUE	CAL0000854	orthoMCL_blastx	orf19.1742	CAL0000176208	HEM3	Hydroxymethylbilane synthase; converts 4-porphobilinogen to hydroxymethylbilane in heme biosynthesis; induced in high iron, CO2; alkaline repressed; regulated by Sef1, Sfu1, and Hap43; rat catheter and Spider biofilm induced	-0.318764	8.4853e-05	0.000139933	noDEG	-0.941925	3.43331e-18	4.96229e-17	down	-0.0320916	0.695894	0.753107	noDEG	-0.600135	3.50103e-10	8.26831e-10	down
B9J08_003737_orf19.767	B9J08_003737	desaturase; sterol; delta; penicillium; erg; acid; fatty; hydroxylase; metarhizium; fusarium	TRUE	CAL0001905	orthoMCL_blastx	orf19.767	CAL0000190948	ERG3	C-5 sterol desaturase; introduces C-5(6) double bond into episterol; some clinical isolates show increased azole resistance and defects in hyphal growth and virulence; Efg1p-repressed; fluconazole-induced	-1.4771	1.96517e-60	2.47487e-59	down	-1.1464	8.27938e-21	1.50458e-19	down	-1.55052	2.49334e-07	8.08399e-07	down	-0.618009	1.26486e-06	2.4601e-06	down
B9J08_003736_orf19.794	B9J08_003736	kinase; ssn; serinethreonineprotein; cyclindependent; cmgccdkcdk; kinaselike; meiotic; mrna; stability; penicillium	TRUE	CAL0002024	orthoMCL_blastx	orf19.794	CAL0000183529	SSN3	Putative cyclin-dependent protein kinase; mutants are sensitive to growth on H2O2 medium	0.411826	7.41603e-07	1.4068e-06	noDEG	-0.0658145	0.53688	0.618344	noDEG	0.407193	0.00108249	0.00224205	noDEG	0.294303	0.00293148	0.00446141	noDEG
B9J08_003735_orf19.793	B9J08_003735	kinase; cell; serinethreonineprotein; division; kinaselike; cyclindependent; cmgccdk; penicillium; cakp; fusarium	TRUE	CAL0002021	orthoMCL_blastx	orf19.793	CAL0000191889	CAK1	Monomeric CDK-activating kinase; functional homolog of S. cerevisiae Cak1p; phosphorylates cyclin-free human CDK2; lacks glycine loop motif; conserved lysine (K36) not required for activity; possibly essential gene (by UAU1 method)	0.039875	0.670157	0.707303	noDEG	-0.118216	0.282858	0.367334	noDEG	0.250348	0.113598	0.158483	noDEG	-0.510469	4.49931e-05	7.89396e-05	noDEG
B9J08_001530_orf19.2942	B9J08_001530	amino; acid; permease; dicarboxylic; penicillium; colletotrichum; dip; transporter; dipp; pseudogymnoascus	TRUE	CAL0006036	orthoMCL_blastx	orf19.2942	CAL0000194693	DIP5	Dicarboxylic amino acid permease; mutation confers hypersensitivity to toxic ergosterol analog; induced upon phagocytosis by macrophage; Gcn4-regulated; upregulated by Rim101 at pH 8; rat catheter and Spider biofilm induced	4.61415	7.66867e-70	1.22239e-68	up	4.03798	1.0402e-17	1.45445e-16	up	0.979009	6.77572e-11	3.07465e-10	up	1.97975	7.4022e-76	7.22055e-75	up
B9J08_003729_orf19.4521	B9J08_003729	dehydrogenase; retinol; shortchain; fusarium; penicillium; pseudogymnoascus; dehydrogenasereductase; like; oxysporum; colletotrichum	TRUE	CAL0002684	orthoMCL_blastx	orf19.4521	CAL0000192420		S. cerevisiae ortholog Env9 has similarity to oxidoreductases and is proposed to have vacuolar functions, found in lipid particles; hyphal-induced expression	-0.73075	2.18653e-33	1.24096e-32	down	0.642941	1.85817e-15	2.07335e-14	up	0.368877	0.0120149	0.020644	noDEG	0.386344	0.0347951	0.0471949	noDEG
B9J08_003726_orf19.4518	B9J08_003726	kinase; camkcamkl; serinethreonine; fusarium; partial; pkinasedomaincontaining; yjm; camkcamklmark; kinaselike; penicillium	TRUE	CAL0002661	orthoMCL_blastx	orf19.4518	CAL0000186670		Protein kinase of unknown function; mutants are viable	-1.3006	3.10872e-102	1.11176e-100	down	0.164365	0.0229916	0.0419229	noDEG	0.134619	0.0954961	0.135805	noDEG	0.141056	0.0759837	0.0987245	noDEG
B9J08_003724_orf19.4516	B9J08_003724	synthase; folylpolyglutamate; tetrahydrofolylpolyglutamate; folc; bifunctional; met; fusarium; synthetase; penicillium; trichophyton	TRUE	CAL0002657	orthoMCL_blastx	orf19.4516	CAL0000187593		Ortholog(s) have tetrahydrofolylpolyglutamate synthase activity, role in one-carbon metabolic process, regulation of DNA methylation and cytosol, mitochondrion, nucleus localization	-0.544348	1.64419e-21	6.17708e-21	noDEG	0.0869306	0.227964	0.305797	noDEG	0.511208	1.27855e-05	3.42542e-05	noDEG	-0.189327	0.0431668	0.0580915	noDEG
B9J08_003716_orf19.4496	B9J08_003716	upfdomaincontaining; upf; transmembrane; translation; factor; gcrdependent; penicillium; domain; pseudogymnoascus; partial	TRUE	CAL0002043	orthoMCL_blastx	orf19.4496	CAL0000189844	GDT1	Ortholog(s) have role in cellular calcium ion homeostasis and Golgi medial cisterna, cis-Golgi network, endoplasmic reticulum, fungal-type vacuole membrane localization	0.612303	3.03952e-22	1.16707e-21	up	0.215915	0.00855036	0.017271	noDEG	-0.786742	1.98437e-09	7.98636e-09	down	1.34673	9.39405e-15	2.66011e-14	up
B9J08_003711_orf19.439	B9J08_003711	recombination; mhrp; mitochondrial; lachancea; homologous; yjm; hanseniaspora; dsm; kudriavzevii; pichia	TRUE	CAL0005665	orthoMCL_blastx	orf19.439	CAL0000174972		Ortholog(s) have recombinase activity, single-stranded DNA binding activity	0.754464	1.82425e-23	7.35899e-23	up	-0.325353	0.000664075	0.00171602	noDEG	0.844508	6.97213e-08	2.41541e-07	up	-1.40808	3.21995e-60	2.55986e-59	down
B9J08_003700_orf19.418	B9J08_003700	kogp; yjm; mip; kog; repeatcontaining; subunit; complex; associated; regulatory; penicillium	TRUE	CAL0005582	orthoMCL_blastx	orf19.418	CAL0000176926	KOG1	Putative TORC1 subunit; heterozygous null mutant displays sensitivity to rapamycin; likely to be essential for growth, based on an insertional mutagenesis strategy	-0.248021	0.000394917	0.000619759	noDEG	-0.0242156	0.729779	0.786751	noDEG	-0.982524	1.10702e-13	6.33109e-13	down	-1.01517	9.0313e-33	4.33503e-32	down
B9J08_003699_orf19.417	B9J08_003699	carrier; mitochondrial; family; solute; member; like; isoform; fusarium; mtm; colletotrichum	TRUE	CAL0005580	orthoMCL_blastx	orf19.417	CAL0000187703	MTM1	Ortholog(s) have metallochaperone activity, role in manganese ion transport and mitochondrion localization	0.392512	7.3703e-12	1.81942e-11	noDEG	0.0681819	0.332373	0.420573	noDEG	0.719976	2.71202e-05	7.038e-05	up	0.156932	0.295966	0.348131	noDEG
B9J08_003697_orf19.415	B9J08_003697	mitochondrial; apolipoprotein; penicillium; fusarium; mic; micos; subunit; colletotrichum; pseudogymnoascus; conserved	TRUE	CAL0005576	orthoMCL_blastx	orf19.415	CAL0000188725		Putative protein of unknown function; Hap43p-repressed gene	0.350454	3.54305e-10	8.07793e-10	noDEG	0.082213	0.262483	0.345538	noDEG	0.512673	1.84383e-14	1.12412e-13	noDEG	-0.684688	1.66381e-22	6.07452e-22	down
B9J08_003696_orf19.414	B9J08_003696	ribosomal; rsm; mitochondrial; rsmp; penicillium; subunit; fusarium; small; pseudogymnoascus; colletotrichum	TRUE	CAL0005574	orthoMCL_blastx	orf19.414	CAL0000174389	RSM22	Predicted mitochondrial small ribosomal subunit; rat catheter and Spider biofilm induced	0.859866	3.62417e-15	1.04223e-14	up	0.762032	8.07814e-08	3.85526e-07	up	2.44277	4.77229e-20	4.2583e-19	up	-0.978283	8.24936e-06	1.52828e-05	down
B9J08_003693_orf19.432	B9J08_003693	fbox; domain; penicillium; pseudogymnoascus; hyjmd; yjm; ydrc; lachancea; vkm; domaincontaining	TRUE	CAL0005652	orthoMCL_blastx	orf19.432	CAL0000175904		Predicted SCF ubiquitin ligase complex protein; Spider biofilm induced; rat catheter biofilm induced	0.38781	1.00616e-07	1.99693e-07	noDEG	0.306332	0.00051316	0.00135299	noDEG	-0.000261189	0.998075	0.998702	noDEG	1.73586	7.65186e-12	1.93195e-11	up
B9J08_003688_orf19.7546	B9J08_003688	helicase; atpdependent; rrna; rrp; rna; ddx; probable; trichinella; deaddomaincontaining; partial	TRUE	CAL0000056	orthoMCL_blastx	orf19.7546	CAL0000176052		Protein involved in rRNA processing; required for maturation of the 35S primary transcript of pre-rRNA and for cleavage leading to mature 18S rRNA; Spider biofilm induced	1.89291	8.3573e-13	2.17469e-12	up	0.431501	0.068977	0.110708	noDEG	1.50081	1.29071e-11	6.27717e-11	up	-3.26497	1.98043e-51	1.35436e-50	down
B9J08_003685_orf19.6591	B9J08_003685	nudix; hydrolase; domaincontaining; peroxisomal; coenzyme; diphosphatase; mitochondrial; isoform; domain; penicillium	TRUE	CAL0003330	orthoMCL_blastx	orf19.6591	CAL0000194979	PCD1	Ortholog(s) have 8-oxo-7,8-dihydroguanosine triphosphate pyrophosphatase activity, role in DNA repair and peroxisome localization	-0.378769	1.12534e-08	2.3638e-08	noDEG	0.141248	0.0901135	0.13938	noDEG	0.0100693	0.957754	0.966247	noDEG	-0.295916	0.0605242	0.079779	noDEG
B9J08_003679_orf19.6255	B9J08_003679	penicillium; yjm; hyjmg; conserved; repeatlike; lachancea; centriolar; poc; ygrclike; exophiala	TRUE	CAL0000515	orthoMCL_blastx	orf19.6255	CAL0000198419		Putative protein of unknown function; Hap43p-repressed gene	0.516601	6.60126e-13	1.72499e-12	noDEG	0.296104	0.000609678	0.00158869	noDEG	-0.172295	0.0462159	0.0709668	noDEG	-0.780744	7.17428e-13	1.89802e-12	down
B9J08_003677_orf19.6253	B9J08_003677	ribosomal; partial; slike; subunit; pseudogymnoascus; penicillium; product; unnamed; rhizopus; microsporus	TRUE	CAL0000513	orthoMCL	orf19.6253	CAL0000197722	RPS23A	Putative ribosomal protein; repressed upon phagocytosis by murine macrophage; Spider biofilm repressed	-0.0731992	0.431278	0.477294	noDEG	-0.616676	6.6572e-06	2.41172e-05	down	-0.15232	0.521456	0.594417	noDEG	-1.14006	3.59754e-81	3.80072e-80	down
B9J08_003676_orf19.6252	B9J08_003676	factor; iws; transcription; elongation; transcriptional; penicillium; pseudogymnoascus; spnp; partial; colletotrichum	TRUE	CAL0000512	orthoMCL_blastx	orf19.6252	CAL0000188700		Ortholog(s) have RNA polymerase II transcription factor binding transcription factor activity, core RNA polymerase II binding transcription factor activity	0.0801476	0.0194315	0.0259536	noDEG	-0.14122	0.00150093	0.00361092	noDEG	-0.194557	0.110254	0.154481	noDEG	-0.77148	3.50067e-35	1.76701e-34	down
B9J08_003671_orf19.3057	B9J08_003671	pseudogymnoascus; ilm; ilmp; dna; increased; loss; mitochondrial; penicillium; lachancea; yjm	TRUE	CAL0001437	orthoMCL_blastx	orf19.3057	CAL0000201498		Ortholog(s) have role in mitochondrial genome maintenance and endoplasmic reticulum localization	0.276991	0.00145294	0.00216968	noDEG	0.609948	4.82073e-08	2.3592e-07	up	0.990504	3.45793e-19	2.8611e-18	up	1.09039	8.21031e-19	2.67508e-18	up
B9J08_003670_orf19.3055	B9J08_003670	mediator; polymerase; rna; complex; subunit; srb; component; transcription; srbp; yjm	TRUE	CAL0001435	orthoMCL_blastx	orf19.3055	CAL0000197516	MED17	Putative RNA polymerase II mediator complex subunit; possibly an essential gene, disruptants not obtained by UAU1 method	0.358081	2.0196e-06	3.7137e-06	noDEG	0.129337	0.176609	0.247281	noDEG	-1.09061	1.40663e-40	3.44678e-39	down	-1.42465	9.94613e-53	6.96667e-52	down
B9J08_003667_orf19.3052	B9J08_003667	rasrelated; gtpbinding; ypt; raba; gtpase; orab; small; rabalike; orablike; partial	TRUE	CAL0001430	orthoMCL_blastx	orf19.3052	CAL0000185241	YPT1	Functional homolog of S. cerevisiae Ypt1p, which is an essential small Ras-type GTPase involved in protein secretion at ER-to-Golgi; dominant-negative mutation causes SAP secretion defect and accumulation of intracellular secretory vesicles	-0.16624	1.05434e-06	1.97588e-06	noDEG	0.467288	8.82696e-24	2.01826e-22	noDEG	-0.104193	0.0744039	0.108548	noDEG	0.259889	2.71775e-07	5.52233e-07	noDEG
B9J08_003655_orf19.1545	B9J08_003655	ribosomal; mitochondrial; mrps; subunit; small; penicillium; colletotrichum; fusarium; mrpsp; mrpsmitochondrial	TRUE	CAL0005507	orthoMCL_blastx	orf19.1545	CAL0000177021		Ortholog(s) have structural constituent of ribosome activity and mitochondrial small ribosomal subunit localization	0.321364	8.89047e-05	0.000146399	noDEG	-0.314299	0.00286558	0.00650409	noDEG	1.21343	5.16877e-31	8.01222e-30	up	-1.77965	1.01163e-38	5.49442e-38	down
B9J08_003653_orf19.1547	B9J08_003653	polynucleotide; bifunctional; phosphatasekinase; phosphatase; kinase; isoform; dna; pnkpdomaincontaining; partial; penicillium	TRUE	CAL0005510	orthoMCL_blastx	orf19.1547	CAL0000186712		Ortholog(s) have double-stranded DNA binding, polynucleotide 3'-phosphatase activity and role in double-strand break repair	0.30383	0.0152197	0.0205446	noDEG	-0.135433	0.307776	0.394188	noDEG	0.384194	0.022683	0.0370652	noDEG	0.976086	4.99845e-05	8.73116e-05	up
B9J08_002781_orf19.272	B9J08_002781	ligase; synthetase; longchainfattyacidcoa; acylcoa; ampbinding; enzyme; longchain; acetylcoa; synthetaselike; faa	TRUE	CAL0004057	orthoMCL_blastx	orf19.272	CAL0000178021	FAA21	Predicted acyl CoA synthetase; upregulated upon phagocytosis; transcript regulated by Nrg1 and Mig1	1.66728	1.04323e-28	5.07868e-28	up	0.109028	0.507405	0.591576	noDEG	1.60709	4.02667e-50	1.45761e-48	up	0.993586	9.81422e-28	4.0957e-27	up
B9J08_004059_orf19.7379	B9J08_004059	ligase; longchainfattyacidcoa; synthetase; acylcoa; ampbinding; enzyme; acetylcoa; synthetaselike; longchain; chain	TRUE	CAL0004773	orthoMCL_blastx	orf19.7379	CAL0000176665	FAA2	Putative acyl CoA synthetase; expression regulated upon white-opaque switch; rat catheter biofilm induced; Spider biofilm induced	0.0374677	0.668629	0.705958	noDEG	-0.00258802	0.938987	0.953168	noDEG	0.346548	0.0153344	0.0258658	noDEG	2.49142	1.64733e-46	1.03222e-45	up
B9J08_004931_orf19.7156	B9J08_004931	ligase; synthetase; acylcoa; longchainfattyacidcoa; ampbinding; enzyme; longchain; chain; faa; fatty	TRUE	CAL0003004	orthoMCL_blastx	orf19.7156	CAL0000174942	FAA2-3	Predicted acyl CoA synthetase	0.295956	0.00276133	0.00399934	noDEG	-0.737178	4.09276e-09	2.29944e-08	down	1.29419	7.77151e-21	7.27052e-20	up	2.24246	7.54872e-73	7.04991e-72	up
B9J08_001255_orf19.7668	B9J08_001255	alphaglucosidase; maltase; yjm; imap; hydrolase; glycoside; family; penicillium; fusarium; pseudogymnoascus	TRUE	CAL0000956	orthoMCL_blastx	orf19.7668	CAL0000190188	MAL2	Alpha-glucosidase; hydrolyzes sucrose for sucrose utilization; transcript regulated by Suc1, induced by maltose, repressed by glucose; Tn mutation affects filamentous growth; upregulated in RHE model; rat catheter and Spider biofilm induced	1.49532	3.2959e-74	5.95076e-73	up	-0.9422	2.90533e-23	6.34669e-22	down	-0.235675	0.0338914	0.0534063	noDEG	1.29646	1.32145e-19	4.42337e-19	up
B9J08_003650_orf19.1552	B9J08_003650	peptidylprolyl; isomerase; cistrans; cyclophilin; streptomyces; isomeraselike; partial; lachancea; family; malassezia	TRUE	CAL0005525	orthoMCL_blastx	orf19.1552	CAL0000193429	CPR3	Putative peptidyl-prolyl cis-trans isomerase; macrophage-induced protein; protein levels decrease in stationary phase yeast cultures; predicted mitochondrial localization; overlaps orf19.1551	-0.0420979	0.550491	0.593581	noDEG	-0.655495	2.79805e-14	2.79255e-13	down	-0.367642	0.148523	0.200475	noDEG	0.00482419	0.922203	0.935642	noDEG
B9J08_003648_orf19.1555	B9J08_003648	sac; sacp; export; yjm; nuclear; family; mrna; partial; factor; permease	TRUE	CAL0005530	orthoMCL_blastx	orf19.1555	CAL0000199902	SAC3	Putative nuclear pore-associated protein, required for small ribosomal subunit biogenesis; possibly an essential gene, disruptants not obtained by UAU1 method	0.0496198	0.29084	0.332636	noDEG	0.044506	0.434869	0.521445	noDEG	-0.618964	7.3024e-14	4.2565e-13	down	-0.595787	5.17982e-09	1.14866e-08	down
B9J08_003646_orf19.1559	B9J08_003646	dehydrogenase; aspartatesemialdehyde; fusarium; semialdehyde; oxysporum; aspartate; pseudogymnoascus; penicillium; probable; vkm	TRUE	CAL0005534	orthoMCL_blastx	orf19.1559	CAL0000179646	HOM2	Aspartate-semialdehyde dehydrogenase; forms a homodimer; conserved in bacteria, archaea, and fungi but not in mammals; ketoconazole-repressed; protein present in exponential and stationary growth phase yeast cultures; GlcNAc-induced protein	-0.213054	5.41607e-08	1.09598e-07	noDEG	-0.116656	0.0247931	0.0447931	noDEG	0.49697	1.36031e-19	1.16173e-18	noDEG	1.91114	4.37016e-285	3.43138e-283	up
B9J08_003645_orf19.1560	B9J08_003645	complex; fact; subunit; pob; recognition; structurespecific; ssrecogdomaincontaining; penicillium; pseudogymnoascus; pobp	TRUE	CAL0005561	orthoMCL_blastx	orf19.1560	CAL0000189327	POB3	Protein involved in chromatin assembly and disassembly; ortholog of S. cerevisiae Pob3; transposon mutation affects filamentous growth; rat catheter biofilm repressed	1.07423	5.39942e-79	1.10342e-77	up	0.0668912	0.440964	0.527022	noDEG	-0.187704	0.0389716	0.060815	noDEG	0.0518746	0.362133	0.416938	noDEG
B9J08_003642_orf19.1564	B9J08_003642	receptorassociated; bcell; bap; endoplasmic; reticulum; like; transmembrane; domain; domaincontaining; penicillium	TRUE	CAL0005564	orthoMCL_blastx	orf19.1564	CAL0000184176		Plasma membrane-localized protein of unknown function	-0.475976	8.67979e-14	2.36563e-13	noDEG	0.323238	6.39538e-05	0.000198221	noDEG	-0.118981	0.0765482	0.111395	noDEG	1.86338	2.32101e-128	4.29117e-127	up
B9J08_003641_orf19.1565	B9J08_003641	synthase; trnadihydrouridine; nadp; dihydrouridine; dusp; trna; fusarium; penicillium; yjm; pseudogymnoascus	TRUE	CAL0005565	orthoMCL_blastx	orf19.1565	CAL0000188545		Protein of unknown function	1.68886	1.1953e-75	2.27597e-74	up	-0.0425105	0.679496	0.744191	noDEG	-0.832547	4.02278e-08	1.43742e-07	down	1.20893	4.04673e-30	1.79603e-29	up
B9J08_003633_orf19.3573	B9J08_003633	biogenesis; factor; peroxisomal; aaadomaincontaining; pexp; fusarium; peroxin; yjm; penicillium; peroxisome	TRUE	CAL0005974	orthoMCL_blastx	orf19.3573	CAL0000179650	PEX6	Ortholog(s) have ATPase activity, protein heterodimerization activity, role in fatty acid metabolic process, protein import into peroxisome matrix, receptor recycling, replicative cell aging and cytosol, nucleus, peroxisome localization	-0.211752	0.0016047	0.00238609	noDEG	-0.193135	0.0180136	0.0337694	noDEG	0.461733	5.05602e-07	1.58914e-06	noDEG	1.08021	7.61792e-22	2.72651e-21	up
B9J08_003631_orf19.3577	B9J08_003631	methyltransferase; biosynthesis; ubiquinone; coq; ubiecoq; ubiquinonemenaquinone; mitochondrial; methoxypolyprenylbenzoquinol; methylase; penicillium	TRUE	CAL0005978	orthoMCL_blastx	orf19.3577	CAL0000175801	COQ5	Putative methyltransferase of ubiquinone biosynthesis; regulated by Gcn4; repressed by amino acid starvation (3-AT), Hap43; induced upon adherence to polystyrene; Spider biofilm repressed	-0.0827272	0.060601	0.0764916	noDEG	-0.081497	0.115494	0.172561	noDEG	0.0694679	0.481374	0.5571	noDEG	-0.914161	1.74234e-46	1.08961e-45	down
B9J08_003629_orf19.825	B9J08_003629	translation; factor; initiation; subunit; eifb; beta; gcd; regulator; transferaselike; nagbrpiacoa	TRUE	CAL0002680	orthoMCL_blastx	orf19.825	CAL0000187213	GCD7	Putative translation initiator; downregulated in the presence of human whole blood or polymorphonuclear (PMN) cells	0.118142	0.144462	0.173398	noDEG	0.339526	0.00170025	0.00405544	noDEG	0.270389	0.0026445	0.0051288	noDEG	-1.00638	7.30193e-34	3.60002e-33	down
B9J08_003626_orf19.820	B9J08_003626	regulatory; subunit; phosphatase; sds; domainlike; isoform; pseudogymnoascus; penicillium; phosphatases; probable	TRUE	CAL0002677	orthoMCL_blastx	orf19.820	CAL0000176734	SDS22	Putative protein serine-threonine phosphatase; macrophage/pseudohyphal-repressed	-0.480106	4.05648e-15	1.16355e-14	noDEG	0.353121	2.43865e-06	9.49829e-06	noDEG	-0.617442	0.000202551	0.00046654	down	-0.0481733	0.573314	0.62737	noDEG
B9J08_001015_orf19.7093	B9J08_001015	transporter; sugar; stl; penicillium; general; substrate; mfs; porter; monosaccharide; family	TRUE	CAL0002193	orthoMCL_blastx	orf19.7093	CAL0000201261	HGT13	Predicted sugar transporter, involved in glycerol utilization; member of the major facilitator superfamily; 12 transmembrane; gene has intron; oxidative stress-induced via Cap1p; expressed in rich medium, 2% glucose	0.680327	0.000281973	0.000447292	up	-0.782468	0.0001128	0.0003335	down	0.724096	0.00214285	0.00422797	up	1.03049	0.0065136	0.00959836	up
B9J08_001016_orf19.7093	B9J08_001016	transporter; sugar; stl; penicillium; general; substrate; mfs; porter; family; monosaccharide	TRUE	CAL0002193	orthoMCL_blastx	orf19.7093	CAL0000201261	HGT13	Predicted sugar transporter, involved in glycerol utilization; member of the major facilitator superfamily; 12 transmembrane; gene has intron; oxidative stress-induced via Cap1p; expressed in rich medium, 2% glucose	1.11896	1.58254e-10	3.68181e-10	up	1.05369	5.43679e-06	1.99815e-05	up	0.724096	0.00214285	0.00422797	up	1.03049	0.0065136	0.00959836	up
B9J08_001017_orf19.7093	B9J08_001017	transporter; sugar; stl; penicillium; general; substrate; mfs; porter; monosaccharide; family	TRUE	CAL0002193	orthoMCL_blastx	orf19.7093	CAL0000201261	HGT13	Predicted sugar transporter, involved in glycerol utilization; member of the major facilitator superfamily; 12 transmembrane; gene has intron; oxidative stress-induced via Cap1p; expressed in rich medium, 2% glucose	0.773687	1.56506e-08	3.25437e-08	up	-1.85959	1.21876e-26	3.4869e-25	down	0.724096	0.00214285	0.00422797	up	1.03049	0.0065136	0.00959836	up
B9J08_003623_orf19.814	B9J08_003623	amino; acid; permease; transporter; aat; family; ssyp; prolinespecific; general; penicillium	TRUE	CAL0002645	orthoMCL_blastx	orf19.814	CAL0000180720	SSY1	Amino acid sensor; required for wild-type hyphal growth on solid serum or Lees media, not under all conditions; 12 predicted membrane spanning regions; Hap43-repressed; Spider biofilm induced	-0.84539	4.52622e-33	2.53787e-32	down	0.245158	0.00672762	0.0139507	noDEG	0.655776	1.04272e-13	5.97407e-13	up	0.00890446	0.919118	0.933503	noDEG
B9J08_003620_orf19.5106	B9J08_003620	domaincontaining; nucleolar; small; dipp; repeatcontaining; rnaassociated; yjm; penicillium; repeatlike; dip	TRUE	CAL0002491	orthoMCL_blastx	orf19.5106	CAL0000188650	DIP2	Putative small ribonucleoprotein complex; Tn mutation affects filamentous growth; physically interacts with TAP-tagged Nop1; heterozygous null mutant exhibits resistance to parnafungin; Hap43-induced gene; Spider biofilm induced	2.89349	5.75551e-77	1.13463e-75	up	-0.0367261	0.825059	0.863603	noDEG	0.875243	7.24446e-13	3.90808e-12	up	-1.36568	3.6909e-26	1.48008e-25	down
B9J08_003618_orf19.5104	B9J08_003618	phosphatase; phosphotyrosine; low; weight; molecular; isoform; lmwpcdomaincontaining; phosphataselike; partial; acid	TRUE	CAL0002489	orthoMCL_blastx	orf19.5104	CAL0000199576	LTP1	Putative protein phosphatase of the PTP family (tyrosine-specific), similar to S. cerevisiae Ltp1p	0.164259	0.00474149	0.00671902	noDEG	0.0812737	0.227958	0.305797	noDEG	-0.555993	0.00831432	0.0146977	noDEG	0.117632	0.237978	0.284658	noDEG
B9J08_003617_orf19.5107	B9J08_003617	transcription; subunit; ccrnot; complex; isoform; like; regulator; negative; general; not	TRUE	CAL0002492	orthoMCL_blastx	orf19.5107	CAL0000183176	NOT5	Protein with similarity to S. cerevisiae Not5p, a member of the transcription regulatory CCR4-NOT complex; required for hyphal growth; antigenic during human oral infection; greater expression in yeast-form cells than hyphae	-0.380091	1.78596e-25	7.76605e-25	noDEG	0.130454	0.00243893	0.0056273	noDEG	-0.20415	0.0223432	0.0365465	noDEG	-0.337105	4.93961e-05	8.63549e-05	noDEG
B9J08_003612_orf19.5117	B9J08_003612	desaturase; acylcoa; acid; delta; fatty; penicillium; stearoylcoa; olep; pseudogymnoascus; binding	TRUE	CAL0002511	orthoMCL_blastx	orf19.5117	CAL0000197289	OLE1	Fatty acid desaturase, essential protein involved in oleic acid synthesis; required for aerobic hyphal growth and chlamydospore formation; subject to hypoxic regulation; fluconazole-induced; caspofungin repressed; Hap43p-induced	-0.420036	6.82279e-18	2.2028e-17	noDEG	-0.778279	1.3926e-32	5.84159e-31	down	-0.274658	0.000331454	0.000740944	noDEG	0.348397	9.81416e-08	2.0325e-07	noDEG
B9J08_003609_orf19.385	B9J08_003609	glycine; dehydrogenase; mitochondrial; decarboxylating; aminomethyltransferring; gcvp; yjm; penicillium; subunit; cleavage	TRUE	CAL0004920	orthoMCL_blastx	orf19.385	CAL0000198461	GCV2	Glycine decarboxylase P subunit; protein of glycine catabolism; repressed by Efg1; Hog1-induced; induced by Rim101 at acid pH; transcript induced in elevated CO2; stationary phase enriched protein	-1.15448	1.83361e-88	4.78023e-87	down	-0.598685	5.42899e-15	5.86983e-14	down	1.23243	3.00901e-08	1.0843e-07	up	-0.296498	0.00720426	0.0105696	noDEG
B9J08_003608_orf19.384	B9J08_003608	culassociated; ddb; factor; repeatcontaining; repeatlike; repeat; domain; partial; fusarium; domaincontaining	TRUE	CAL0004918	orthoMCL_blastx	orf19.384	CAL0000189537		Ortholog(s) have Golgi apparatus, cytosol, nucleus localization	-0.950536	5.99502e-20	2.11417e-19	down	0.0129857	0.950607	0.962256	noDEG	-0.15307	0.0370178	0.058003	noDEG	0.695122	2.10678e-13	5.67519e-13	up
B9J08_003605_orf19.6231	B9J08_003605	ribosomal; mitochondrial; yml; penicillium; subunit; pseudogymnoascus; precursor; large; probable; colletotrichum	TRUE	CAL0000474	orthoMCL_blastx	orf19.6231	CAL0000178684	MRPL19	Putative ribosomal protein; induced upon adherence to polystyrene; Spider biofilm repressed	0.301501	0.00114931	0.00173157	noDEG	-0.491179	1.40824e-05	4.81409e-05	noDEG	1.51166	3.32455e-38	7.3037e-37	up	-1.26699	2.13711e-21	7.54272e-21	down
B9J08_003603_orf19.6233	B9J08_003603	oxidoreductase; chain; short; dehydrogenase; family; dehydrogenasereductase; retinol; nadpbinding; penicillium; pseudogymnoascus	TRUE	CAL0000476	orthoMCL_blastx	orf19.6233	CAL0000177463		Ortholog(s) have endoplasmic reticulum, nuclear envelope localization	0.682192	8.72011e-20	3.04821e-19	up	0.0532982	0.505537	0.589917	noDEG	0.36273	0.000858308	0.0018071	noDEG	0.0973839	0.310773	0.364335	noDEG
B9J08_003602_orf19.6234	B9J08_003602	ipi; prerrnaprocessing; repeatcontaining; repeatlike; ipip; component; complex; yjm; assembly; ribosomal	TRUE	CAL0000477	orthoMCL	orf19.6234	CAL0000201524		Putative U2 snRNP component; mutation confers hypersensitivity to 5-fluorocytosine (5-FC), 5-fluorouracil (5-FU), and tubercidin (7-deazaadenosine); Hap43-induced, Spider biofilm induced	2.64617	1.2056e-83	2.74532e-82	up	-0.384148	0.0148527	0.0285441	noDEG	1.35241	1.27518e-21	1.24033e-20	up	-3.55577	6.1134e-120	1.02319e-118	down
B9J08_000591_orf19.1823	B9J08_000591	duf; dufdomaincontaining; domain; penicillium; fusarium; calcium; cation; permeable; stressgated; pseudogymnoascus	TRUE	CAL0001626	orthoMCL_blastx	orf19.1823	CAL0000193197		Predicted membrane protein; transcript repressed by ciclopirox olamine	-0.3704	1.00909e-05	1.76535e-05	noDEG	-0.123533	0.255859	0.338095	noDEG	1.64161	1.3026e-42	3.44352e-41	up	0.0319172	0.837033	0.866319	noDEG
B9J08_003758_orf19.5932	B9J08_003758	duf; dufdomaincontaining; domain; penicillium; fusarium; calcium; cation; permeable; stressgated; channel	TRUE	CAL0003326	orthoMCL_blastx	orf19.5932	CAL0000197794		Protein of unknown function; Spider biofilm induced	-0.486711	1.53559e-13	4.1287e-13	noDEG	0.196006	0.00700554	0.0144862	noDEG	0.15869	0.102219	0.144271	noDEG	0.542647	8.06211e-07	1.5914e-06	noDEG
B9J08_003600_orf19.6236	B9J08_003600	rna; binding; rnabinding; nucleolar; penicillium; recognition; partial; pseudogymnoascus; nopp; var	TRUE	CAL0000479	orthoMCL_blastx	orf19.6236	CAL0000191755	NOP6	Putative ortholog of S. cerevisiae Nop6; role in ribosomal small subunit biogenesis; Spider biofilm induced	1.16065	2.90895e-23	1.15922e-22	up	0.20398	0.123495	0.182221	noDEG	2.09097	1.27819e-17	9.48006e-17	up	-2.5193	8.67853e-31	3.91457e-30	down
B9J08_003598_orf19.3366	B9J08_003598	shr; component; secretory; membrane; chaperone; acid; amino; permease; partial; penicillium	TRUE	CAL0004176	orthoMCL_blastx	orf19.3366	CAL0000198586	CSH3	Functional homolog of S. cerevisiae Shr3p, which is a chaperone specific for amino acid permeases; localized to ER; required for wild-type amino-acid responsive hyphal growth and for mouse systemic virulence; regulated by Gcn2p and Gcn4p	0.327298	9.93377e-09	2.09134e-08	noDEG	0.164734	0.0123285	0.0241421	noDEG	-0.751828	2.54285e-17	1.86212e-16	down	0.505834	4.60635e-14	1.26769e-13	noDEG
B9J08_003594_orf19.3370	B9J08_003594	hydrolase; ubiquitin; carboxylterminal; ubpp; like; yjm; isoform; partial; cysteine; proteinase	TRUE	CAL0004185	orthoMCL_blastx	orf19.3370	CAL0000187993	DOT4	Protein similar to ubiquitin C-terminal hydrolase; localizes to cell surface of hyphal cells, but not yeast-form cells; repressed upon high-level peroxide; Hap43p-induced; rat catheter biofilm induced	1.23445	2.19224e-40	1.53843e-39	up	-0.122877	0.264456	0.347562	noDEG	0.729638	4.62554e-05	0.000115641	up	-0.0555069	0.666851	0.714604	noDEG
B9J08_003593_orf19.3371	B9J08_003593	subunit; cop; signalosome; complex; isoform; drosophila; blike; partial; csn; gossypium	TRUE	CAL0004187	orthoMCL_blastx	orf19.3371	CAL0000189891	JAB1	Component of the COP9 signalosome (CSN) complex, provides catalytic activity for deneddylation that cleaves the ubiquitin-like protein tag Rub1p off the cullin (Cdc53p) molecule	-0.248257	0.00102548	0.00155255	noDEG	0.136682	0.132461	0.193253	noDEG	0.266578	0.000289931	0.000653165	noDEG	0.599002	3.45295e-12	8.8409e-12	up
B9J08_003586_orf19.5335	B9J08_003586	helicase; atpdependent; dna; recq; family; sgsp; yjm; musn; sgs; penicillium	TRUE	CAL0004296	orthoMCL_blastx	orf19.5335	CAL0000185821	SGS1	RecQ-related DNA helicase; Bloom's syndrome-related gene; haploinsufficient for wild-type lifespan; upregulated in farnesol treated biofilm	0.318725	0.000294649	0.000466605	noDEG	0.123941	0.191037	0.26329	noDEG	0.412082	0.000251877	0.0005727	noDEG	0.764929	1.66336e-19	5.55036e-19	up
B9J08_003583_orf19.5340	B9J08_003583	gtpaseactivating; gyp; rabgaptbc; gypp; pseudogymnoascus; yjm; gtpase; partial; activating; vkm	TRUE	CAL0004309	orthoMCL_blastx	orf19.5340	CAL0000189285	GYP5	Putative Rab GTPase activator; role in ER to Golgi vesicle-mediated transport; Spider biofilm induced	-0.308788	7.59701e-10	1.70284e-09	noDEG	-0.218806	0.000493337	0.0013038	noDEG	0.32551	0.00443332	0.00825143	noDEG	-0.495105	2.1944e-07	4.47606e-07	noDEG
B9J08_003578_orf19.5345	B9J08_003578	dph; deubiquitinationprotection; ubiquitinlike; ubiquitin; ubiquilin; dsk; penicillium; domaincontaining; dskb; cryptococcus	TRUE	CAL0004315	orthoMCL_blastx	orf19.5345	CAL0000190403		Putative ubiquitin-like polyubiquitin-binding protein; induced by nitric oxide independent of Yhb1; Spider biofilm repressed	0.675067	1.86998e-59	2.29793e-58	up	0.225691	5.59852e-05	0.000175769	noDEG	-0.0127344	0.910438	0.935468	noDEG	0.116184	0.150083	0.186706	noDEG
B9J08_003576_orf19.6742	B9J08_003576	phosphatase; polymerase; rna; ctd; domain; subunit; cterminal; fcp; fcplike; penicillium	TRUE	CAL0004856	orthoMCL_blastx	orf19.6742	CAL0000184913		Ortholog(s) have CTD phosphatase activity	-0.400389	2.08826e-07	4.10081e-07	noDEG	0.156815	0.0278372	0.0496496	noDEG	-0.348419	0.0263616	0.0425512	noDEG	-0.774433	5.0542e-13	1.3444e-12	down
B9J08_003574_orf19.6740	B9J08_003574	factor; premrnaprocessing; cell; control; cycle; cwf; like; homolog; penicillium; fusarium	TRUE	CAL0004852	orthoMCL_blastx	orf19.6740	CAL0000186688		Ortholog(s) have ubiquitin-protein ligase activity and role in generation of catalytic spliceosome for first transesterification step	-0.320225	4.97839e-07	9.54448e-07	noDEG	0.626788	3.75334e-14	3.64806e-13	up	-1.10638	8.72985e-32	1.40095e-30	down	-0.36432	0.000250308	0.000413174	noDEG
B9J08_003562_orf19.6766	B9J08_003562	rnp; rna; rnabinding; binding; nucleolar; domaincontaining; nopp; penicillium; fusarium; recognition	TRUE	CAL0004922	orthoMCL_blastx	orf19.6766	CAL0000196304	NOP13	Ortholog of S. cerevisiae Nop13; a nucleolar protein found in preribosomal complexes; Hap43-induced gene; rat catheter biofilm induced	2.27781	3.39004e-69	5.25362e-68	up	-0.0203397	0.884412	0.910525	noDEG	1.75705	4.01165e-24	4.57213e-23	up	-4.95643	1.22685e-161	3.15902e-160	down
B9J08_000487_orf19.5005	B9J08_000487	reductase; fumarate; flavocytochrome; osm; penicillium; pseudogymnoascus; colletotrichum; fusarium; fad; partial	TRUE	CAL0001569	orthoMCL_blastx	orf19.5005	CAL0000192083	OSM2	Putative mitochondrial fumarate reductase; regulated by Ssn6p, Gcn2p, and Gcn4p; Hog1p-downregulated; stationary phase enriched protein; Hap43p-repressed gene	0.475362	1.75228e-22	6.77946e-22	noDEG	0.104487	0.102494	0.15551	noDEG	0.977059	2.87806e-11	1.35664e-10	up	1.1459	1.10339e-40	6.24892e-40	up
B9J08_000488_orf19.5004	B9J08_000488	repair; dna; rad; rhp; recombination; family; snf; atpase; radp; penicillium	TRUE	CAL0001568	orthoMCL_blastx	orf19.5004	CAL0000186557	RAD54	Putative DNA-dependent ATPase involved in DNA repair; induced under hydroxyurea treatment; plays an essential role during mitotic growth; mutants display aberrant cell and nuclear morphology	-0.116521	0.045188	0.0578352	noDEG	0.038916	0.606587	0.679447	noDEG	-1.03754	1.82957e-42	4.79678e-41	down	-2.0858	1.43478e-81	1.52086e-80	down
B9J08_003561_orf19.988	B9J08_003561	membrane; fbox; integral; penicillium; conserved; fusarium; pseudogymnoascus; partial; colletotrichum; cryptococcus	TRUE	CAL0003815	orthoMCL_blastx	orf19.988	CAL0000184780		Protein of unknown function; oral infection upregulated gene; upregulated in strains from HIV+ patients with oral candidiasis; mutants have reduced ability to damage oral epithelial cells; transcript possibly regulated upon hyphal formation	0.200531	0.000320207	0.0005055	noDEG	-0.2371	7.89319e-05	0.000239856	noDEG	-0.284761	0.000391203	0.000865701	noDEG	-0.484744	3.78773e-06	7.17177e-06	noDEG
B9J08_003560_orf19.989	B9J08_003560	ribosomal; mitochondrial; mrps; penicillium; subunit; pseudogymnoascus; small; domain; fusarium; like	TRUE	CAL0003817	orthoMCL_blastx	orf19.989	CAL0000201693		Mitochondrial ribosomal protein of the small subunit; Spider biofilm repressed	0.328761	9.54921e-10	2.13015e-09	noDEG	-0.535385	1.84881e-14	1.87878e-13	noDEG	0.814567	2.28755e-13	1.27954e-12	up	-1.58615	4.13431e-83	4.48707e-82	down
B9J08_003559_orf19.991	B9J08_003559	dnaj; domaincontaining; domain; fusarium; dnajdomaincontaining; penicillium; dnajlike; trichophyton; partial; lachancea	TRUE	CAL0003840	orthoMCL_blastx	orf19.991	CAL0000189099	DJP1	Similar to bacterial DnaJ; reported to have a role in peroxisome biogenesis; induced in low iron and upon adherence to polystyrene	0.426785	2.07995e-12	5.30592e-12	noDEG	0.492697	3.70838e-10	2.33511e-09	noDEG	0.176107	0.0388985	0.0607408	noDEG	-0.290488	0.00334188	0.00504854	noDEG
B9J08_003550_orf19.3618	B9J08_003550	mya; tropicalis; maltosa; cicc; intermedia; debaryomyces; partial; fasciclin; ctrg; passalidarum	TRUE	CAL0000321	orthoMCL_blastx	orf19.3618	CAL0000183265	YWP1	Secreted yeast wall protein; possible role in dispersal in host; mutation increases adhesion and biofilm formation; propeptide; growth phase, phosphate, Ssk1/Ssn6/Efg1/Efh1/Hap43 regulated; mRNA binds She3; flow and Spider biofilm repressed	0.0763485	0.224022	0.261249	noDEG	0.211	0.00517097	0.0110617	noDEG	-1.71083	3.51421e-19	2.90389e-18	down	-2.33435	5.2136e-36	2.67839e-35	down
B9J08_003547_orf19.4855	B9J08_003547	bud; homolog; cwf; cell; control; cycle; site; like; selection; factor	TRUE	CAL0005402	orthoMCL_blastx	orf19.4855	CAL0000199633	BUD31	Bud31 ortholog; not subject to mating-type regulation, in contrast to S. cerevisiae Bud31 which has a role in specifying the bud site; Spider biofilm induced	1.03713	5.82129e-08	1.175e-07	up	0.517685	0.010156	0.0202648	noDEG	1.13475	7.74651e-06	2.12454e-05	up	-0.130765	0.473142	0.530066	noDEG
B9J08_003543_orf19.5869	B9J08_003543	metal; bsd; homeostatis; homeostasis; penicillium; partial; pseudogymnoascus; bsdp; colletotrichum; fusarium	TRUE	CAL0002416	orthoMCL_blastx	orf19.5869	CAL0000194432		Ortholog(s) have role in metal ion transport, protein targeting to vacuole, ubiquitin-dependent protein catabolic process and endoplasmic reticulum, fungal-type vacuole membrane localization	-0.235033	5.12678e-06	9.14982e-06	noDEG	0.364712	1.39371e-08	7.2941e-08	noDEG	0.0463544	0.74399	0.794762	noDEG	1.16039	1.14441e-29	5.0231e-29	up
B9J08_003537_orf19.364	B9J08_003537	subunit; atpase; atp; synthase; vacuolar; vtype; proton; complex; htransporting; penicillium	TRUE	CAL0004857	orthoMCL_blastx	orf19.364	CAL0000178095		Putative vacuolar H+-ATPase subunit; possibly an essential gene, disruptants not obtained by UAU1 method; Spider biofilm repressed	-0.299278	1.18251e-08	2.47643e-08	noDEG	0.326246	1.12625e-06	4.60994e-06	noDEG	-0.741147	8.48741e-34	1.4654e-32	down	0.0792853	0.172451	0.212639	noDEG
B9J08_003533_orf19.4180	B9J08_003533	organizing; hsphsp; isoform; like; iiassociated; polymerase; rna; sec; tetratricopeptide; cistrans	TRUE	CAL0005843	orthoMCL_blastx	orf19.4180	CAL0000197577	SEC72	ER protein-translocation complex component; regulated by Gcn4p; repressed in response to amino acid starvation (3-aminotriazole treatment); sumoylation target	0.314922	2.44673e-10	5.6198e-10	noDEG	-0.0107281	0.820712	0.859537	noDEG	-0.296119	0.0455961	0.0700997	noDEG	-0.780664	5.76456e-12	1.46066e-11	down
B9J08_003531_orf19.4177	B9J08_003531	histidinolphosphate; aminotransferase; transaminase; penicillium; fusarium; probable; colletotrichum; hisp; lachancea; pseudogymnoascus	TRUE	CAL0005821	orthoMCL_blastx	orf19.4177	CAL0000198056	HIS5	Putative histidinol-phosphate aminotransferase; Gcn4p-regulated; protein present in exponential and stationary growth phase yeast cultures	0.0274568	0.614338	0.655458	noDEG	0.541768	3.76163e-18	5.42277e-17	noDEG	1.59717	1.7933e-72	1.29831e-70	up	2.05397	6.03266e-225	2.80056e-223	up
B9J08_003519_orf19.372	B9J08_003519	gammaglutamylcyclotransferase; cation; glutathionespecific; chaclike; transport; regulatorlike; chac; isoform; transporter; pseudogymnoascus	TRUE	CAL0004885	orthoMCL_blastx	orf19.372	CAL0000184696		Putative protein of unknown function; Hap43p-repressed gene	0.0795714	0.333445	0.377724	noDEG	0.0170415	0.864865	0.895122	noDEG	-0.781636	1.37067e-07	4.59366e-07	down	-0.0861678	0.383447	0.438935	noDEG
B9J08_000395_orf19.7067	B9J08_000395	rna; tetratricopeptide; ctr; repeat; polymerase; factor; elongation; transcription; polymeraseassociated; ctrp	TRUE	CAL0002116	orthoMCL_blastx	orf19.7067	CAL0000184138		Ortholog(s) have RNA polymerase II core binding, RNA polymerase II transcription factor binding transcription factor activity, triplex DNA binding activity	0.317081	1.09976e-16	3.39921e-16	noDEG	-0.289247	4.43561e-09	2.48706e-08	noDEG	-1.14056	6.26703e-139	1.99636e-136	down	-1.23216	1.21108e-92	1.48125e-91	down
B9J08_000396_orf19.4557	B9J08_000396	kinetochore; spc; chromosome; segregation; fusarium; penicillium; spcp; spcdomaincontaining; spcspc; pseudogymnoascus	TRUE	CAL0002792	orthoMCL_blastx	orf19.4557	CAL0000191245		Ortholog(s) have microtubule binding, structural constituent of cytoskeleton activity and role in microtubule nucleation, mitotic spindle assembly checkpoint, protein localization to kinetochore, sister chromatid biorientation	0.45969	1.803e-13	4.83369e-13	noDEG	-0.496855	3.30605e-13	2.95585e-12	noDEG	-0.85998	6.31465e-21	5.94249e-20	down	-1.34305	1.34139e-27	5.57233e-27	down
B9J08_003518_orf19.367	B9J08_003518	antiporter; nah; sodiumhydrogen; nhap; nha; cationh; yjm; penicillium; cpa; family	TRUE	CAL0004864	orthoMCL_blastx	orf19.367	CAL0000197900	CNH1	Na+/H+ antiporter; required for wild-type growth, cell morphology, and virulence in a mouse model of systemic infection; not transcriptionally regulated by NaCl; fungal-specific (no human or murine homolog)	0.313343	6.65992e-11	1.57306e-10	noDEG	0.818502	2.51012e-39	1.33371e-37	up	0.121872	0.379768	0.454367	noDEG	0.503214	2.4546e-11	6.04853e-11	noDEG
B9J08_003517_orf19.5641	B9J08_003517	aminotransferase; ornithine; ornithineoxoacid; transaminase; car; penicillium; lornithine; pseudogymnoascus; lachancea; vkm	TRUE	CAL0000636	orthoMCL_blastx	orf19.5641	CAL0000189642	CAR2	Ornithine aminotransferase; arginine metabolism; alkaline induced; mutant sensitivite to toxic ergosterol analog, to amphotericin B; exponential and stationary phase yeast; flow model biofilm induced; rat catheter, Spider biofilm repressed	-0.726189	4.51721e-22	1.72377e-21	down	0.739358	1.09677e-12	9.2013e-12	up	-0.759158	4.0065e-09	1.56626e-08	down	-0.402573	2.22244e-16	6.69891e-16	noDEG
B9J08_003514_orf19.5645	B9J08_003514	oacetylhomoserine; thiollyase; ami; synthase; aminocarboxypropyltransferase; homocysteine; penicillium; sulfhydrylase; met; probable	TRUE	CAL0000641	orthoMCL_blastx	orf19.5645	CAL0000188058	MET15	O-acetylhomoserine O-acetylserine sulfhydrylase; sulfur amino acid synthesis; immunogenic; Hog1, adherence-induced; brown color of mutant in Pb(2+) medium a visual selection; chlamydospore formation induced, F-12/CO2 biofilm induced	-0.0156487	0.887586	0.90577	noDEG	-0.0109754	0.9507	0.962256	noDEG	0.926226	6.2619e-33	1.05821e-31	up	2.39948	7.44403e-198	2.73665e-196	up
B9J08_003512_orf19.5647	B9J08_003512	helicase; rna; atpdependent; sub; containing; hydrolase; nucleoside; ploop; triphosphate; uap	TRUE	CAL0000645	orthoMCL_blastx	orf19.5647	CAL0000200240	SUB2	Putative TREX complex component with a predicted role in nuclear mRNA export; transcription is regulated by Mig1; Hap43-induced gene; Spider biofilm repressed	-0.546333	1.75172e-34	1.02872e-33	noDEG	-0.22128	0.000176155	0.000501681	noDEG	-0.921796	1.52123e-18	1.20845e-17	down	-0.516558	1.441e-21	5.11712e-21	noDEG
B9J08_003510_orf19.5650	B9J08_003510	pyrrolinecarboxylate; reductase; streptococcus; suis; clostridium; bacterium; delta; perfringens; pcc; anabaena	TRUE	CAL0000661	orthoMCL_blastx	orf19.5650	CAL0000177527	PRO3	Delta 1-pyrroline-5-carboxylate reductase; protein induced during the mating process; alkaline induced; stationary phase enriched protein; Spider biofilm repressed	0.309369	1.49566e-08	3.11238e-08	noDEG	-0.138171	0.0385974	0.0665641	noDEG	-0.320263	0.106848	0.150271	noDEG	-0.306126	7.52558e-06	1.39745e-05	noDEG
B9J08_003508_orf19.5653	B9J08_003508	atp; beta; synthase; subunit; mitochondrial; chain; precursor; complex; penicillium; sector	TRUE	CAL0000663	orthoMCL_blastx	orf19.5653	CAL0000193508	ATP2	F1 beta subunit of F1F0 ATPase complex; antigenic in human, mice; induced by ciclopirox olamine; caspofungin repressed; macrophage/pseudohyphal-induced; detected during exponential and stationary growth phases; Spider biofilm repressed	-0.0132914	0.752467	0.783942	noDEG	-0.356272	1.43859e-10	9.61186e-10	noDEG	0.464	6.76918e-08	2.34766e-07	noDEG	-1.23167	1.71506e-114	2.68005e-113	down
B9J08_003506_orf19.2541	B9J08_003506	deoxyribonuclease; tatd; tatdn; family; dnase; isoform; hydrolase; penicillium; fusarium; partial	TRUE	CAL0002458	orthoMCL_blastx	orf19.2541	CAL0000181131		Ortholog(s) have 3'-5'-exodeoxyribonuclease activity, endonuclease activity, role in apoptotic DNA fragmentation, cellular response to oxidative stress and cytosol, nucleus localization	0.782689	2.24475e-19	7.69254e-19	up	-0.108115	0.299288	0.384996	noDEG	0.37474	0.014193	0.0240658	noDEG	-0.308538	0.0612574	0.0806619	noDEG
B9J08_003505_orf19.2540	B9J08_003505	histone; acetyltransferase; sasp; mst; yjm; penicillium; partial; fusarium; sas; acylcoa	TRUE	CAL0002456	orthoMCL_blastx	orf19.2540	CAL0000182993	SAS3	Similar to silencing proteins; increased transcription is observed upon fluphenazine treatment; rat catheter biofilm repressed	-0.347814	2.22659e-08	4.59569e-08	noDEG	-0.161278	0.020117	0.0372496	noDEG	-0.182606	0.0643546	0.0953717	noDEG	-0.516089	2.39638e-08	5.13164e-08	noDEG
B9J08_003498_orf19.2399	B9J08_003498	dnaj; subfamily; member; homolog; isoform; like; partial; penicillium; dnajdomaincontaining; jjjp	TRUE	CAL0000844	orthoMCL_blastx	orf19.2399	CAL0000195354		Putative transcription factor with zinc finger DNA-binding motif; similar to bacterial DnaJ; induced in low iron	0.991684	1.66046e-16	5.10117e-16	up	0.654514	8.1745e-06	2.91782e-05	up	0.126481	0.420149	0.496618	noDEG	-0.648131	0.000154914	0.000260099	down
B9J08_003497_orf19.2400	B9J08_003497	sqs; gpatch; domaincontaining; sqsp; fusarium; yjm; domain; penicillium; pseudogymnoascus; oxysporum	TRUE	CAL0001442	orthoMCL_blastx	orf19.2400	CAL0000180348		Ortholog(s) have role in mRNA splicing, via spliceosome, maturation of SSU-rRNA, positive regulation of ATPase activity, positive regulation of helicase activity	0.568079	1.33241e-13	3.59454e-13	noDEG	0.559043	4.98231e-08	2.43187e-07	noDEG	-0.0425412	0.743428	0.794395	noDEG	0.131139	0.115418	0.145936	noDEG
B9J08_000201_orf19.5704	B9J08_000201	pentatricopeptide; repeatcontaining; atg; mitochondrial; isoform; mitochondriallike; group; ccm; factor; intron	TRUE	CAL0001357	orthoMCL_blastx	orf19.5704	CAL0000174731		Ortholog(s) have rRNA binding activity, role in mitochondrial RNA processing, mitochondrial genome maintenance, rRNA metabolic process and mitochondrion localization	0.93034	2.96827e-33	1.67611e-32	up	0.15149	0.122	0.180492	noDEG	1.13794	5.74943e-06	1.59885e-05	up	-0.106571	0.65152	0.70018	noDEG
B9J08_000202_orf19.839	B9J08_000202	diphthineammonia; ligase; isoform; family; tigr; ligaselike; partial; endoribonuclease; meiotically; upregulated	TRUE	CAL0002720	orthoMCL_blastx	orf19.839	CAL0000190353		Putative endoribonuclease; induced by nitric oxide independent of Yhb1p; mutation confers hypersensitivity to aureobasidin A	1.35684	1.39747e-47	1.21252e-46	up	0.0640764	0.567945	0.645329	noDEG	-0.0140713	0.867285	0.900501	noDEG	-0.730456	9.75865e-15	2.75844e-14	down
B9J08_003496_orf19.2401	B9J08_003496	cysteine; protease; atg; peptidase; atgp; autophagy; partial; fusarium; family; isoform	TRUE	CAL0001444	orthoMCL_blastx	orf19.2401	CAL0000174445		Ortholog(s) have cysteine-type endopeptidase activity	-0.232651	0.0124332	0.0169389	noDEG	0.0482629	0.670196	0.735883	noDEG	-0.310969	0.0138003	0.0234521	noDEG	0.0321678	0.857543	0.882234	noDEG
B9J08_003494_orf19.2404	B9J08_003494	subunit; pop; ribonuclease; pmrp; ribonucleases; complex; penicillium; popp; rnase; yjm	TRUE	CAL0001450	orthoMCL_blastx	orf19.2404	CAL0000178058		Ortholog(s) have RNA binding, ribonuclease MRP activity, ribonuclease P activity and role in intronic box C/D snoRNA processing, mRNA cleavage, rRNA processing, tRNA processing	1.0707	3.76191e-31	1.98371e-30	up	0.158466	0.174091	0.244341	noDEG	-0.170134	0.298589	0.369238	noDEG	0.586149	1.82143e-05	3.29005e-05	up
B9J08_003489_orf19.3260	B9J08_003489	phosphopantothenoylcysteine; decarboxylase; flavo; flavoprotein; partial; yjm; isoform; cabp; sis; fusarium	TRUE	CAL0003355	orthoMCL_blastx	orf19.3260	CAL0000174890		Ortholog(s) have phosphopantothenoylcysteine decarboxylase activity, role in coenzyme A biosynthetic process, response to salt stress and phosphopantothenoylcysteine decarboxylase complex localization	-0.142355	0.00389098	0.00555044	noDEG	-0.362637	9.70425e-10	5.89119e-09	noDEG	-0.317851	1.78281e-07	5.88513e-07	noDEG	0.77169	1.64407e-37	8.72083e-37	up
B9J08_003485_orf19.3265	B9J08_003485	trna; methyltransferase; nndimethylguanosine; guaninendimethyltransferase; trmp; isoform; penicillium; fusarium; yjm; mitochondrial	TRUE	CAL0003366	orthoMCL_blastx	orf19.3265	CAL0000179806	TRM1	Putative N2,N2-dimethylguanine tRNA methyltransferase; induced upon adherence to polystyrene	1.77775	5.29998e-36	3.26725e-35	up	-0.163477	0.293561	0.379203	noDEG	1.50962	1.31861e-29	1.95369e-28	up	-3.4489	1.00889e-114	1.58433e-113	down
B9J08_003479_orf19.3252	B9J08_003479	factor; transcription; dalp; activator; transcriptional; yjm; dal; nitrogen; regulatory; fungal	TRUE	CAL0003338	orthoMCL_blastx	orf19.3252	CAL0000195779	DAL81	Zn(II)2Cys6 transcription factor; ortholog of S. cerevisiae Dal81, involved in the regulation of nitrogen-degradation genes; required for yeast cell adherence to silicone substrate; Spider biofilm induced	-0.240384	9.17329e-05	0.0001507	noDEG	-0.171148	0.00811238	0.0165239	noDEG	0.511543	0.00105118	0.00218146	noDEG	1.78148	3.24893e-23	1.20555e-22	up
B9J08_003477_orf19.3250	B9J08_003477	premrnaprocessing; prp; binding; formin; penicillium; prpp; fusarium; fnb; factor; domaincontaining	TRUE	CAL0003333	orthoMCL_blastx	orf19.3250	CAL0000201504		Ortholog(s) have RNA binding activity, role in mRNA cis splicing, via spliceosome and U1 snRNP, U2-type prespliceosome localization	0.334614	2.16191e-07	4.24245e-07	noDEG	0.267246	0.00103678	0.0025915	noDEG	0.142261	0.225068	0.287587	noDEG	0.301981	0.00938077	0.0135935	noDEG
B9J08_003471_orf19.3765	B9J08_003471	cellular; morphogenesis; rax; raxp; yjm; fusarium; penicillium; bud; site; pseudogymnoascus	TRUE	CAL0001245	orthoMCL_blastx	orf19.3765	CAL0000190497	RAX2	Plasma membrane protein involved in establishment of bud sites and linear direction of hyphal growth; filament induced, repressed by Rim101, Tup1; Hap43-induced; Spider biofilm induced	0.85916	1.29896e-21	4.89988e-21	up	-0.628527	1.16126e-07	5.42602e-07	down	0.403288	1.09264e-05	2.95341e-05	noDEG	0.778814	2.69604e-15	7.8011e-15	up
B9J08_003470_orf19.3764	B9J08_003470	complex; trs; subunit; trapp; particle; transport; penicillium; conserved; trsp; fusarium	TRUE	CAL0001244	orthoMCL_blastx	orf19.3764	CAL0000178502	GSG1	Putative subunit of the TRAPP complex; involved in targeting of ER-to-Golgi transport vesicles; flow model biofilm induced	-0.00733224	0.900668	0.91694	noDEG	-0.0292986	0.67349	0.738919	noDEG	-0.00141695	0.988649	0.990787	noDEG	0.523113	0.0005507	0.000885576	noDEG
B9J08_003467_orf19.3761	B9J08_003467	mcm; replication; licensing; factor; dna; control; division; cell; maintenance; minichromosome	TRUE	CAL0001241	orthoMCL_blastx	orf19.3761	CAL0000176876	CDC54	Putative pre-replication complex helicase subunit; transcript regulated by Nrg1 and Mig1; periodic mRNA expression, peak at cell-cycle M/G1 phase; Hap43-induced	0.739046	5.61799e-25	2.40728e-24	up	-0.658895	8.30918e-12	6.32427e-11	down	1.51787	3.43903e-84	3.27016e-82	up	0.646315	9.49759e-10	2.19016e-09	up
B9J08_003466_orf19.5323	B9J08_003466	dehydrogenase; malate; naddependent; mitochondrial; cytoplasmic; precursor; penicillium; talaromyces; fusarium; pseudogymnoascus	TRUE	CAL0004279	orthoMCL_blastx	orf19.5323	CAL0000184598	MDH1-3	Predicted malate dehydrogenase; farnesol regulated; protein present in exponential and stationary growth phase yeast; Hap43p-repressed gene	-1.31992	4.31018e-43	3.28504e-42	down	0.205009	0.0767267	0.121332	noDEG	-0.707173	0.000268026	0.000606605	down	0.392909	3.79738e-10	8.94825e-10	noDEG
B9J08_000148_orf19.1478	B9J08_000148	subunit; stt; glycosyltransferase; oligosaccharyl; transferase; dolichyldiphosphooligosaccharideprotein; family; oligosaccharyltransferase; penicillium; sttp	TRUE	CAL0004694	orthoMCL_blastx	orf19.1478	CAL0000175183	STT3	Putative oligosaccharyltransferase complex component; flow model and rat catheter biofilm repressed	-0.0508764	0.336948	0.381459	noDEG	-0.0939109	0.18592	0.25751	noDEG	-0.288736	0.0494003	0.0752327	noDEG	-0.123877	0.0537503	0.071338	noDEG
B9J08_000149_orf19.1479	B9J08_000149	zinc; fyve; finger; domain; pibp; yjm; penicillium; fyvetype; fyvedomaincontaining; domaincontaining	TRUE	CAL0004695	orthoMCL_blastx	orf19.1479	CAL0000182758		Ortholog of the mitochondria localized S. cerevisiae Pib2 protein of unknown function; has a FYVE zinc finger domain; Spider biofilm induced	-0.035365	0.685938	0.721881	noDEG	-0.186776	0.0235569	0.0428219	noDEG	-0.0833215	0.599841	0.665202	noDEG	-0.378804	9.91673e-05	0.000168638	noDEG
B9J08_003463_orf19.5639	B9J08_003463	biosynthesis; histidine; trifunctional; histidinol; dehydrogenase; trifunctionalprotein; hisp; penicillium; cyclohydrolase; fusarium	TRUE	CAL0000622	orthoMCL_blastx	orf19.5639	CAL0000177625	HIS4	Multifunctional enzyme that catalyzes three steps of histidine biosynthesis, with phosphoribosyl-AMP cyclohydrolase, phosphoribosyl-ATP diphosphatase, and histidinol dehydrogenase activities; required for wild-type adhesion to human calls	-0.334927	2.96691e-08	6.07426e-08	noDEG	0.174254	0.0263956	0.0473965	noDEG	1.14289	8.74787e-21	8.17195e-20	up	1.05553	4.01462e-76	3.92815e-75	up
B9J08_003462_orf19.5640	B9J08_003462	receptor; peroxisomal; targeting; signal; fusarium; penicillium; tprlike; tetratricopeptide; pex; colletotrichum	TRUE	CAL0000635	orthoMCL_blastx	orf19.5640	CAL0000177775	PEX5	Pex5p family protein; required for PTS1-mediated peroxisomal protein import, fatty acid beta-oxidation; similar to S. cerevisiae Pas10p peroxisomal targeting receptor; macrophage/pseudohyphal-repressed; Hap43p-repressed	0.030504	0.565485	0.607869	noDEG	-0.14082	0.0275336	0.0491394	noDEG	0.418618	4.60976e-16	3.08496e-15	noDEG	0.690131	7.21432e-38	3.86221e-37	up
B9J08_003460_orf19.5657	B9J08_003460	swip; aridbright; yjm; swi; complex; domain; swisnf; subunit; binding; dna	TRUE	CAL0000671	orthoMCL_blastx	orf19.5657	CAL0000188874	SWI1	Protein involved in transcription regulation; ortholog of S. cerevisiae Swi1p, which is a subunit of the SWI/SNF chromatin remodeling complex; interacts with Snf2p; SWI/SNF complex is essential for hyphal growth and virulence	-0.0459835	0.498934	0.543982	noDEG	-0.252597	0.00152111	0.0036563	noDEG	-0.712415	4.43685e-05	0.000111157	down	-0.593912	4.99778e-13	1.32995e-12	down
B9J08_003459_orf19.5658	B9J08_003459	family; subunit; alphamannosyltransferase; complex; mnn; glycosyltransferase; transferase; galactosyl; mannosyltransferase; partial	TRUE	CAL0000673	orthoMCL_blastx	orf19.5658	CAL0000179470	MNN10	Ortholog(s) have alpha-1,6-mannosyltransferase activity, role in ascospore formation, barrier septum assembly and alpha-1,6-mannosyltransferase complex localization	0.628282	2.94165e-19	1.00684e-18	up	0.214812	0.0100219	0.0200043	noDEG	-0.258589	0.0142197	0.0241005	noDEG	-1.2396	3.4646e-44	2.08072e-43	down
B9J08_003450_orf19.1755	B9J08_003450	histonelysine; nmethyltransferase; lysine; specific; set; histone; setp; methyltransferase; domaincontaining; yjm	TRUE	CAL0000871	orthoMCL_blastx	orf19.1755	CAL0000174178	SET2	Ortholog(s) have histone methyltransferase activity (H3-K36 specific) activity	0.539148	3.94981e-20	1.40356e-19	noDEG	-0.50639	8.91749e-12	6.7596e-11	noDEG	-0.72162	6.02621e-13	3.25917e-12	down	0.249574	0.0286848	0.039318	noDEG
B9J08_003447_orf19.1759	B9J08_003447	growth; inhibitor; isoform; finger; phd; ing; partial; pho; phop; like	TRUE	CAL0000874	orthoMCL_blastx	orf19.1759	CAL0000188113	PHO23	Ortholog(s) have methylated histone residue binding activity	-0.130373	0.0840553	0.104233	noDEG	0.156889	0.0497639	0.0831484	noDEG	-0.763378	2.81557e-16	1.9185e-15	down	0.174853	0.0926423	0.118839	noDEG
B9J08_003445_orf19.1761	B9J08_003445	dad; subunit; dolichyldiphosphooligosaccharideprotein; glycosyltransferase; death; defender; cell; family; epsilon; partial	TRUE	CAL0000897	orthoMCL_blastx	orf19.1761	CAL0000184889		Predicted olichyl-diphosphooligosaccharide-protein glycotransferase; role in protein N-linked glycosylation; Spider biofilm repressed	-0.722794	5.92106e-30	3.00853e-29	down	-0.482718	1.99367e-10	1.29938e-09	noDEG	-0.123748	0.505177	0.578968	noDEG	0.0542847	0.571205	0.625278	noDEG
B9J08_003444_orf19.1762	B9J08_003444	phosphatase; tyrosineprotein; atg; probable; tyrosine; isoform; oca; proteintyrosine; subsp; gossypium	TRUE	CAL0000898	orthoMCL_blastx	orf19.1762	CAL0000196452	OCA1	Putative protein phosphatase of the PTP family (tyrosine-specific); ortholog of S. cerevisiae Oca1; mutant is viable; mutant shows virulence defect	-0.00399111	0.953844	0.96247	noDEG	0.26266	0.00387657	0.00852478	noDEG	0.389879	0.00804985	0.0142892	noDEG	-0.250461	0.0177721	0.0249595	noDEG
B9J08_003436_orf19.6581	B9J08_003436	palmitoyltransferase; pfa; zfdhhcdomaincontaining; dhhc; finger; zinc; pfap; pseudogymnoascus; fusarium; partial	TRUE	CAL0003300	orthoMCL_blastx	orf19.6581	CAL0000201029		Ortholog(s) have palmitoyltransferase activity, role in protein palmitoylation and endoplasmic reticulum localization	0.813553	1.04748e-27	4.8944e-27	up	0.411605	2.20468e-05	7.36521e-05	noDEG	0.32968	0.000199491	0.000459992	noDEG	0.773825	2.68492e-15	7.77245e-15	up
B9J08_003435_orf19.6582	B9J08_003435	proteasome; subunit; alpha; type; component; nucleophile; aminohydrolase; penicillium; nterminal; colletotrichum	TRUE	CAL0003302	orthoMCL_blastx	orf19.6582	CAL0000177938	PRE10	Alpha7 (C8) subunit of the 20S proteasome; multiple phosphorylated residues; transcript induced upon filamentous growth; Spider biofilm repressed	-0.204176	0.00410368	0.00584488	noDEG	0.252099	0.00703189	0.01453	noDEG	-0.207617	0.108103	0.151836	noDEG	0.133766	0.034104	0.0463068	noDEG
B9J08_003430_orf19.6016	B9J08_003430	gtpase; mitochondrial; rho; penicillium; fusarium; pseudogymnoascus; gemp; colletotrichum; yjm; miro	TRUE	CAL0005047	orthoMCL_blastx	orf19.6016	CAL0000185710		Ortholog(s) have GTPase activity, calcium ion binding activity, role in mitochondrion inheritance, phospholipid homeostasis, regulation of mitochondrion organization and ERMES complex, cytosol, nuclear envelope localization	0.353064	1.15032e-06	2.14781e-06	noDEG	-0.017671	0.828559	0.866454	noDEG	-0.129637	0.111455	0.155959	noDEG	0.0678	0.404169	0.460336	noDEG
B9J08_003426_orf19.6011	B9J08_003426	sinp; sin; deacetylase; histone; transcriptional; regulatory; fusarium; amphipathic; paired; helix	TRUE	CAL0005043	orthoMCL_blastx	orf19.6011	CAL0000177059	SIN3	Protein similar to S. cerevisiae Sin3p (transcriptional corepressor involved in histone deacetylase recruitment); has paired amphipathic helix PAH1 domain; interacts with ScOpi1p, not CaOpi1p; transposon mutation affects filamentous growth	-0.540829	2.06271e-19	7.08613e-19	noDEG	-0.427821	2.38359e-12	1.92446e-11	noDEG	-0.984472	1.93939e-100	3.16817e-98	down	-0.0727548	0.209051	0.253831	noDEG
B9J08_003424_orf19.6010	B9J08_003424	kinase; serinethreonineprotein; plk; isoform; pkinasedomaincontaining; plkplk; cell; cycle; cryptococcus; plklike	TRUE	CAL0005042	orthoMCL_blastx	orf19.6010	CAL0000177027	CDC5	Polo-like kinase; member of conserved Mcm1 regulon; depletion causes defects in spindle elongation and Cdc35-dependent filamentation; virulence-group-correlated expression; likely essential (UAU1 method); Spider biofilm repressed	-0.263241	4.90304e-05	8.22679e-05	noDEG	-0.757067	3.50962e-20	6.06197e-19	down	-0.462045	0.00187768	0.00374889	noDEG	-0.305276	0.00214259	0.00329391	noDEG
B9J08_003421_orf19.96	B9J08_003421	topoisomerase; dna; penicillium; topp; fusarium; yjm; pseudogymnoascus; eukaryotic; colletotrichum; vkm	TRUE	CAL0000708	orthoMCL_blastx	orf19.96	CAL0000177495	TOP1	DNA topoisomerase I; required for wild-type growth and for wild-type mouse virulence; sensitive to camptothecin; induced upon adherence to polystyrene; rat catheter biofilm induced	0.120957	0.0720843	0.0902105	noDEG	-0.317987	3.85122e-05	0.000123981	noDEG	-0.145778	0.35456	0.427418	noDEG	0.0870532	0.411508	0.467522	noDEG
B9J08_003406_orf19.3304	B9J08_003406	exosome; complex; rrp; component; exonuclease; rrpp; partial; drosophila; rrplike; colletotrichum	TRUE	CAL0004045	orthoMCL_blastx	orf19.3304	CAL0000191551		Exosome non-catalytic core component; involved in 3'-5' RNA processing and degradation in the nucleus and cytoplasm; Spider biofilm induced	1.36241	6.10053e-46	5.05719e-45	up	0.376185	0.000590001	0.00154391	noDEG	0.434847	0.0613651	0.0912812	noDEG	-1.01205	6.56718e-09	1.44724e-08	down
B9J08_003405_orf19.3303	B9J08_003405	methyltransferase; carboxyl; leucine; trna; wybutosinesynthesizing; ppmp; fusarium; yjm; pseudogymnoascus; oxysporum	TRUE	CAL0004043	orthoMCL_blastx	orf19.3303	CAL0000175964		Ortholog(s) have tRNA methyltransferase activity, role in tRNA methylation, wybutosine biosynthetic process and cytosol, mitochondrion, nucleus localization	-1.40425	2.35192e-28	1.12727e-27	down	1.27564	2.40811e-14	2.41634e-13	up	-1.057	7.88583e-20	6.87286e-19	down	-2.01376	1.31138e-53	9.37122e-53	down
B9J08_003403_orf19.3301	B9J08_003403	sulfur; control; repression; metabolite; complex; fbox; scf; ligase; met; ubiquitin	TRUE	CAL0004039	orthoMCL_blastx	orf19.3301	CAL0000190294		Putative ubiquitin ligase complex component; induced by heavy metal (cadmium) stress; Hog1-induced; transcript induced by Mnl1p under weak acid stress; flow model biofilm induced; Spider biofilm induced	-0.272377	3.47945e-05	5.8913e-05	noDEG	0.327343	8.45936e-05	0.000255937	noDEG	-0.14685	0.244692	0.309804	noDEG	0.454921	5.85112e-09	1.29302e-08	noDEG
B9J08_003402_orf19.3300	B9J08_003402	zinc; finger; zpr; zfzprdomaincontaining; zincfinger; domaincontaining; zprp; pseudogymnoascus; fusarium; var	TRUE	CAL0004036	orthoMCL_blastx	orf19.3300	CAL0000194324	ZPR1	Protein with putative zinc finger; regulated by Gcn4p; repressed in response to amino acid starvation (3-aminotriazole treatment); upregulation correlates with clinical development of fluconazole resistance	1.23476	2.06302e-85	4.91863e-84	up	0.130325	0.100483	0.153042	noDEG	-0.0637212	0.502362	0.576261	noDEG	-2.22444	5.66182e-166	1.52581e-164	down
B9J08_003401_orf19.3298	B9J08_003401	cch; channel; calcium; subunit; cchp; yjm; calciumchannel; fusarium; ion; penicillium	TRUE	CAL0003447	orthoMCL_blastx	orf19.3298	CAL0000177769	CCH1	Voltage-gated Ca2+ channel of the high affinity calcium uptake system; roles in thigmotropism, establishment of galvanotropism; transcript regulated by Nrg1 and Mig1; flow model biofilm repressed	0.0357869	0.66048	0.698544	noDEG	0.280687	0.00942472	0.0188867	noDEG	-0.662813	2.5649e-21	2.46099e-20	down	0.12584	0.0997254	0.12736	noDEG
B9J08_003396_orf19.6217	B9J08_003396	sec; transport; transporter; secp; yjm; penicillium; fusarium; pseudogymnoascus; trichophyton; copii	TRUE	CAL0000444	orthoMCL_blastx	orf19.6217	CAL0000193385	PGA63	Component COPII vesicle coat; required for vesicle formation in ER to Golgi transport; predicted GPI-anchor; flow model and Spider biofilm repressed	-0.332025	1.48551e-06	2.76163e-06	noDEG	-0.219549	3.08574e-05	0.000100792	noDEG	0.187055	0.185084	0.242428	noDEG	-0.420342	5.71576e-08	1.19698e-07	noDEG
B9J08_005273_orf19.5710	B9J08_005273	nuclear; pore; complex; nup; yjm; nspp; nucleoporin; isoform; partial; nupp	TRUE	CAL0001372	orthoMCL_blastx	orf19.5710	CAL0000184906		Nucleoporin component of central core of the nuclear pore complex; mRNA binds She3	-0.505638	1.76772e-11	4.28416e-11	noDEG	0.549951	1.55732e-10	1.03186e-09	noDEG	-0.263289	0.0111388	0.0192579	noDEG	-0.125701	0.0381255	0.0515472	noDEG
B9J08_005274_orf19.5702	B9J08_005274	ligase; amp; binding; acyl; penicillium; acylcoa; coa; ligaselike; fusarium; domain	TRUE	CAL0001355	orthoMCL_blastx	orf19.5702	CAL0000184041		Ortholog(s) have cell division site, spindle localization	0.160222	0.00310165	0.00446558	noDEG	-0.337896	2.9014e-09	1.6551e-08	noDEG	0.114457	0.0980759	0.138946	noDEG	0.583192	5.7711e-10	1.34793e-09	noDEG
B9J08_003387_orf19.676	B9J08_003387	microtubuleassociated; family; rpeb; microtubule; domaincontaining; member; eblike; integrity; associated; mal	TRUE	CAL0001099	orthoMCL_blastx	orf19.676	CAL0000198451		Microtubule-binding protein of the cortical microtubule; delays exit from mitosis when the spindle is abnormally oriented; Spider biofilm repressed	0.0605911	0.580648	0.622489	noDEG	-0.204467	0.0802668	0.126286	noDEG	1.64622	1.60899e-16	1.11544e-15	up	1.38073	5.90053e-32	2.77364e-31	up
B9J08_003384_orf19.5201	B9J08_003384	ribosomal; lactobacillus; multispecies; streptococcus; mitochondrial; enterococcus; rsm; penicillium; thermus; subunit	TRUE	CAL0003481	orthoMCL_blastx	orf19.5201	CAL0000192931		Ortholog(s) have structural constituent of ribosome activity and mitochondrial small ribosomal subunit localization	-0.075548	0.165025	0.196139	noDEG	-0.0865088	0.220517	0.297309	noDEG	0.892105	2.43352e-13	1.35643e-12	up	-1.45127	1.74902e-35	8.92041e-35	down
B9J08_003383_orf19.5200	B9J08_003383	phosphatase; serinethreonineprotein; catalytic; subunit; phytochromeassociated; metallodependent; serinethreonine; ppe; subunitlike; phosphataselike	TRUE	CAL0003480	orthoMCL_blastx	orf19.5200	CAL0000187173	SIT4	Serine/threonine protein phosphatase catalytic subunit; has a role in cell wall maintenance, hyphal growth, and virulence in a mouse systemic infection model	0.0173389	0.712232	0.746626	noDEG	-0.123451	0.0300836	0.0533323	noDEG	-0.127368	0.23201	0.295525	noDEG	-0.177586	0.0460855	0.0618233	noDEG
B9J08_003382_orf19.5198	B9J08_003382	nucleolar; nop; biogenesis; ribosome; rnabinding; rna; domaincontaining; recognition; penicillium; motif	TRUE	CAL0002736	orthoMCL_blastx	orf19.5198	CAL0000184653	NOP4	Putative nucleolar protein; Hap43-induced; mutation confers hypersensitivity to 5-fluorocytosine (5-FC), 5-fluorouracil (5-FU), and tubercidin (7-deazaadenosine); represses in core stress response	2.90433	1.27402e-134	8.88466e-133	up	-0.352869	0.0155867	0.0297523	noDEG	1.16547	3.71478e-12	1.90401e-11	up	-2.91584	6.7617e-127	1.21481e-125	down
B9J08_003380_orf19.6848	B9J08_003380	vacuolar; sortingassociated; sorting; vps; penicillium; pseudogymnoascus; fusarium; vkm; colletotrichum; cryptococcus	TRUE	CAL0005772	orthoMCL_blastx	orf19.6848	CAL0000185387	VPS16	Protein similar to S. cerevisiae Vps16p, which is involved in protein-vacuolar targeting; likely to be essential for growth, based on insertional mutagenesis; downregulated in biofilm or in azole-resistant strain that overexpresses MDR1	-0.329777	2.25659e-07	4.41892e-07	noDEG	0.123523	0.127759	0.187127	noDEG	-0.0941647	0.217578	0.279136	noDEG	-0.371699	0.000138719	0.000233648	noDEG
B9J08_003379_orf19.6849	B9J08_003379	elongation; factor; transcription; polypeptide; elongin; elonginc; regulator; transcriptional; skp; poz	TRUE	CAL0005776	orthoMCL_blastx	orf19.6849	CAL0000177304	ELC1	Putative elongin C; transcript regulated by Nrg1 and Mig1; regulated by Gcn2 and Gcn4	-0.936137	1.03941e-21	3.93679e-21	down	0.439746	3.41786e-06	1.29473e-05	noDEG	0.464451	0.000489077	0.00106236	noDEG	0.613502	3.7789e-06	7.15718e-06	up
B9J08_003374_orf19.6844	B9J08_003374	lyase; isocitrate; penicillium; iclp; phosphorylmutase; fusarium; altname; pseudogymnoascus; colletotrichum; yjm	TRUE	CAL0005762	orthoMCL_blastx	orf19.6844	CAL0000178151	ICL1	Isocitrate lyase; glyoxylate cycle enzyme; required for virulence in mice; induced upon phagocytosis by macrophage; farnesol regulated; Pex5-dependent peroxisomal localization; stationary phase enriched; rat catheter, Spider biofilm induced	-0.108752	0.3807	0.426234	noDEG	0.352148	0.018804	0.0350744	noDEG	1.22191	1.01701e-10	4.55971e-10	up	4.71537	1.61692e-113	2.48397e-112	up
B9J08_003373_orf19.1070	B9J08_003373	repeat; loop; pqloop; repeatcontaining; penicillium; pseudogymnoascus; partial; isoform; low; quality	TRUE	CAL0001220	orthoMCL_blastx	orf19.1070	CAL0000200078		Ortholog(s) have cytoplasm localization	0.164065	0.0927518	0.114508	noDEG	-0.132339	0.233524	0.31213	noDEG	0.191075	0.230933	0.294314	noDEG	0.340657	0.0646438	0.0848225	noDEG
B9J08_003359_orf19.1055	B9J08_003359	cell; division; control; septin; aspb; ring; cdc; penicillium; cryptococcus; binding	TRUE	CAL0001190	orthoMCL_blastx	orf19.1055	CAL0000192358	CDC3	Septin; essential for viability; functional homolog of S. cerevisiae Cdc3p; down-regulation associated with azole resistance; macrophage/pseudohyphal-repressed; virulence-group-correlated expression; gene has intron	0.0371187	0.347713	0.392758	noDEG	-0.0336555	0.461068	0.5466	noDEG	0.0315542	0.583019	0.65051	noDEG	-0.196866	0.00515017	0.00766559	noDEG
B9J08_003356_orf19.3840	B9J08_003356	kinase; partial; serinethreonineprotein; ssp; kinaselike; yjm; serinethreonine; fusarium; calciumcalmodulindependent; camkk	TRUE	CAL0002060	orthoMCL_blastx	orf19.3840	CAL0000198568		Putative serine/threonine kinase similar to S. cerevisiae Sak1; possibly an essential gene, disruptants not obtained by UAU1 method; Spider biofilm induced	1.15242	1.6147e-51	1.56668e-50	up	-0.333779	0.000403422	0.00108677	noDEG	0.677888	4.70054e-08	1.66651e-07	up	1.5719	1.23898e-54	8.97484e-54	up
B9J08_003355_orf19.3841	B9J08_003355	kinase; serinethreonineprotein; atg; ulkulk; serinethreonine; pseudogymnoascus; fusarium; penicillium; pddp; colletotrichum	TRUE	CAL0002062	orthoMCL_blastx	orf19.3841	CAL0000188572	ATG1	Putative protein serine/threonine kinase; predicted role in vesicle formation in autophagy and the cytoplasm-to-vacuole targeting (Cvt) pathway; Spider biofilm induced	-0.877313	7.55887e-20	2.65226e-19	down	0.640333	5.45051e-07	2.33193e-06	up	0.784824	1.69222e-15	1.09899e-14	up	2.16711	3.1497e-73	2.96333e-72	up
B9J08_003353_orf19.4418	B9J08_003353	formyltransferase; methionyltrna; mitochondrial; formyl; transferase; penicillium; pseudogymnoascus; isoform; fmtp; fusarium	TRUE	CAL0001758	orthoMCL_blastx	orf19.4418	CAL0000180588	FMT1	Putative methionyl-tRNA transformylase; induced upon adherence to polystyrene	0.252627	0.00775821	0.0107966	noDEG	-0.232803	0.0411115	0.0703346	noDEG	0.598171	6.86176e-05	0.000167946	up	-0.814889	5.44454e-06	1.02085e-05	down
B9J08_003349_orf19.4718	B9J08_003349	tryptophan; synthase; penicillium; bifunctional; beta; trpb; chain; trp; pseudogymnoascus; colletotrichum	TRUE	CAL0004378	orthoMCL_blastx	orf19.4718	CAL0000186632	TRP5	Predicted tryptophan synthase; identified in detergent-resistant membrane fraction (possible lipid raft component); predicted N-terminal acetylation; Gcn4p-regulated; S. cerevisiae ortholog is Gcn4p regulated; upregulated in biofilm;	-0.487699	7.61805e-19	2.56494e-18	noDEG	-0.139261	0.0630964	0.102479	noDEG	0.347383	0.00108387	0.00224417	noDEG	1.30894	6.85757e-80	7.13815e-79	up
B9J08_003347_orf19.4719	B9J08_003347	glucosidase; mannosyloligosaccharide; glycoside; hydrolase; family; cwhp; yjm; penicillium; fusarium; pseudogymnoascus	TRUE	CAL0004381	orthoMCL_blastx	orf19.4719	CAL0000183221	CWH41	Processing alpha glucosidase I, involved in N-linked protein glycosylation and assembly of cell wall beta 1,6 glucan; rat catheter biofilm repressed	0.281581	3.74274e-10	8.52276e-10	noDEG	0.0982722	0.094902	0.145897	noDEG	-0.495762	1.04763e-15	6.88798e-15	noDEG	0.245721	0.0029818	0.00453148	noDEG
B9J08_003342_orf19.2047	B9J08_003342	syndrome; amme; candidate; gene; ammecr; family; isoform; partial; ammecrlike; proteinlike	TRUE	CAL0004417	orthoMCL_blastx	orf19.2047	CAL0000200626		Putative protein of unknown function; Hap43p-repressed gene; mutation confers hypersensitivity to toxic ergosterol analog, and to amphotericin B	-1.10255	1.60183e-40	1.12979e-39	down	0.291587	0.00515761	0.0110373	noDEG	-0.195414	0.0434492	0.0671229	noDEG	0.350366	0.000174567	0.000291657	noDEG
B9J08_003335_orf19.2031	B9J08_003335	vacuolar; snf; vps; family; sorting; body; charged; multivesicular; proteinsortingassociated; penicillium	TRUE	CAL0004377	orthoMCL_blastx	orf19.2031	CAL0000175132	VPS24	Protein similar to S. cerevisiae Vps24p, which is a member of the ESCRT III protein sorting complex; downregulated upon adherence to polystyrene	-0.0733813	0.403816	0.44923	noDEG	0.0944648	0.386756	0.475476	noDEG	-0.174419	0.0182715	0.0303541	noDEG	-0.0415704	0.674101	0.721037	noDEG
B9J08_003331_orf19.2019	B9J08_003331	ribosomal; mitochondrial; yml; subunit; large; penicillium; precursor; partial; lple; fusarium	TRUE	CAL0004340	orthoMCL_blastx	orf19.2019	CAL0000192561		Ortholog(s) have structural constituent of ribosome activity and mitochondrial large ribosomal subunit localization	0.470526	1.32667e-19	4.59433e-19	noDEG	-0.476292	1.53634e-12	1.26419e-11	noDEG	0.597099	2.21063e-08	8.04337e-08	up	-0.680997	5.42664e-10	1.26934e-09	down
B9J08_003329_orf19.2040	B9J08_003329	oxidoreductase; nadphdependent; diflavin; isoform; reductase; riboflavin; domainlike; synthase; nadph; tahp	TRUE	CAL0004403	orthoMCL_blastx	orf19.2040	CAL0000175936		Ortholog(s) have oxidoreductase activity, acting on NAD(P)H activity, role in iron-sulfur cluster assembly, nitric oxide biosynthetic process, oxidation-reduction process and mitochondrion localization	-0.334458	3.19425e-07	6.20499e-07	noDEG	0.0944816	0.242062	0.322153	noDEG	-0.547892	4.93537e-08	1.74588e-07	noDEG	-0.0317992	0.784606	0.8202	noDEG
B9J08_003327_orf19.2042	B9J08_003327	gtpase; trna; modification; mitochondrial; gtpbp; isoform; trme; mssp; mss; pseudogymnoascus	TRUE	CAL0004408	orthoMCL_blastx	orf19.2042	CAL0000188182		Ortholog(s) have role in mitochondrial tRNA wobble uridine modification and mitochondrial inner membrane localization	1.43357	1.64342e-34	9.67159e-34	up	0.0131167	0.919846	0.938004	noDEG	-0.0600969	0.625803	0.689671	noDEG	-0.607329	2.73024e-05	4.87624e-05	down
B9J08_003322_orf19.7221	B9J08_003322	nmethyltransferase; histonelysine; ashl; isoform; setp; set; yjm; domaincontaining; cryptococcus; histone	TRUE	CAL0003800	orthoMCL_blastx	orf19.7221	CAL0000175019	SET3	NAD-dependent histone deacetylase; mutations affect filamentous growth; genetic evidence suggests Set3/Hos2 function as a complex to regulate white-opaque switching, morphogenesis, and virulence; flow model biofilm induced	-0.723683	4.12811e-23	1.63803e-22	down	-0.284825	0.000426993	0.00114419	noDEG	0.162428	0.362295	0.435835	noDEG	0.679597	6.4396e-17	1.97568e-16	up
B9J08_003486_orf19.6594	B9J08_003486	lysophospholipase; plbp; phospholipase; yjm; plb; precursor; pseudogymnoascus; penicillium; vkm; cyberlindnera	TRUE	CAL0003334	orthoMCL_blastx	orf19.6594	CAL0000188254	PLB3	GPI-anchored cell surface phospholipase B; possibly secreted; fungal-specific (no mammalian homolog); induced by Tbf1; fluconazole-induced; possible essential gene (UAU1 method); Spider and flow model biofilm induced	0.973855	6.94226e-92	2.03847e-90	up	-0.108793	0.0864961	0.134669	noDEG	-0.128949	0.302441	0.373421	noDEG	-0.605656	1.10662e-17	3.47561e-17	down
B9J08_003621_orf19.5102	B9J08_003621	lysophospholipase; plbp; phospholipase; yjm; plb; precursor; penicillium; pseudogymnoascus; cyberlindnera; jadinii	TRUE	CAL0002487	orthoMCL_blastx	orf19.5102	CAL0000190956	PLB5	Putative GPI-linked phospholipase B, fungal-specific (no mammalian homolog); null mutation eliminates cell-associated phospholipase A2 activity and attenuates virulence; fluconazole-repressed; flow model biofilm repressed	-0.0675064	0.371014	0.416476	noDEG	-0.166001	0.0901026	0.13938	noDEG	-0.397369	4.24274e-08	1.51346e-07	noDEG	1.44315	3.80419e-68	3.32344e-67	up
B9J08_004010_orf19.1442	B9J08_004010	lysophospholipase; plbp; phospholipase; yjm; plb; precursor; penicillium; pseudogymnoascus; vkm; cyberlindnera	TRUE	CAL0004588	orthoMCL_blastx	orf19.1442	CAL0000174502	PLB4.5	Phospholipase B; Hog1-induced; regulated by Ssn6; putative GPI-anchor; repressed during cell wall regeneration; clade-associated gene expression; Hap43-induced; rat catheter and Spider biofilm repressed	0.459523	1.13755e-05	1.98057e-05	noDEG	-0.291998	0.0196643	0.0365204	noDEG	-0.440208	0.00147636	0.00299169	noDEG	-0.896529	1.7934e-11	4.44334e-11	down
B9J08_002924_orf19.4145	B9J08_002924	factor; transcription; putp; zinc; yjm; finger; cyberlindnera; hap; fabianii; colletotrichum	TRUE	CAL0005716	orthoMCL_blastx	orf19.4145	CAL0000186748	ZCF20	Zn(II)2Cys6 transcription factor orthologous to S. cerevisiae Hap1; regulated by Sef1, Sfu1; Hap43-induced; Spider biofilm induced	0.819577	3.94126e-10	8.95654e-10	up	0.0890472	0.546024	0.625645	noDEG	-0.367182	0.0121302	0.0208363	noDEG	-0.158869	0.129817	0.162976	noDEG
B9J08_002925_orf19.4145	B9J08_002925	cicc; intermedia; bicuspidata; debaryomyces; factor; finger; transcription; zinc; farinosa; millerozyma	TRUE	CAL0005716	orthoMCL_blastx	orf19.4145	CAL0000186748	ZCF20	Zn(II)2Cys6 transcription factor orthologous to S. cerevisiae Hap1; regulated by Sef1, Sfu1; Hap43-induced; Spider biofilm induced	0.912893	2.98307e-21	1.11247e-20	up	-0.641256	2.71778e-07	1.213e-06	down	-0.367182	0.0121302	0.0208363	noDEG	-0.158869	0.129817	0.162976	noDEG
B9J08_002926_orf19.4144	B9J08_002926	abc; family; kinase; biosynthesis; ubiquinone; aarf; domaincontaining; fusarium; atypicalabcabcb; penicillium	TRUE	CAL0005714	orthoMCL_blastx	orf19.4144	CAL0000174037		Predicted protein kinase; clade-associated gene expression	0.523162	1.63423e-12	4.19769e-12	noDEG	-0.525763	1.4268e-08	7.44632e-08	noDEG	0.650892	7.25174e-14	4.23472e-13	up	-1.37817	6.04734e-53	4.26871e-52	down
B9J08_003321_orf19.7222	B9J08_003321	import; subunit; inner; membrane; translocase; mitochondrial; tim; isoform; pam; cochaperone	TRUE	CAL0003801	orthoMCL_blastx	orf19.7222	CAL0000176330	PAM16	Putative maltase; regulated by Gcn4; repressed by amino acid starvation (3-AT); rat catheter biofilm induced	-0.237429	0.00205786	0.00302919	noDEG	-0.234962	0.00895086	0.0180017	noDEG	1.31386	9.9754e-07	3.04666e-06	up	0.215083	0.026321	0.0362341	noDEG
B9J08_003312_orf19.2499	B9J08_003312	peptidylprolyl; cistrans; isomerase; cyclophilin; kda; cprp; cpr; pseudogymnoascus; colletotrichum; type	TRUE	CAL0001664	orthoMCL_blastx	orf19.2499	CAL0000194711		Putative peptidyl-prolyl cis-trans isomerase	1.63213	3.4028e-65	4.74606e-64	up	-0.132713	0.241276	0.321337	noDEG	0.516884	8.46846e-07	2.60514e-06	noDEG	-0.877916	8.09126e-10	1.8747e-09	down
B9J08_003303_orf19.2408	B9J08_003303	trna; wybutosinesynthesizing; isoform; like; partial; homolog; duf; pseudogymnoascus; fusarium; domaincontaining	TRUE	CAL0001459	orthoMCL_blastx	orf19.2408	CAL0000178068		Ortholog(s) have tRNA methyltransferase activity, role in tRNA methylation, wybutosine biosynthetic process and cytosol, nucleus localization	0.557126	2.14962e-12	5.47614e-12	noDEG	0.261125	0.00352319	0.00781858	noDEG	0.196099	0.162329	0.216359	noDEG	-0.363105	0.0692386	0.0903668	noDEG
B9J08_003299_orf19.1711	B9J08_003299	complex; end; actin; cytoskeletonregulatory; epidermal; factor; growth; receptor; substrate; isoform	TRUE	CAL0000775	orthoMCL_blastx	orf19.1711	CAL0000174035	END3	Regulated by Gcn4p; induced in response to amino acid starvation (3-aminotriazole treatment)	-0.155255	0.000979821	0.00148665	noDEG	-0.190991	0.00151654	0.0036469	noDEG	0.201243	0.0336171	0.0530168	noDEG	-0.0272049	0.813505	0.845821	noDEG
B9J08_003298_orf19.4640	B9J08_003298	periodic; tryptophan; pwp; processing; rrna; repeatlike; family; transducin; repeatcontaining; repeat	TRUE	CAL0003692	orthoMCL_blastx	orf19.4640	CAL0000198308	PWP1	Putative rRNA processing protein; Hap43-induced; repressed in core stress response	2.07119	3.23096e-98	1.04194e-96	up	-0.379666	0.00252525	0.00580725	noDEG	0.931555	1.43789e-09	5.87232e-09	up	-3.15529	7.47562e-155	1.80779e-153	down
B9J08_003296_orf19.4641	B9J08_003296	glycylpeptide; ntetradecanoyltransferase; nmyristoyl; transferase; nmyristoyltransferase; penicillium; myristoylcoaprotein; nmtp; peptide; pseudogymnoascus	TRUE	CAL0003694	orthoMCL_blastx	orf19.4641	CAL0000201559	NMT1	Myristoyl-CoA:protein N-myristoyltransferase; attaches the fatty acid myristate to a small number of proteins at an N-terminal Gly; essential; antifungal drug target; functional homolog of S. cerevisiae Nmt1p	0.25654	8.39713e-12	2.06924e-11	noDEG	0.0401932	0.407176	0.495449	noDEG	0.396197	4.412e-06	1.24596e-05	noDEG	-0.998453	3.05159e-27	1.25538e-26	down
B9J08_003295_orf19.4637	B9J08_003295	fbox; pof; fusarium; penicillium; domaincontaining; hrt; domain; oxysporum; colletotrichum; hrtp	TRUE	CAL0003676	orthoMCL_blastx	orf19.4637	CAL0000177479		Ortholog(s) have role in SCF-dependent proteasomal ubiquitin-dependent protein catabolic process, cellular response to methylmercury and SCF ubiquitin ligase complex, cytosol localization	0.285443	0.00107626	0.00162723	noDEG	-0.151292	0.155385	0.221372	noDEG	-0.149091	0.319503	0.391528	noDEG	0.0184022	0.916417	0.931354	noDEG
B9J08_003294_orf19.4635	B9J08_003294	initiation; factor; translation; eukaryotic; subunit; nipp; fusarium; pseudogymnoascus; colletotrichum; eif	TRUE	CAL0003672	orthoMCL_blastx	orf19.4635	CAL0000176830	NIP1	Putative translation initiation factor; mutation confers hypersensitivity to roridin A and verrucarin A; genes encoding ribosomal subunits, translation factors, and tRNA synthetases are downregulated upon phagocytosis by murine macrophage	1.26047	1.75783e-71	2.94502e-70	up	-0.86073	1.2696e-18	1.93e-17	down	0.266555	0.00341319	0.0064873	noDEG	-1.97634	5.73426e-121	9.67372e-120	down
B9J08_003293_orf19.4634	B9J08_003293	trna; thiolation; cytoplasmic; pploop; atpase; superfamily; veg; pseudogymnoascus; penicillium; isoform	TRUE	CAL0003670	orthoMCL_blastx	orf19.4634	CAL0000179269		Protein required for thiolation of uridine at wobble position of Gln, Lys, and Glu tRNAs; has a role in urmylation; S. cerevisiae ortholog has a role in invasive and pseudohyphal growth	1.09599	2.58912e-05	4.41734e-05	up	1.21535	7.31284e-05	0.000224413	up	0.0373042	0.877402	0.908784	noDEG	-0.431063	0.153904	0.191289	noDEG
B9J08_003290_orf19.7064	B9J08_003290	synthetase; glutaminyltrna; glutaminetrna; ligase; glnp; penicillium; yjm; pseudogymnoascus; trna; class	TRUE	CAL0002113	orthoMCL_blastx	orf19.7064	CAL0000198388	GLN4	Putative tRNA-Gln synthetase; genes encoding ribosomal subunits, translation factors, tRNA synthetases are downregulated upon phagocytosis by murine macrophage; protein present in exponential and stationary growth phase yeast cultures	0.717009	8.17152e-28	3.831e-27	up	-0.332423	0.00017087	0.000488363	noDEG	-0.00750783	0.953302	0.962671	noDEG	-1.15583	1.53845e-76	1.52407e-75	down
B9J08_001700_orf19.6635	B9J08_001700	conserved; amborella; trichopoda; cicc; intermedia; bicuspidata; debaryomyces; guilliermondii; meyerozyma; pgug	TRUE	CAL0004012	orthoMCL_blastx	orf19.6635	CAL0000188344		Ortholog of C. dubliniensis CD36 : Cd36_31170, C. parapsilosis CDC317 : CPAR2_205340, Candida tenuis NRRL Y-1498 : CANTEDRAFT_133521 and Debaryomyces hansenii CBS767 : DEHA2E21868g	-0.166218	0.0465088	0.0594439	noDEG	0.245673	0.0117645	0.0231433	noDEG	0.0235949	0.896539	0.924547	noDEG	-0.0600569	0.630983	0.681797	noDEG
B9J08_001701_orf19.6634	B9J08_001701	subunit; atpase; vtype; proton; vacuolar; atp; synthase; penicillium; pseudogymnoascus; vkm	TRUE	CAL0004009	orthoMCL_blastx	orf19.6634	CAL0000199755	VMA2	Vacuolar H(+)-ATPase; protein present in exponential and stationary growth phase yeast cultures; plasma membrane localized; amphotericin B repressed, caspofungin repressed	-0.200183	7.13184e-10	1.60179e-09	noDEG	-0.0228075	0.48118	0.565158	noDEG	-0.415013	3.41551e-20	3.08218e-19	noDEG	-0.029114	0.611448	0.664072	noDEG
B9J08_003287_orf19.7047	B9J08_003287	rna; rtf; polymeraseassociated; homolog; rtfp; polymerase; partial; isoform; elongation; factor	TRUE	CAL0002058	orthoMCL_blastx	orf19.7047	CAL0000177561	RTF1	Putative RNA polymerase II-associated Paf1 complex subunit; induced during the mating process	-0.514454	2.35871e-31	1.25088e-30	noDEG	0.0862646	0.122959	0.181623	noDEG	0.0505063	0.540461	0.612356	noDEG	-0.304531	8.79357e-05	0.000150301	noDEG
B9J08_003281_orf19.7044	B9J08_003281	kinase; rimp; yjm; serinethreonineprotein; rim; agc; serine; threonine; response; regulator	TRUE	CAL0002056	orthoMCL_blastx	orf19.7044	CAL0000180445	RIM15	Ortholog(s) have protein kinase activity and role in age-dependent response to oxidative stress involved in chronological cell aging, conidiophore development, hyphal growth, protein phosphorylation, regulation of meiosis	0.048451	0.575921	0.617897	noDEG	-0.24848	0.00270238	0.00615968	noDEG	0.465257	1.74171e-06	5.15873e-06	noDEG	1.12638	5.68723e-51	3.86853e-50	up
B9J08_003276_orf19.7021	B9J08_003276	phosphorylase; glycogen; family; glycosyltransferase; starch; glycosyl; transferase; penicillium; gphp; fusarium	TRUE	CAL0001970	orthoMCL_blastx	orf19.7021	CAL0000189831	GPH1	Putative glycogen phosphorylase; role in glycogen metabolism; regulated by Ssk1, Mig1, Tup1, Hap43; fluconazole-induced; localizes to cell surface of hyphae, not yeast; stationary phase enriched protein; Spider biofilm induced	-0.233287	9.12576e-05	0.000149963	noDEG	-0.602156	9.90747e-14	9.24311e-13	down	-0.0184056	0.922142	0.943101	noDEG	1.4475	8.45342e-91	1.00119e-89	up
B9J08_003275_orf19.7020	B9J08_003275	carboxypeptidase; kex; pheromoneprocessing; processing; pheromone; serine; kexp; yjm; precursor; penicillium	TRUE	CAL0001969	orthoMCL_blastx	orf19.7020	CAL0000182553		Protein similar to S. cerevisiae Kex1p, which is a pheromone-processing peptidase; possible Kex2p substrate	-0.44398	3.87916e-16	1.17491e-15	noDEG	0.0286088	0.672751	0.738253	noDEG	-0.162563	0.109372	0.153448	noDEG	0.245335	0.00129008	0.00201893	noDEG
B9J08_003274_orf19.7019	B9J08_003274	ribosomal; mitochondrial; yml; penicillium; partial; fusarium; colletotrichum; pseudogymnoascus; lle; family	TRUE	CAL0001940	orthoMCL_blastx	orf19.7019	CAL0000188564	YML6	Putative mitochondrial ribosomal protein; induced upon adherence to polystyrene	0.762574	4.48337e-25	1.92554e-24	up	-0.645623	2.5522e-13	2.304e-12	down	1.55682	3.0687e-35	5.69991e-34	up	-1.68688	3.83134e-63	3.13608e-62	down
B9J08_003271_orf19.2970	B9J08_003271	dehydrogenase; laminoadipatesemialdehyde; large; subunit; reductase; lysp; alphaaminoadipate; yjm; penicillium; cryptococcus	TRUE	CAL0006102	orthoMCL_blastx	orf19.2970	CAL0000183678	LYS2	Heterodimeric alpha-aminoadipate reductase large subunit; lysine biosynthesis; predicted binding sites for AMP and alpha-aminoadipate; inhibited by lys or thialysine; regulated by Gcn2 and Gcn4; Spider biofilm induced, flow model repressed	-1.67791	5.3856e-154	4.92561e-152	down	0.446415	1.36579e-08	7.16142e-08	noDEG	1.00637	7.87225e-14	4.58028e-13	up	1.77999	1.13945e-133	2.26467e-132	up
B9J08_003265_orf19.2972	B9J08_003265	phosphodiesterase; cyclicnucleotide; affinity; camp; high; cyclic; nucleotide; hddomainpdeaselike; rega; penicillium	TRUE	CAL0006104	orthoMCL_blastx	orf19.2972	CAL0000178266	PDE2	High affinity cyclic nucleotide phosphodiesterase; moderates signaling by cAMP; required for virulence, switching, cell wall, hyphal, not pseudohyphal growth; expressed shortly after hyphal induction; rat catheter and Spider biofilm induced	-0.625941	1.47104e-12	3.78373e-12	down	0.147442	0.204258	0.279098	noDEG	-0.309371	1.15932e-05	3.1257e-05	noDEG	0.464107	3.36831e-08	7.15514e-08	noDEG
B9J08_003263_orf19.2974	B9J08_003263	ykt; synaptobrevin; snare; homolog; snarelike; like; penicillium; synaptobrevinlike; pseudogymnoascus; yktp	TRUE	CAL0006106	orthoMCL_blastx	orf19.2974	CAL0000191319	YKT6	Putative protein of the vacuolar SNARE complex; predicted role in vacuolar fusion; rat catheter biofilm repressed	-0.251215	7.45048e-05	0.000123635	noDEG	0.341953	4.04072e-05	0.000129633	noDEG	-0.0844439	0.582822	0.650404	noDEG	-0.45808	5.83454e-07	1.16471e-06	noDEG
B9J08_003257_orf19.2983	B9J08_003257	rna; factor; cdc; polymerase; accessory; pol; division; cell; control; cdcdomaincontaining	TRUE	CAL0006129	orthoMCL_blastx	orf19.2983	CAL0000176860	CDC73	Putative transcription elongation factor; cdc73 kap114 double transposon mutation affects filamentous growth; Spider biofilm repressed	0.0960854	0.117748	0.143306	noDEG	-0.216102	0.00604276	0.0127121	noDEG	-0.5826	7.03579e-20	6.16575e-19	noDEG	-0.555522	1.05522e-21	3.76823e-21	noDEG
B9J08_003256_orf19.2984	B9J08_003256	synthetase; ligase; threoninetrna; threonyltrna; mitochondrial; like; pseudogymnoascus; penicillium; fusarium; phytophthora	TRUE	CAL0006130	orthoMCL_blastx	orf19.2984	CAL0000183181	MST1	Ortholog(s) have role in mitochondrial threonyl-tRNA aminoacylation and mitochondrion localization	0.29037	1.43905e-07	2.83792e-07	noDEG	-0.206866	0.0030802	0.00694041	noDEG	1.26779	1.27168e-49	4.47618e-48	up	-0.927184	3.89328e-20	1.32484e-19	down
B9J08_000793_orf19.3405	B9J08_000793	finger; fusarium; transcription; zinc; factor; oxysporum; dnabinding; domain; motif; guilliermondii	TRUE	CAL0004869	orthoMCL_blastx	orf19.3405	CAL0000179911	ZCF18	Putative Zn(II)2Cys6 transcription factor; heterozygous null mutant displays sensitivity to virgineone and decreased colonization of mouse kidneys	0.615843	2.68133e-14	7.47582e-14	up	-0.305957	0.00253081	0.00581524	noDEG	-0.467481	1.70637e-11	8.21715e-11	noDEG	-0.10883	0.273896	0.32421	noDEG
B9J08_000794_orf19.3405	B9J08_000794	finger; factor; transcription; zinc; guilliermondii; meyerozyma; pgug; dnabinding; wickerhamomyces; motif	TRUE	CAL0004869	orthoMCL_blastx	orf19.3405	CAL0000179911	ZCF18	Putative Zn(II)2Cys6 transcription factor; heterozygous null mutant displays sensitivity to virgineone and decreased colonization of mouse kidneys	-0.00343009	0.95573	0.963876	noDEG	0.304304	0.00138723	0.00337226	noDEG	-0.467481	1.70637e-11	8.21715e-11	noDEG	-0.10883	0.273896	0.32421	noDEG
B9J08_001285_orf19.3405	B9J08_001285	factor; transcription; finger; zinc; dnabinding; cryptococcus; motif; wickerhamomyces; gattii; fusarium	TRUE	CAL0004869	orthoMCL_blastx	orf19.3405	CAL0000179911	ZCF18	Putative Zn(II)2Cys6 transcription factor; heterozygous null mutant displays sensitivity to virgineone and decreased colonization of mouse kidneys	-0.615322	4.27842e-14	1.17931e-13	down	0.333097	7.38949e-05	0.000226268	noDEG	-0.467481	1.70637e-11	8.21715e-11	noDEG	-0.10883	0.273896	0.32421	noDEG
B9J08_003253_orf19.2987	B9J08_003253	mitochondrial; morphology; distribution; mitochondrion; biogenesis; mdm; family; fusarium; mdmp; penicillium	TRUE	CAL0006133	orthoMCL_blastx	orf19.2987	CAL0000177497		Ortholog(s) have role in cellular ion homeostasis, establishment or maintenance of cell polarity, mitochondrion inheritance, regulation of cardiolipin metabolic process and mitochondrial inner membrane, nucleus localization	0.462129	2.46157e-11	5.92455e-11	noDEG	0.0746766	0.368554	0.457433	noDEG	-0.0817646	0.251777	0.317827	noDEG	0.684767	5.31016e-18	1.68694e-17	up
B9J08_003250_orf19.2992	B9J08_003250	ribosomal; acidic; penicillium; large; subunit; schizosaccharomyces; proteindomaincontaining; rhizopus; partial; var	TRUE	CAL0006156	orthoMCL_blastx	orf19.2992	CAL0000178222	RPP1A	Conserved acidic ribosomal protein; likely role in regulation of translation elongation; interacts with Rpp2B; 1 of 4 similar C. albicans ribosomal proteins (Rpp1A, Rpp1Bp, Rpp2A, Rpp2B); Hap43-induced; Spider biofilm repressed	-0.270086	0.00155346	0.00231484	noDEG	-0.335904	0.00400746	0.00879182	noDEG	-0.734501	2.51806e-06	7.33878e-06	down	-1.99186	1.37555e-153	3.25222e-152	down
B9J08_003245_orf19.6034	B9J08_003245	tubulin; beta; chain; betatubulin; partial; fusarium; altname; fullbetatubulin; fulltubulin; recname	TRUE	CAL0005101	orthoMCL_blastx	orf19.6034	CAL0000176403	TUB2	Beta-tubulin; functional homolog of ScTub2; overproduction makes S. cerevisiae inviable; has two introns; GlcNAc, hypha fluconazole-induced; slow growth, ectopic expression increases white-to opaque switch; rat catheter biofilm repressed	-0.397151	4.64987e-10	1.05325e-09	noDEG	-0.332057	7.34916e-05	0.00022528	noDEG	0.376645	4.9999e-05	0.000124403	noDEG	-1.05145	7.23607e-56	5.38262e-55	down
B9J08_003242_orf19.6041	B9J08_003242	polymerase; rna; dnadirected; mitochondrial; dnarna; rpop; dnadependent; yjm; pseudogymnoascus; colletotrichum	TRUE	CAL0005126	orthoMCL_blastx	orf19.6041	CAL0000185076	RPO41	Putative mitochondrial RNA polymerase; repressed in core stress response; Spider biofilm induced	1.81855	4.29167e-26	1.90935e-25	up	0.0745137	0.650182	0.71829	noDEG	1.234	2.08379e-14	1.26557e-13	up	-1.65982	2.85575e-34	1.41343e-33	down
B9J08_003239_orf19.6046	B9J08_003239	subunit; anaphasepromoting; complex; negative; regulator; mitosis; fusarium; cyclosome; oxysporum; apc	TRUE	CAL0005130	orthoMCL_blastx	orf19.6046	CAL0000196687	APC1	Putative Anaphase-Promoting Complex/Cyclosome subunit; essential for growth; periodic mRNA expression, peak at cell-cycle S/G2 phase	-0.0255053	0.774558	0.804404	noDEG	-0.251285	0.00233366	0.00540677	noDEG	0.0725106	0.489882	0.564689	noDEG	-0.424896	5.30916e-05	9.26118e-05	noDEG
B9J08_003230_orf19.1133	B9J08_003230	msb; morphogenesis; morphogenesisrelated; penicillium; fusarium; msbp; pseudogymnoascus; yjm; colletotrichum; related	TRUE	CAL0001961	orthoMCL_blastx	orf19.1133	CAL0000199709	MSB1	Putative regulator of transcription; expression in S. cerevisiae flo8 and flo11 mutants suggests a role in regulation of adhesion factors	0.693143	5.78581e-24	2.38046e-23	up	-0.290753	1.36936e-05	4.68978e-05	noDEG	0.0475162	0.823479	0.861851	noDEG	-0.89824	3.87604e-20	1.31968e-19	down
B9J08_003228_orf19.1036	B9J08_003228	alphamannosidase; mannosyloligosaccharide; hydrolase; family; glycoside; glycosyl; mnsp; fusarium; colletotrichum; yjm	TRUE	CAL0001124	orthoMCL_blastx	orf19.1036	CAL0000181785	MNS1	Alpha-1,2-mannosidase; processes Man9GlcNAc2 to Man8GlcNAc2 isomer B; member of ER localized glycosyl hydrolase family 47; ER form is converted by Kex2 to cytosolic form; flow model biofilm repressed	-0.160081	0.00284761	0.0041211	noDEG	-0.0403919	0.578023	0.654249	noDEG	-0.264398	5.40302e-05	0.000133784	noDEG	0.463449	1.28831e-09	2.93995e-09	noDEG
B9J08_003220_orf19.1238	B9J08_003220	tubulin; gamma; chain; gammatubulin; isoform; drosophila; chainlike; tubp; lachancea; callithrix	TRUE	CAL0002884	orthoMCL_blastx	orf19.1238	CAL0000188779	TUB4	Putative gamma-tubulin; induced upon adherence to polystyrene; transcript regulated by Nrg1 and Mig1; periodic mRNA expression, peak at cell-cycle S/G2 phase	0.481718	5.37753e-14	1.47862e-13	noDEG	0.191823	0.015088	0.0289364	noDEG	-0.554072	6.88327e-10	2.86998e-09	noDEG	-1.54433	2.35779e-37	1.24238e-36	down
B9J08_003219_orf19.1237	B9J08_003219	aminotransferase; aromatic; amino; acid; transferase; arop; aro; yjm; hanseniaspora; lachancea	TRUE	CAL0002883	orthoMCL_blastx	orf19.1237	CAL0000197694	ARO9	Aromatic transaminase; Ehrlich fusel oil pathway of aromatic alcohol biosynthesis; Rim101-dependent pH-regulation (alkaline induced); Hap43-induced gene	0.140195	0.0344042	0.0446998	noDEG	0.255608	0.000718563	0.0018474	noDEG	-0.00196912	0.983116	0.986522	noDEG	1.40404	1.94081e-15	5.64922e-15	up
B9J08_003218_orf19.1236	B9J08_003218	bar; domain; domaincontaining; gvp; vesicular; trafficking; binamphiphysinrvs; cytoplasmic; penicillium; colletotrichum	TRUE	CAL0002882	orthoMCL_blastx	orf19.1236	CAL0000197945	GVP36	BAR domain protein; ocalizes to early and late Golgi vesicles; predicted role in adaptation to varying nutrient concentrations, fluid-phase endocytosis, actin cytoskeleton polarization and vacuole biogenesis; rat catheter biofilm repressed	-0.806752	3.24199e-85	7.69663e-84	down	0.183591	0.000844518	0.00214065	noDEG	-0.231836	0.210813	0.271723	noDEG	-1.05268	7.51199e-29	3.21942e-28	down
B9J08_005385_orf19.3423	B9J08_005385	factor; initiation; translation; rnabinding; rna; recognition; eifb; domaincontaining; sce; partial	TRUE	CAL0004924	orthoMCL_blastx	orf19.3423	CAL0000196640	TIF3	Putative translation initiation factor; genes encoding ribosomal subunits, translation factors, and tRNA synthetases are downregulated upon phagocytosis by murine macrophage	1.5045	7.90407e-117	3.97268e-115	up	-1.1001	1.96547e-41	1.17907e-39	down	0.372315	4.33978e-06	1.22829e-05	noDEG	-2.25634	8.90798e-283	6.82587e-281	down
B9J08_005386_orf19.3425	B9J08_005386	ring; finger; ubiquitinprotein; ligase; partial; penicillium; domain; rnf; domaincontaining; zinc	TRUE	CAL0004928	orthoMCL_blastx	orf19.3425	CAL0000181019		RING/FYVE/PHD zinc finger protein; Spider biofilm induced	-0.683633	1.01054e-10	2.36982e-10	down	0.113852	0.363825	0.452672	noDEG	0.832251	6.91401e-08	2.39658e-07	up	1.99387	3.44517e-33	1.6688e-32	up
B9J08_003217_orf19.1235	B9J08_003217	kinase; aspartate; aspartokinase; fusarium; penicillium; oxysporum; pseudogymnoascus; probable; aspartateglutamateuridylate; homp	TRUE	CAL0002880	orthoMCL_blastx	orf19.1235	CAL0000181037	HOM3	Putative L-aspartate 4-P-transferase; fungal-specific (no human or murine homolog); regulated by Gcn2 and Gcn4; early-stage flow model biofilm induced	-1.79245	9.87985e-115	4.63191e-113	down	1.17301	9.16315e-31	3.36324e-29	up	-0.479647	0.00165039	0.00332532	noDEG	1.42147	1.92287e-73	1.81446e-72	up
B9J08_003216_orf19.1802	B9J08_003216	hydroxylase; pkhdtype; tpa; oxidoreductase; pseudogymnoascus; dioxygenase; fusarium; prolyl; penicillium; oxoglutarate	TRUE	CAL0001575	orthoMCL_blastx	orf19.1802	CAL0000194379	OFD1	Putative prolyl hydroxylase family member; regulates Ume6p stability in response to oxygen; inhibited by hypoxia; repressed by prostaglandins; Spider biofilm induced	-0.151872	0.027731	0.0364627	noDEG	0.228705	0.0084473	0.0171124	noDEG	-0.275187	0.0488208	0.0744643	noDEG	0.181325	0.0637966	0.0837799	noDEG
B9J08_003215_orf19.1801	B9J08_003215	reductase; nadhcytochrome; ferredoxin; reductaselike; penicillium; nitrate; cryptococcus; var; cytochrome; partial	TRUE	CAL0001574	orthoMCL_blastx	orf19.1801	CAL0000182794	CBR1	Putative cytochrome B5 reductase; plasma membrane-localized	0.617012	8.67337e-58	1.02518e-56	up	0.215017	7.24812e-06	2.61054e-05	noDEG	-0.106241	0.553338	0.622958	noDEG	-0.36966	4.32013e-06	8.15796e-06	noDEG
B9J08_003214_orf19.1800	B9J08_003214	vacuolar; sortingassociated; penicillium; sorting; yjm; cladophialophora; conserved; tdap; exophiala; fonsecaea	TRUE	CAL0001572	orthoMCL_blastx	orf19.1800	CAL0000174733		Protein of unknown function; Spider biofilm induced	-1.4874	1.97178e-61	2.53469e-60	down	-0.326592	0.00492342	0.0105686	noDEG	0.937601	1.20899e-08	4.50702e-08	up	1.15914	7.22971e-38	3.86719e-37	up
B9J08_003210_orf19.1795	B9J08_003210	pumilio; partial; homolog; pufp; binding; repeatcontaining; arm; mrna; yjm; isoform	TRUE	CAL0000998	orthoMCL_blastx	orf19.1795	CAL0000187550	PUF3	Ortholog os S. cerevisiae Puf3; mRNA-binding protein involved in RNA catabolism; mutant is viable	0.0871116	0.161794	0.192544	noDEG	-0.306782	0.000196443	0.000554916	noDEG	0.652783	3.47858e-05	8.84712e-05	up	0.319464	0.00871107	0.0126721	noDEG
B9J08_003207_orf19.1792	B9J08_003207	subunit; anaphasepromoting; complex; cut; cell; division; control; anaphase; tprlike; cdcp	TRUE	CAL0000995	orthoMCL_blastx	orf19.1792	CAL0000200502		Ortholog(s) have ubiquitin-protein ligase activity	0.612584	4.47855e-12	1.11944e-11	up	0.102455	0.266197	0.349439	noDEG	-0.322867	0.000352023	0.000784466	noDEG	-1.24098	1.27546e-24	4.91932e-24	down
B9J08_003206_orf19.1791	B9J08_003206	kinaseinteracting; pactivated; isoform; partial; like; mak; repeatlike; makp; cryptococcus; yjm	TRUE	CAL0000994	orthoMCL_blastx	orf19.1791	CAL0000187814		Putative protein with a predicted role in 60S ribosomal subunit biogenesis; Hap43p-induced gene; ortholog of S. cerevisiae MAK11	1.52547	1.60637e-65	2.2746e-64	up	-0.0485939	0.644664	0.713465	noDEG	1.14358	9.17673e-06	2.49637e-05	up	-3.17019	6.86832e-73	6.43336e-72	down
B9J08_003205_orf19.1789.1	B9J08_003205	dehydrogenase; saccharopine; nad; llysineforming; catalytic; lys; formateglycerate; forming; domainlike; llysine	TRUE	CAL0006591	orthoMCL_blastx	orf19.1789.1	CAL0000179135	LYS1	Saccharopine dehydrogenase (biosynthetic); enzyme of alpha-aminoadipate lysine biosynthesis pathway; functionally complements S. cerevisiae lys1 mutation; fungal-specific (no human or murine homolog)	-1.23568	1.17067e-273	5.93744e-271	down	0.261445	1.44095e-10	9.61609e-10	noDEG	1.29832	2.87717e-100	4.58262e-98	up	2.393	2.66998e-234	1.34771e-232	up
B9J08_003201_orf19.4123	B9J08_003201	tho; complex; subunit; isoform; like; thop; partial; yjm; sinocyclocheilus; bubalis	TRUE	CAL0005631	orthoMCL_blastx	orf19.4123	CAL0000181452		Putative THO complex subunit; possibly an essential gene, disruptants not obtained by UAU1 method; protein newly produced during adaptation to the serum	0.459804	1.44886e-13	3.90115e-13	noDEG	-0.114665	0.15673	0.223003	noDEG	-0.580763	6.46135e-19	5.28437e-18	noDEG	-0.444253	1.20253e-12	3.14606e-12	noDEG
B9J08_003197_orf19.4800	B9J08_003197	regulator; phresponse; palarim; pala; rimp; signal; transduction; yjm; brodomaincontaining; penicillium	TRUE	CAL0005286	orthoMCL_blastx	orf19.4800	CAL0000180949	RIM20	Protein involved in the pH response pathway; binds to the transcription factor Rim101 and may serve as a scaffold to facilitate the C-terminal proteolytic cleavage that activates Rim101; required for alkaline pH-induced hyphal growth	-0.195101	0.000989225	0.00150051	noDEG	0.10582	0.132328	0.193161	noDEG	-0.206997	0.153116	0.205802	noDEG	0.211823	0.0117215	0.0167941	noDEG
B9J08_003278_orf19.7025	B9J08_003278	factor; transcription; mads; box; mcm; srftfdomaincontaining; partial; madsbox; eukaryote; srftype	TRUE	CAL0001975	orthoMCL_blastx	orf19.7025	CAL0000194125	MCM1	Transcription factor; regulator of hyphal growth; may act with Wor1p; canonical and non-canonical binding sites; MADS domain DNA-binding motif; similar to S. cerevisiae Mcm1p; greater expression in white than opaque cells; intron in 5'-UTR	0.444545	2.74099e-20	9.79628e-20	noDEG	-0.258183	1.32086e-05	4.54041e-05	noDEG	-0.290826	1.12613e-06	3.41159e-06	noDEG	0.354351	1.2802e-05	2.33766e-05	noDEG
B9J08_003196_orf19.4801	B9J08_003196	trna; isopentenyltransferase; dimethylallyltransferase; mitochondrial; penicillium; fusarium; pseudogymnoascus; transferase; modp; colletotrichum	TRUE	CAL0005287	orthoMCL_blastx	orf19.4801	CAL0000175281		Ortholog(s) have tRNA dimethylallyltransferase activity, role in tRNA modification and cytosol, mitochondrion, nucleolus localization	0.616578	2.35464e-09	5.14553e-09	up	0.19774	0.0990788	0.151275	noDEG	0.784052	0.000199154	0.00045938	up	-0.527948	0.0206773	0.0288393	noDEG
B9J08_003193_orf19.2007	B9J08_003193	complex; component; garp; vacuolar; sortingassociated; vps; vpsdomaincontaining; fusarium; penicillium; vpslike	TRUE	CAL0004322	orthoMCL_blastx	orf19.2007	CAL0000193179		Ortholog(s) have role in Golgi to vacuole transport, ascospore wall assembly, retrograde transport, endosome to Golgi and GARP complex, mitochondrion localization	-0.213181	0.014954	0.0201957	noDEG	0.194685	0.0627203	0.102016	noDEG	0.151758	0.149615	0.201778	noDEG	-0.672227	7.62714e-18	2.41217e-17	down
B9J08_003185_orf19.4122	B9J08_003185	thioesterase; acylcoa; vibrio; dehydraseisomerase; ester; thioesterasethiol; acylcoenzyme; parahaemolyticus; multispecies; peroxisomal	TRUE	CAL0005629	orthoMCL_blastx	orf19.4122	CAL0000176423		Ortholog(s) have acyl-CoA hydrolase activity, role in fatty acid beta-oxidation and mitochondrion, peroxisome localization	0.370483	0.00011225	0.000183166	noDEG	-0.0200478	0.86318	0.893826	noDEG	-0.196484	0.130015	0.178289	noDEG	2.78479	1.06467e-55	7.88277e-55	up
B9J08_003184_orf19.5214	B9J08_003184	vacuolar; sortingassociated; sorting; seclike; isoform; atpbinding; vpsp; fusarium; complex; pseudogymnoascus	TRUE	CAL0003503	orthoMCL_blastx	orf19.5214	CAL0000186305	VPS33	Ortholog(s) have ATP binding, phosphatidylinositol binding activity	-0.400745	1.42975e-09	3.16281e-09	noDEG	-0.109692	0.166212	0.234936	noDEG	0.09327	0.493766	0.568036	noDEG	0.429764	0.00651999	0.00960554	noDEG
B9J08_003178_orf19.5209	B9J08_003178	complex; golgi; oligomeric; subunit; conserved; cog; transport; cogp; component; penicillium	TRUE	CAL0003489	orthoMCL_blastx	orf19.5209	CAL0000198191		Ortholog(s) have role in CVT pathway, intra-Golgi vesicle-mediated transport and Golgi transport complex, cell division site, cytosol, nucleus localization	-0.195746	0.00437681	0.00622121	noDEG	-0.221222	0.0116689	0.0229794	noDEG	-0.686048	3.1775e-06	9.13121e-06	down	-0.564239	8.71484e-07	1.71546e-06	noDEG
B9J08_003177_orf19.5207	B9J08_003177	diphthamide; biosynthesis; penicillium; dphp; pseudogymnoascus; synthesis; colletotrichum; fusarium; isoform; dph	TRUE	CAL0003487	orthoMCL_blastx	orf19.5207	CAL0000187558		Predicted diphthamide biosynthesis protein; Spider biofilm induced	-0.274612	0.0165029	0.0222176	noDEG	1.17764	1.83426e-15	2.05076e-14	up	0.84685	4.37997e-05	0.000109948	up	-1.60063	1.18204e-11	2.95509e-11	down
B9J08_003176_orf19.5206	B9J08_003176	shq; homolog; isoform; partial; shqdomaincontaining; shqp; yjm; haca; assembly; box	TRUE	CAL0003486	orthoMCL_blastx	orf19.5206	CAL0000201076		Putative chaperone protein; role in the assembly of box H/ACA snoRNPs and thus for pre-rRNA processing; Spider biofilm induced	0.934292	6.43708e-16	1.9256e-15	up	0.50628	0.000321481	0.000882648	noDEG	-1.85378	1.22544e-20	1.13149e-19	down	-0.482439	0.00375055	0.00564847	noDEG
B9J08_003172_orf19.6060	B9J08_003172	atpbinding; gcn; abc; transporter; cassette; member; subfamily; regulator; containing; hydrolase	TRUE	CAL0005158	orthoMCL_blastx	orf19.6060	CAL0000181616	GCN20	YEF3-subfamily ABC family protein, predicted not to be a transporter	0.180732	1.43151e-05	2.4741e-05	noDEG	-0.179678	5.44599e-05	0.000171463	noDEG	-0.259938	3.33766e-05	8.5057e-05	noDEG	-1.13497	3.05856e-56	2.30753e-55	down
B9J08_003171_orf19.6061	B9J08_003171	phospholipase; nacylphosphatidylethanolaminehydrolyzing; isoform; fold; metallohydrolase; mbl; dlike; burkholderia; fmpp; betalactamase	TRUE	CAL0005160	orthoMCL_blastx	orf19.6061	CAL0000184399		Ortholog(s) have role in N-acylethanolamine metabolic process, N-acylphosphatidylethanolamine metabolic process and integral to mitochondrial inner membrane localization	0.240343	1.98991e-06	3.66152e-06	noDEG	0.192547	0.000788385	0.0020084	noDEG	0.430281	0.0138937	0.0235982	noDEG	-0.560109	1.15822e-11	2.89669e-11	noDEG
B9J08_003168_orf19.6063	B9J08_003168	ubiquitin; hydrolase; carboxylterminal; cysteine; proteinase; cterminal; penicillium; thiolesterase; pseudogymnoascus; colletotrichum	TRUE	CAL0005163	orthoMCL_blastx	orf19.6063	CAL0000193223	UBP6	Putative ubiquitin-specific protease of the 26S proteasome; oxidative stress-induced via Cap1p	0.238303	7.23377e-10	1.62403e-09	noDEG	0.481607	7.848e-22	1.54627e-20	noDEG	-0.0252054	0.710963	0.766796	noDEG	-0.23322	2.57925e-05	4.61177e-05	noDEG
B9J08_000094_orf19.1604	B9J08_000094	repair; mismatch; dna; pms; mutl; pmsp; endonuclease; yjm; fusarium; penicillium	TRUE	CAL0006309	orthoMCL	orf19.1604	CAL0000183461		Predicted Gal4-like DNA-binding transcription factor; Spider biofilm induced	-0.624786	2.90712e-17	9.14769e-17	down	0.825719	8.67992e-21	1.57225e-19	up	-0.59166	9.24395e-09	3.47863e-08	down	-0.343488	2.88759e-05	5.14428e-05	noDEG
B9J08_000094_orf19.1605	B9J08_000094	repair; mismatch; dna; pms; mutl; pmsp; endonuclease; yjm; fusarium; penicillium	TRUE	CAL0006312	orthoMCL	orf19.1605	CAL0000197853	PMS1	Putative DNA mismatch repair factor; ortholog of S. cerevisiae PMS1 which is an ATP-binding protein involved in DNA mismatch repair	-0.624786	2.90712e-17	9.14769e-17	down	0.825719	8.67992e-21	1.57225e-19	up	0.0626428	0.509389	0.583193	noDEG	-0.826451	1.33549e-08	2.89492e-08	down
B9J08_000095_orf19.1604	B9J08_000095	transcription; factor; pseudogymnoascus; sterol; vkm; penicillium; control; uptake; domain; fusarium	TRUE	CAL0006309	orthoMCL_blastx	orf19.1604	CAL0000183461		Predicted Gal4-like DNA-binding transcription factor; Spider biofilm induced	-0.797299	2.58388e-70	4.14237e-69	down	-0.236973	7.56104e-06	2.71274e-05	noDEG	-0.59166	9.24395e-09	3.47863e-08	down	-0.343488	2.88759e-05	5.14428e-05	noDEG
B9J08_003162_orf19.1923	B9J08_003162	transcription; polymerase; factor; rna; rrn; initiation; ispecific; specific; rrnp; partial	TRUE	CAL0002535	orthoMCL_blastx	orf19.1923	CAL0000198505	RRN3	Protein with a predicted role in recruitment of RNA polymerase I to rDNA; caspofungin induced; flucytosine repressed; repressed in core stress response; repressed by prostaglandins	1.84177	5.67606e-15	1.61565e-14	up	0.456442	0.0522869	0.0869734	noDEG	2.3378	2.31695e-12	1.20402e-11	up	-1.52717	9.50139e-18	2.99301e-17	down
B9J08_003154_orf19.2795	B9J08_003154	lupus; rnabinding; homolog; domain; domaincontaining; isoform; partial; colletotrichum; penicillium; rna	TRUE	CAL0004304	orthoMCL_blastx	orf19.2795	CAL0000195360	LHP1	Ortholog(s) have tRNA binding activity, role in regulation of ascospore formation, tRNA 3'-trailer cleavage, endonucleolytic and nucleolus, nucleoplasm localization	1.42856	2.37387e-91	6.82671e-90	up	-0.685552	7.53623e-15	8.03913e-14	down	0.814224	4.52351e-29	6.53498e-28	up	-2.28683	7.13439e-139	1.50247e-137	down
B9J08_003153_orf19.2794	B9J08_003153	family; phosphate; pyridoxal; enzyme; yggs; racemase; alanine; proline; cotranscribed; upf	TRUE	CAL0004303	orthoMCL_blastx	orf19.2794	CAL0000185809		Putative non-specific single-domain racemase; regulated by Gcn4p; repressed in response to amino acid starvation (3-AT treatment); alkaline upregulated; macrophage-induced protein	9.18175e-05	0.999802	0.999802	noDEG	0.462817	1.42362e-06	5.70985e-06	noDEG	0.326374	0.0565879	0.0849485	noDEG	-1.87438	1.21089e-37	6.43916e-37	down
B9J08_003150_orf19.2790	B9J08_003150	repeatcontaining; repeat; complex; swd; repeatlike; histone; compass; component; penicillium; methyltransferase	TRUE	CAL0004300	orthoMCL_blastx	orf19.2790	CAL0000198527	SWD2	Ortholog(s) have histone methyltransferase activity (H3-K4 specific) activity	-0.143387	0.0619221	0.0780356	noDEG	0.0816696	0.349548	0.438231	noDEG	-0.00381036	0.966656	0.973532	noDEG	-0.867122	1.60621e-24	6.16878e-24	down
B9J08_003146_orf19.2785	B9J08_003146	atp; synthase; subunit; mitochondrial; chain; penicillium; complex; atpase; ftype; htransporting	TRUE	CAL0004289	orthoMCL_blastx	orf19.2785	CAL0000180826	ATP7	Putative subunit of the F1F0-ATPase complex; colony morphology-related gene regulation by Ssn6; farnesol, macrophage-downregulated protein abundance; protein present in exponential and stationary yeast growth phases; Hap43-induced	-0.0158062	0.742311	0.774374	noDEG	-0.119911	0.0235716	0.0428219	noDEG	0.352244	0.180189	0.236851	noDEG	-1.13549	1.37907e-34	6.88455e-34	down
B9J08_003144_orf19.7149	B9J08_003144	royp; yjm; lachancea; fbox; roy; ymrclike; conserved; ymrc; kudriavzevii; nonscftype	TRUE	CAL0002976	orthoMCL_blastx	orf19.7149	CAL0000174806		Putative GTPase inhibitor; predicted role in endocytosis, protein targeting to vacuole; rat catheter biofilm repressed	0.45701	2.38505e-07	4.66884e-07	noDEG	-0.309858	0.0071971	0.0148439	noDEG	0.14712	0.0257155	0.0416244	noDEG	0.752304	5.92692e-30	2.62136e-29	up
B9J08_003143_orf19.229	B9J08_003143	fusarium; finger; oxysporum; ring; partial; ligase; penicillium; ubiquitinprotein; pseudogymnoascus; pshp	TRUE	CAL0003934	orthoMCL_blastx	orf19.229	CAL0000185484		Ortholog(s) have ubiquitin-protein ligase activity, role in protein ubiquitination involved in ubiquitin-dependent protein catabolic process and chromosome, centromeric region, mitotic spindle pole body, nucleus localization	-1.21899	2.99794e-102	1.07907e-100	down	0.0509865	0.49559	0.580521	noDEG	-0.987618	1.54757e-09	6.30004e-09	down	-0.192831	0.0846768	0.109349	noDEG
B9J08_003142_orf19.3583	B9J08_003142	nuclear; complex; pore; isoform; ranbp; ranbinding; ligase; sumoprotein; nupa; partial	TRUE	CAL0005996	orthoMCL_blastx	orf19.3583	CAL0000194505		Ortholog(s) have role in protein export from nucleus, regulation of chromatin silencing at telomere, ribosomal small subunit export from nucleus and cytosol, nuclear pore localization	-0.147024	0.0235424	0.0311313	noDEG	0.473766	5.6346e-08	2.73352e-07	noDEG	-0.018913	0.912939	0.936307	noDEG	-0.332715	2.4389e-06	4.65667e-06	noDEG
B9J08_003141_orf19.3582	B9J08_003141	methyltransferase; nmethyltransferase; proteinlysine; sadenosyllmethioninedependent; sadenosylmethioninedependent; mettl; drosophila; see; methyltransferaselike; fusarium	TRUE	CAL0005994	orthoMCL_blastx	orf19.3582	CAL0000200297		Ortholog(s) have protein-lysine N-methyltransferase activity, role in peptidyl-lysine dimethylation, vesicle-mediated transport and cytosol, nucleus localization	0.143293	0.0148465	0.0200602	noDEG	-0.0155283	0.807677	0.849913	noDEG	0.79217	9.13309e-07	2.79745e-06	up	-2.06625	1.70406e-55	1.25875e-54	down
B9J08_003139_orf19.3581	B9J08_003139	histonebinding; rbbp; subunit; isoform; acetyltransferase; histone; factor; assembly; msi; type	TRUE	CAL0005992	orthoMCL_blastx	orf19.3581	CAL0000187423		Ortholog(s) have histone binding activity, role in DNA replication-dependent nucleosome assembly and CAF-1 complex, cytoplasm, nucleus localization	0.371162	1.11475e-06	2.08559e-06	noDEG	-0.0534913	0.582264	0.657848	noDEG	0.832985	4.05788e-07	1.28749e-06	up	0.338118	0.0291243	0.0399031	noDEG
B9J08_005153_orf19.2311	B9J08_005153	ribosomal; subunit; lelike; large; yjm; rplap; penicillium; lae; cytosolic; rplbp	TRUE	CAL0000666	orthoMCL_blastx	orf19.2311	CAL0000174842	RPL82	Predicted ribosomal protein; genes encoding cytoplasmic ribosomal subunits, translation factors, and tRNA synthetases are downregulated upon phagocytosis by murine macrophage	-0.479155	5.09563e-10	1.15282e-09	noDEG	-1.94827	1.33205e-71	2.39726e-69	down	-1.16911	2.07117e-34	3.73809e-33	down	-4.15031	0	0	down
B9J08_003135_orf19.154	B9J08_003135	ribosomal; biogenesis; ribosome; alphasubunit; electron; transfer; flavoprotein; utp; penicillium; partial	TRUE	CAL0003149	orthoMCL_blastx	orf19.154	CAL0000194786		Putative ortholog of S. cerevisiae Utp30; a U3-containing 90S preribosome complex protein; Hap43-induced; Spider biofilm induced	2.06589	7.46853e-38	4.85063e-37	up	0.168956	0.321804	0.409241	noDEG	-0.927789	3.08448e-05	7.91751e-05	down	0.256531	0.35651	0.411507	noDEG
B9J08_003134_orf19.151	B9J08_003134	permease; transporter; gaba; amino; acid; polyamine; tpo; fusarium; metarhizium; penicillium	TRUE	CAL0003144	orthoMCL_blastx	orf19.151	CAL0000190535	TPO5	Putative polyamine transporter; mutation confers hypersensitivity to toxic ergosterol analog; hyphal induced; macrophage induced	0.730724	2.79658e-20	9.98855e-20	up	0.172952	0.097043	0.148492	noDEG	-0.199318	0.0857265	0.123371	noDEG	-0.430085	0.00410976	0.00617191	noDEG
B9J08_003132_orf19.147	B9J08_003132	kinase; cmgcdyrkyak; yak; kinaselike; fusarium; dualspecificity; regulated; yakp; tyrosineyphosphorylation; oxysporum	TRUE	CAL0003123	orthoMCL_blastx	orf19.147	CAL0000193813	YAK1	Predicted serine-threonine protein kinase; involved in hyphal growth regulation and biofilm formation; flow model biofilm induced; induced in core caspofungin response	-0.297683	0.000540416	0.00083936	noDEG	-0.160552	0.0862785	0.134399	noDEG	-0.0932499	0.453709	0.530787	noDEG	-0.671898	5.37407e-13	1.4271e-12	down
B9J08_003131_orf19.145	B9J08_003131	polymerase; rna; rpb; subunit; dnadirected; polypeptide; partial; family; directed; dna	TRUE	CAL0003117	orthoMCL_blastx	orf19.145	CAL0000176099	RPB4	Protein similar to S. cerevisiae Rpb4p, which is a component of RNA polymerase II; transposon mutation affects filamentous growth	0.0881415	0.0617503	0.0778367	noDEG	-0.227095	3.6588e-06	1.37457e-05	noDEG	0.254899	0.276209	0.34518	noDEG	-0.790482	3.74806e-14	1.03507e-13	down
B9J08_003130_orf19.144	B9J08_003130	small; component; nuclear; ribonucleoprotein; kda; factor; elongation; containing; hydrolase; nucleoside	TRUE	CAL0003115	orthoMCL	orf19.144	CAL0000191291	SNU114	Protein similar to S. cerevisiae Snu114p, which is an RNA helicase involved in pre-mRNA splicing; likely to be essential for growth, based on an insertional mutagenesis strategy	0.127511	0.151811	0.1814	noDEG	0.608183	3.95968e-07	1.73263e-06	up	-0.317897	0.0147835	0.0249829	noDEG	0.392465	0.0072121	0.0105786	noDEG
B9J08_003128_orf19.4488	B9J08_003128	swisnf; complex; subunit; smarcc; isoform; myotis; partial; swi; smarcclike; homo	TRUE	CAL0002007	orthoMCL_blastx	orf19.4488	CAL0000196990		Predicted ortholog of S. cerevisiae Swi3, subunit of the SWI/SNF chromatin remodeling complex; possibly an essential gene, disruptants not obtained by UAU1 method	-0.0646698	0.11304	0.137847	noDEG	-0.159557	0.00270275	0.00615968	noDEG	-0.575718	8.62716e-12	4.27233e-11	noDEG	-0.0039925	0.944775	0.953925	noDEG
B9J08_003125_orf19.4491	B9J08_003125	farnesyl; pyrophosphate; synthase; synthetase; diphosphate; farnesyldiphosphate; penicillium; geranyltranstransferase; isoprenoid; pseudogymnoascus	TRUE	CAL0002030	orthoMCL_blastx	orf19.4491	CAL0000188232	ERG20	Putative farnesyl pyrophosphate synthetase involved in isoprenoid and sterol biosynthesis, based on similarity to S. cerevisiae Erg20p; likely to be essential for growth, based on an insertional mutagenesis strategy	-0.349846	3.21074e-14	8.91179e-14	noDEG	-0.270423	1.2443e-05	4.28779e-05	noDEG	0.145616	0.175721	0.231832	noDEG	0.0806966	0.277554	0.328051	noDEG
B9J08_003124_orf19.4492	B9J08_003124	rrna; processing; ebp; rrnaprocessing; eukaryotic; ebpp; ebpdomaincontaining; penicillium; yjm; fusarium	TRUE	CAL0002033	orthoMCL_blastx	orf19.4492	CAL0000183510		Ortholog(s) have role in nuclear division, rRNA processing and mitotic spindle pole body, nuclear periphery, nucleolus, preribosome, large subunit precursor localization	0.77209	7.05236e-19	2.38038e-18	up	0.094305	0.392401	0.480486	noDEG	2.11622	5.64703e-40	1.34746e-38	up	-3.77545	2.19543e-190	7.58854e-189	down
B9J08_003120_orf19.3893	B9J08_003120	scwp; family; cell; scw; wall; yjm; hydrolase; glycoside; glucanase; glucosidase	TRUE	CAL0002202	orthoMCL_blastx	orf19.3893	CAL0000194867	SCW11	Cell wall protein; repressed in ace2 mutant; repressed in core caspofungin response; induced in high iron; possibly an essential gene, disruptants not obtained by UAU1 method; rat catheter and Spider biofilm repressed	-2.17079	1.04308e-67	1.55598e-66	down	-1.09348	2.53893e-13	2.29574e-12	down	-2.489	1.60007e-35	3.03394e-34	down	-4.77669	0	0	down
B9J08_003119_orf19.1279	B9J08_003119	cytidylyltransferase; phosphatidate; penicillium; pseudogymnoascus; cdsp; colletotrichum; fusarium; vkm; trichophyton; lachancea	TRUE	CAL0003024	orthoMCL_blastx	orf19.1279	CAL0000174872	CDS1	Protein similar to S. cerevisiae Cds1p; transposon mutation affects filamentous growth	0.0325237	0.577566	0.619424	noDEG	-0.303449	7.88628e-05	0.000239856	noDEG	-0.132961	0.0334829	0.0528412	noDEG	0.970454	9.54493e-34	4.69859e-33	up
B9J08_002653_orf19.4392	B9J08_002653	exonuclease; morphology; defects; mitochondrial; fusarium; isoform; exop; yjm; exo; partial	TRUE	CAL0001175	orthoMCL_blastx	orf19.4392	CAL0000179448	DEM1	Putative mitochondrial exonuclease; alpha-factor induced	0.0872165	0.367605	0.412899	noDEG	0.162699	0.174139	0.244347	noDEG	0.231393	0.0179037	0.0298051	noDEG	-0.219994	0.110703	0.140282	noDEG
B9J08_002654_orf19.4390	B9J08_002654	cicc; intermedia; proteins; conserved; guilliermondii; meyerozyma; pgug; cantedraft; tenuis; debaryomyces	TRUE	CAL0001169	orthoMCL_blastx	orf19.4390	CAL0000199054		Protein of unknown function; repressed by alpha pheromone in SpiderM medium; transcript induced by Mnl1 under weak acid stress	-0.397811	2.31323e-09	5.05701e-09	noDEG	0.177996	0.0186427	0.0348085	noDEG	1.26428	2.37993e-92	2.86085e-90	up	2.44574	9.83764e-207	4.01073e-205	up
B9J08_003115_orf19.1282	B9J08_003115	regulatory; cyclindependent; subunit; kinase; kinases; cks; cksdomaincontaining; partial; penicillium; pseudogymnoascus	TRUE	CAL0003060	orthoMCL_blastx	orf19.1282	CAL0000189770	CKS1	Ortholog(s) have histone binding, protein complex binding, protein homodimerization activity, protein kinase activator activity, ubiquitin binding activity	0.3888	5.70054e-05	9.52195e-05	noDEG	-0.347877	0.00297063	0.00671825	noDEG	-0.137846	0.460673	0.537044	noDEG	0.470775	2.79799e-05	4.99305e-05	noDEG
B9J08_003114_orf19.1283	B9J08_003114	kinase; rad; phosphatidylinositol; mec; fusarium; serinethreonineprotein; mecp; yjm; uvsb; inositol	TRUE	CAL0003061	orthoMCL_blastx	orf19.1283	CAL0000200852	MEC1	Cell cycle checkpoint protein with a role in genome integrity; RNA abundance regulated by tyrosol and cell density	0.0380462	0.6367	0.676213	noDEG	-0.338523	0.00179289	0.00425821	noDEG	-0.274573	0.000529096	0.00114617	noDEG	-0.0844287	0.38251	0.43802	noDEG
B9J08_003113_orf19.1285	B9J08_003113	domaincontaining; nvjp; yjm; penicillium; fusarium; pseudogymnoascus; partial; conserved; homeobox; colletotrichum	TRUE	CAL0003062	orthoMCL_blastx	orf19.1285	CAL0000195878		Plasma membrane-localized protein of unknown function; Hap43p-repressed gene	-0.301337	0.000138893	0.000225258	noDEG	0.401971	0.000111658	0.000330473	noDEG	-0.24377	0.0541404	0.0817753	noDEG	0.93921	2.22458e-34	1.10362e-33	up
B9J08_003104_orf19.5483	B9J08_003104	guf; factor; mitochondrial; translation; gtpbinding; lepa; altname; fusarium; homolog; penicillium	TRUE	CAL0005338	orthoMCL_blastx	orf19.5483	CAL0000194371		Ortholog(s) have GTPase activity, ribosome binding activity, role in positive regulation of translation and mitochondrial matrix, mitochondrial ribosome localization	0.855923	4.21516e-39	2.86087e-38	up	-0.27284	0.000728083	0.00186929	noDEG	0.255234	0.116943	0.162496	noDEG	-1.49803	6.78654e-26	2.6926e-25	down
B9J08_003103_orf19.5484	B9J08_003103	aminotransferase; phosphoserine; bacillus; cereus; phosphoserinephosphohydroxythreonine; transaminase; multispecies; thuringiensis; group; herbaspirillum	TRUE	CAL0005340	orthoMCL_blastx	orf19.5484	CAL0000185131	SER1	Putative 3-phosphoserine aminotransferase; predicted role in serine and glycine biosynthesis; protein present in exponential and stationary yeast growth phases; Spider biofilm repressed	-0.510324	2.45181e-34	1.43232e-33	noDEG	0.190791	0.000209635	0.000590983	noDEG	0.252979	0.00983387	0.0171742	noDEG	0.491144	1.94212e-13	5.23384e-13	noDEG
B9J08_003100_orf19.5486	B9J08_003100	ysh; endoribonuclease; polyadenylation; factor; cleavage; specifity; subunit; yshp; metallohydrolaseoxidoreductase; premrna	TRUE	CAL0005344	orthoMCL_blastx	orf19.5486	CAL0000178545		Putative endoribonuclease; heterozygous null mutant exhibits hypersensitivity to parnafungin and cordycepin in the C. albicans fitness test	0.0213459	0.686039	0.721881	noDEG	-0.293973	3.3072e-05	0.00010746	noDEG	-0.0759156	0.347581	0.420356	noDEG	-0.290584	8.56196e-05	0.000146697	noDEG
B9J08_003099_orf19.5986	B9J08_003099	thiazole; enzyme; biosynthetic; thiamine; synthase; mitochondrial; thidomaincontaining; biosynthesis; thi; pseudogymnoascus	TRUE	CAL0003455	orthoMCL_blastx	orf19.5986	CAL0000199344	THI4	Thiamine biosynthetic enzyme precursor; repressed during the mating process; stationary phase enriched protein; Spider biofilm induced	-1.87782	4.15568e-37	2.64362e-36	down	4.03027	1.87541e-95	6.97529e-93	up	0.440566	0.0594772	0.0888045	noDEG	0.476173	0.13565	0.169934	noDEG
B9J08_003098_orf19.5987	B9J08_003098	trna; methylase; rna; guanosineomethyltransferase; guaninenmethyltransferase; family; trm; fusarium; penicillium; methyltransferase	TRUE	CAL0003457	orthoMCL_blastx	orf19.5987	CAL0000185296		Ortholog(s) have tRNA (guanine-N2-)-methyltransferase activity, role in tRNA methylation and cytosol, nucleus, tRNA (m2G10) methyltransferase complex localization	1.08901	7.14679e-18	2.3034e-17	up	0.815615	6.73908e-07	2.82539e-06	up	0.735032	2.55974e-10	1.10789e-09	up	-1.72798	1.11146e-32	5.31496e-32	down
B9J08_003094_orf19.5991	B9J08_003094	helicase; rna; atpdependent; dbp; dbpp; yjm; box; penicillium; deaddomaincontaining; pseudogymnoascus	TRUE	CAL0003464	orthoMCL_blastx	orf19.5991	CAL0000186628		Ortholog(s) have role in maturation of 5.8S rRNA from tricistronic rRNA transcript (SSU-rRNA, 5.8S rRNA, LSU-rRNA), maturation of LSU-rRNA from tricistronic rRNA transcript (SSU-rRNA, 5.8S rRNA, LSU-rRNA)	1.92977	1.49343e-68	2.28897e-67	up	-0.209315	0.117533	0.175045	noDEG	1.01124	1.62026e-08	5.95312e-08	up	-3.37175	3.80027e-81	4.00824e-80	down
B9J08_003093_orf19.1012	B9J08_003093	complex; subunit; sigma; adaptor; clathrin; assembly; small; coat; maf; isoform	TRUE	CAL0001042	orthoMCL_blastx	orf19.1012	CAL0000177734		Ortholog(s) have clathrin binding activity, role in Golgi to vacuole transport, endosomal transport and AP-1 adaptor complex, cytosol, endosome, nucleus localization	-0.339796	1.52063e-06	2.8216e-06	noDEG	-0.371151	1.13105e-05	3.9389e-05	noDEG	0.170023	0.0492743	0.075102	noDEG	0.25146	0.00631183	0.00932695	noDEG
B9J08_002007_orf19.7376	B9J08_002007	atp; factor; mitochondrial; translation; lachancea; bailii; zygosaccharomyces; cicc; intermedia; bicuspidata	TRUE	CAL0004767	orthoMCL_blastx	orf19.7376	CAL0000190447		Ortholog of C. dubliniensis CD36 : Cd36_85880, C. parapsilosis CDC317 : CPAR2_806870, Candida tenuis NRRL Y-1498 : CANTEDRAFT_96983 and Debaryomyces hansenii CBS767 : DEHA2D16148g	0.441012	1.43125e-10	3.33679e-10	noDEG	-0.0276076	0.738907	0.795055	noDEG	-0.156331	0.423089	0.499352	noDEG	0.828419	0.0012861	0.00201319	up
B9J08_002008_orf19.7377	B9J08_002008	cytokinesis; regulator; isoform; like; microtubule; spindle; associated; anaphase; elongation; ase	TRUE	CAL0004769	orthoMCL_blastx	orf19.7377	CAL0000187724	ASE1	Putative microtubule-associated protein; member of conserved Mcm1p regulon; periodic mRNA expression, peak at cell-cycle G2/M phase	-1.2496	1.72674e-52	1.73264e-51	down	-0.414817	4.65334e-06	1.72613e-05	noDEG	-0.312221	0.00188182	0.0037548	noDEG	0.110051	0.412996	0.469129	noDEG
B9J08_003090_orf19.1007	B9J08_003090	inositol; kinase; kcs; polyphosphate; hexaphosphate; hexakisphosphate; kcsp; saicar; synthaselike; fusarium	TRUE	CAL0001024	orthoMCL_blastx	orf19.1007	CAL0000185409	KCS1	Putative bZIP transcription factor; Spider biofilm induced	-0.096424	0.0575684	0.0728451	noDEG	0.275264	3.08337e-06	1.17581e-05	noDEG	-0.131509	0.316018	0.38763	noDEG	-1.05167	1.66284e-13	4.49646e-13	down
B9J08_003084_orf19.5838	B9J08_003084	phosphoserine; phosphatase; serb; penicillium; pseudomonas; serp; colletotrichum; pseudogymnoascus; syringae; lachancea	TRUE	CAL0002335	orthoMCL_blastx	orf19.5838	CAL0000193772	SER2	Ortholog(s) have phosphoserine phosphatase activity, role in L-serine biosynthetic process and cytoplasm, nucleus localization	0.261682	0.000337482	0.000532318	noDEG	-0.115377	0.213512	0.289053	noDEG	0.250381	0.207462	0.268347	noDEG	-0.622997	5.48055e-09	1.21366e-08	down
B9J08_003083_orf19.5837	B9J08_003083	aminodeoxychorismate; lyase; penicillium; aminotransferase; abzp; yjm; class; synthase; aminotransferaselike; partial	TRUE	CAL0002332	orthoMCL_blastx	orf19.5837	CAL0000189613		Ortholog(s) have 4-amino-4-deoxychorismate lyase activity, role in folic acid biosynthetic process and cytoplasm localization	-0.0654423	0.456607	0.502844	noDEG	-0.335521	0.00105159	0.00262723	noDEG	0.224276	0.137045	0.186603	noDEG	0.965596	2.54682e-12	6.56578e-12	up
B9J08_003082_orf19.5835	B9J08_003082	ribosomal; rnaprocessing; processing; meiotic; recombination; rrp; dmc; assembly; homolog; rrpp	TRUE	CAL0002329	orthoMCL_blastx	orf19.5835	CAL0000178916		Ortholog(s) have role in rRNA processing, ribosomal small subunit assembly and CURI complex, UTP-C complex, cytosol localization	0.718365	6.75909e-10	1.52114e-09	up	0.431163	0.00209163	0.00489686	noDEG	0.125908	0.347657	0.420369	noDEG	-0.752786	1.35723e-11	3.3811e-11	down
B9J08_003079_orf19.5830	B9J08_003079	hypoxia; upregulated; heat; shock; like; chaperone; hsp; family; lhsp; actinlike	TRUE	CAL0002323	orthoMCL_blastx	orf19.5830	CAL0000184682	LHS1	Protein similar to S. cerevisiae Hsp70p; predicted Kex2p substrate; possibly essential, disruptants not obtained by UAU1 method; flow model biofilm repressed	0.390141	7.32661e-11	1.72688e-10	noDEG	-0.623625	1.23864e-14	1.28207e-13	down	-0.0393433	0.584428	0.651398	noDEG	-0.0228083	0.70689	0.751181	noDEG
B9J08_003077_orf19.5833	B9J08_003077	ubiquitin; degradation; fusion; ufd; ufddomaincontaining; pseudogymnoascus; ufdp; penicillium; partial; colletotrichum	TRUE	CAL0002326	orthoMCL_blastx	orf19.5833	CAL0000194981		Ortholog(s) have polyubiquitin binding activity	0.276515	4.24965e-05	7.15798e-05	noDEG	0.279811	0.000767127	0.00195872	noDEG	0.0566962	0.584008	0.651271	noDEG	0.417149	9.18592e-10	2.12214e-09	noDEG
B9J08_003059_orf19.7245	B9J08_003059	trna; mnma; synthase; thiouridine; trnamethylaminomethylthiouridinemethyltransferase; bacillus; lactobacillus; thiouridylase; trnaspecific; methylaminomethylthiouridylatemethyltransferase	TRUE	CAL0003878	orthoMCL_blastx	orf19.7245	CAL0000182034		Ortholog(s) have tRNA (5-methylaminomethyl-2-thiouridylate)-methyltransferase activity, role in mitochondrial tRNA thio-modification and mitochondrion localization	1.00892	9.53829e-20	3.32381e-19	up	0.0591138	0.657604	0.725054	noDEG	0.968771	8.4786e-19	6.85497e-18	up	-0.659028	1.28157e-06	2.49032e-06	down
B9J08_003058_orf19.7234	B9J08_003058	rsc; complex; subunit; chromatin; swisnf; swirmdomaincontaining; complexes; ssr; penicillium; structureremodeling	TRUE	CAL0003837	orthoMCL_blastx	orf19.7234	CAL0000189929		Putative RSC chromatin remodeling complex component; possibly an essential gene, disruptants not obtained by UAU1 method	-0.140544	0.000724598	0.00111549	noDEG	-0.184909	0.000439405	0.00117406	noDEG	-0.671088	2.89981e-11	1.36546e-10	down	-1.16061	1.12044e-96	1.44837e-95	down
B9J08_003057_orf19.7232	B9J08_003057	cohesin; subunit; complex; nuclear; psc; irrp; yjm; stag; fusarium; pseudogymnoascus	TRUE	CAL0003835	orthoMCL_blastx	orf19.7232	CAL0000190837	IRR1	Putative cohesin complex subunit; cell-cycle regulated periodic mRNA expression	0.288368	0.000831813	0.00127177	noDEG	-0.42687	4.90287e-05	0.000155504	noDEG	0.154731	0.225768	0.288366	noDEG	-0.81554	2.04914e-18	6.59875e-18	down
B9J08_003055_orf19.7236	B9J08_003055	factor; initiation; translation; subunit; eukaryotic; rnabinding; eif; penicillium; eifg; colletotrichum	TRUE	CAL0003839	orthoMCL_blastx	orf19.7236	CAL0000193017	TIF35	Putative translation initiation factor; repressed upon phagocytosis by murine macrophage; Spider biofilm repressed	1.02075	1.72563e-60	2.17812e-59	up	-0.484413	1.36631e-09	8.18758e-09	noDEG	0.181946	1.12764e-05	3.04287e-05	noDEG	-1.33446	9.06323e-134	1.80696e-132	down
B9J08_001686_orf19.3354	B9J08_001686	ribosomal; isoform; penicillium; partial; subunit; pseudogymnoascus; lachancea; schizosaccharomyces; colletotrichum; isoformlike	TRUE	CAL0004156	orthoMCL_blastx	orf19.3354	CAL0000191446	RPS42	Ortholog(s) have structural constituent of ribosome activity and 90S preribosome, cytosolic small ribosomal subunit, extracellular region, nucleolus localization	0.127735	0.0648477	0.0815934	noDEG	-1.55182	9.32494e-59	1.26887e-56	down	-0.923409	0.000820178	0.00172968	down	-1.90441	2.36557e-132	4.58691e-131	down
B9J08_003582_orf19.3354	B9J08_003582	ribosomal; isoform; penicillium; subunit; partial; pseudogymnoascus; lachancea; schizosaccharomyces; colletotrichum; isoformlike	TRUE	CAL0004156	orthoMCL_blastx	orf19.3354	CAL0000191446	RPS42	Ortholog(s) have structural constituent of ribosome activity and 90S preribosome, cytosolic small ribosomal subunit, extracellular region, nucleolus localization	0.303843	8.83607e-07	1.66767e-06	noDEG	-0.808283	1.23296e-20	2.2118e-19	down	-0.923409	0.000820178	0.00172968	down	-1.90441	2.36557e-132	4.58691e-131	down
B9J08_003050_orf19.1462	B9J08_003050	deformation; elongation; nuclear; smp; lipin; fusarium; lnsdomaincontaining; penicillium; phosphatidate; partial	TRUE	CAL0004653	orthoMCL_blastx	orf19.1462	CAL0000195424	SMP2	Putative Mg2+-dependent phosphatidate phosphatase; transcript regulated by Nrg1	-0.309782	1.30919e-06	2.44036e-06	noDEG	0.120779	0.134843	0.196163	noDEG	0.060999	0.363542	0.437148	noDEG	1.16968	2.38598e-95	3.00492e-94	up
B9J08_003041_orf19.5021	B9J08_003041	dehydrogenase; pyruvate; component; complex; dihydrolipoamide; acetyltransferase; mitochondrial; hybrid; single; pdxp	TRUE	CAL0001615	orthoMCL_blastx	orf19.5021	CAL0000179519	PDX1	Pyruvate dehydrogenase complex protein X; essential component of the mitochondrial pyruvate dehydrogenase complex; role in the respiratory pathway; protein present in exponential and stationary growth phase yeast; Spider biofilm repressed	-0.227709	1.34175e-08	2.79627e-08	noDEG	-0.179543	0.00137025	0.00333973	noDEG	0.267638	0.00219575	0.00432564	noDEG	-1.31091	5.47162e-89	6.32719e-88	down
B9J08_003040_orf19.5022	B9J08_003040	transporter; ion; metal; smf; manganese; smfp; nramp; family; macrophage; natural	TRUE	CAL0001616	orthoMCL_blastx	orf19.5022	CAL0000199301		Ortholog(s) have inorganic cation transmembrane transporter activity and role in cellular cobalt ion homeostasis, cellular manganese ion homeostasis, cobalt ion transport, manganese ion transport	-0.0366773	0.390122	0.435473	noDEG	-0.041742	0.453464	0.539419	noDEG	0.708974	6.18129e-08	2.16046e-07	up	0.1855	0.109102	0.138418	noDEG
B9J08_003035_orf19.563	B9J08_003035	ribosomal; rnaprocessing; rrppdomaincontaining; rrpp; duf; rrp; processing; yjm; penicillium; pseudogymnoascus	TRUE	CAL0000267	orthoMCL_blastx	orf19.563	CAL0000177236	RRP15	Putative nucleolar protein; constituent of pre-60S ribosomal particles; Hap43-induced; repressed by prostaglandins	2.63585	4.82616e-68	7.25746e-67	up	0.336952	0.0443679	0.0751681	noDEG	1.55832	1.0875e-22	1.14142e-21	up	-2.46333	1.39007e-47	8.95732e-47	down
B9J08_003034_orf19.564	B9J08_003034	kinesin; kinesinlike; klpa; motor; family; kinesindomaincontaining; member; karp; penicillium; fusarium	TRUE	CAL0000270	orthoMCL_blastx	orf19.564	CAL0000174788	KAR3	Kinesin-like microtubule motor protein; required for nuclear fusion during mating; C-terminal motor domain; mutants are viable; null has high-frequency white-opaque switching phenotype	0.664133	7.74401e-26	3.40993e-25	up	0.0871119	0.231883	0.310308	noDEG	0.354184	0.0241344	0.0392447	noDEG	0.197241	0.201648	0.245592	noDEG
B9J08_003031_orf19.4093	B9J08_003031	pescadillo; nopp; ribosome; biogenesis; penicillium; homolog; yjm; pescadillofamily; pseudogymnoascus; colletotrichum	TRUE	CAL0004971	orthoMCL_blastx	orf19.4093	CAL0000200824	PES1	Pescadillo homolog required for yeast cell growth, lateral yeast growth on filamentous cells and virulence in mice; hyphal cells grow normally in mutant; mutation confers hypersensitivity to 5-fluorocytosine, 5-fluorouracil, tubercidin	1.89328	4.58763e-67	6.6652e-66	up	-0.415074	0.00304952	0.00687961	noDEG	0.934147	5.42959e-11	2.48684e-10	up	-3.48207	0	0	down
B9J08_003026_orf19.1598	B9J08_003026	reductase; deltasterol; laminb; receptor; biosynthesis; ergosterol; ergerg; sterol; isoform; erg	TRUE	CAL0005685	orthoMCL_blastx	orf19.1598	CAL0000185086	ERG24	C-14 sterol reductase, has a role in ergosterol biosynthesis; mutation confers increased sensitivity to dyclonine; rat catheter and Spider biofilm repressed	0.261676	5.63493e-08	1.13821e-07	noDEG	-0.246632	8.68494e-05	0.000261843	noDEG	-1.45951	1.03342e-28	1.46962e-27	down	-0.400907	8.55412e-06	1.5829e-05	noDEG
B9J08_003023_orf19.1601	B9J08_003023	ribosomal; subunit; penicillium; large; pseudogymnoascus; colletotrichum; partial; var; trichophyton; lachancea	TRUE	CAL0006304	orthoMCL_blastx	orf19.1601	CAL0000201023	RPL3	Ribosomal protein, large subunit; induced by ciclopirox olamine treatment; genes encoding cytoplasmic ribosomal subunits are downregulated upon phagocytosis by murine macrophages; Hap43-induced gene; Spider biofilm repressed	-0.355512	4.82205e-09	1.0343e-08	noDEG	-0.480394	1.48858e-08	7.75425e-08	noDEG	-0.614513	9.08086e-05	0.000219394	down	-1.99603	1.98163e-236	1.03305e-234	down
B9J08_003021_orf19.3609	B9J08_003021	nucleolar; small; rnaassociated; repeatlike; homolog; subunit; complex; utp; ribonucleoprotein; utpp	TRUE	CAL0000290	orthoMCL_blastx	orf19.3609	CAL0000175436	UTP15	Small subunit (SSU) processome component; mutation confers resistance to 5-fluorocytosine (5-FC); physically interacts with TAP-tagged Nop1p	1.78568	1.27948e-34	7.56967e-34	up	0.344847	0.0401047	0.0688655	noDEG	-0.50787	1.2044e-07	4.05991e-07	noDEG	-0.633661	3.38108e-07	6.82222e-07	down
B9J08_003019_orf19.4699	B9J08_003019	lipase; patatinlike; phospholipase; triacylglycerol; serine; hydrolase; fusarium; tag; acyl; hydrolaselysophospholipase	TRUE	CAL0003862	orthoMCL_blastx	orf19.4699	CAL0000175330		Putative phospholipase of patatin family; similar to S. cerevisiae Tgl3p; predicted Kex2p substrate	-0.357341	1.75333e-09	3.85872e-09	noDEG	0.596474	7.86177e-18	1.10481e-16	up	-0.31544	0.0172619	0.0288271	noDEG	0.105474	0.243272	0.290338	noDEG
B9J08_002408_orf19.3442	B9J08_002408	dehydrogenase; nadph; oyep; oxidase; oxidoreductasenadh; nadhflavin; oxidoreductase; enzyme; yellow; yjm	TRUE	CAL0004987	orthoMCL_blastx	orf19.3442	CAL0000196564		Putative oxidoreductase; Hap43-repressed gene	2.91593	2.00232e-149	1.71861e-147	up	1.04853	7.59075e-12	5.80916e-11	up	-1.69499	1.47769e-20	1.36242e-19	down	0.434187	0.000146065	0.00024563	noDEG
B9J08_002413_orf19.3433	B9J08_002413	dehydrogenase; nadph; oyep; enzyme; yellow; oxidase; oye; oxidoreductasenadh; yjm; oxidoreductase	TRUE	CAL0004957	orthoMCL_blastx	orf19.3433	CAL0000179903	OYE23	Putative NAPDH dehydrogenase; induced by nitric oxide, benomyl; oxidative stress-induced via Cap1; Hap43p-repressed; rat catheter biofilm induced	4.02756	2.15244e-97	6.86197e-96	up	0.615734	0.00760903	0.0156012	up	-0.556838	0.000407822	0.000898421	noDEG	-0.0151322	0.929513	0.941653	noDEG
B9J08_001570_orf19.1167	B9J08_001570	dioxygenase; alphaketoglutaratedependent; taurine; sulfonate; catabolism; penicillium; jlpp; tauddomaincontaining; family; yjm	TRUE	CAL0002074	orthoMCL_blastx	orf19.1167	CAL0000196426		Ortholog(s) have sulfonate dioxygenase activity and role in sulfur compound catabolic process	0.137876	0.597971	0.639586	noDEG	3.00622	1.03164e-12	8.66794e-12	up	0.478779	0.0206448	0.0339954	noDEG	2.00604	1.9687e-09	4.45427e-09	up
B9J08_001571_orf19.1167	B9J08_001571	dioxygenase; alphaketoglutaratedependent; taurine; sulfonate; catabolism; penicillium; jlpp; tauddomaincontaining; family; yjm	TRUE	CAL0002074	orthoMCL_blastx	orf19.1167	CAL0000196426		Ortholog(s) have sulfonate dioxygenase activity and role in sulfur compound catabolic process	-0.174848	0.435288	0.481267	noDEG	-0.603111	0.0151463	0.0290283	down	0.478779	0.0206448	0.0339954	noDEG	2.00604	1.9687e-09	4.45427e-09	up
B9J08_003013_orf19.2857	B9J08_003013	dna; helicase; repair; rad; ercc; excision; complex; tfiih; fusarium; penicillium	TRUE	CAL0005155	orthoMCL_blastx	orf19.2857	CAL0000180210		Ortholog(s) have ATP-dependent DNA helicase activity	0.43691	4.21532e-12	1.05553e-11	noDEG	0.0747852	0.387935	0.4764	noDEG	0.204707	0.000495019	0.0010749	noDEG	0.615197	3.01514e-18	9.65088e-18	up
B9J08_003008_orf19.1084	B9J08_003008	ccrnot; complex; subunit; transcription; cdcp; yjm; not; notdomaincontaining; regulator; component	TRUE	CAL0001252	orthoMCL_blastx	orf19.1084	CAL0000177338	CDC39	Protein similar to S. cerevisiae Cdc39p, which is part of the CCR4-NOT transcription regulatory complex; transposon mutation affects filamentous growth	-0.0418987	0.543605	0.587178	noDEG	-0.542174	7.34502e-13	6.26573e-12	noDEG	-0.585323	1.92332e-16	1.32327e-15	down	-0.680903	9.60812e-18	3.02513e-17	down
B9J08_003001_orf19.74	B9J08_003001	exocyst; complex; component; sec; secp; yjm; partial; seca; colletotrichum; subunit	TRUE	CAL0000657	orthoMCL_blastx	orf19.74	CAL0000184879	SEC5	Predicted exocyst component; ortholog of S. cerevisiae Sec5p; merged with orf19.75 in Assembly 21	-0.406409	9.86399e-06	1.72728e-05	noDEG	-0.380252	0.00183035	0.00434164	noDEG	0.0315408	0.748305	0.7983	noDEG	-0.261542	0.0408753	0.0550894	noDEG
B9J08_003000_orf19.5722	B9J08_003000	dnabinding; reb; yjm; myblike; rebp; factor; nsip; partial; fusarium; pseudogymnoascus	TRUE	CAL0001395	orthoMCL_blastx	orf19.5722	CAL0000184035		Ortholog(s) have DNA binding activity	-0.310118	6.13121e-06	1.08867e-05	noDEG	0.0733107	0.335479	0.423831	noDEG	-0.631753	4.34673e-12	2.21391e-11	down	-2.2781	6.55467e-104	9.16213e-103	down
B9J08_002998_orf19.3247	B9J08_002998	heat; repeat; laap; yjm; penicillium; fusarium; colletotrichum; pseudogymnoascus; repeatcontaining; interactor	TRUE	CAL0003321	orthoMCL_blastx	orf19.3247	CAL0000188519		Putative ortholog of S. cerevisiae Laa1p; likely to be essential for growth, based on an insertional mutagenesis strategy	-0.189466	0.0213759	0.0283875	noDEG	-0.191666	0.0664404	0.107161	noDEG	-0.672324	2.16765e-24	2.50637e-23	down	-1.23354	9.47237e-43	5.54736e-42	down
B9J08_002996_orf19.945	B9J08_002996	snf; body; charged; multivesicular; family; degradation; doaindependent; snfdomaincontaining; class; sorting	TRUE	CAL0003689	orthoMCL_blastx	orf19.945	CAL0000182454	VPS2	Ortholog(s) have role in intralumenal vesicle formation, protein retention in Golgi apparatus, protein targeting to vacuole involved in ubiquitin-dependent protein catabolic process via the multivesicular body sorting pathway	-0.666294	7.30296e-23	2.87329e-22	down	0.162235	0.0626074	0.101863	noDEG	-0.154657	0.045552	0.0700656	noDEG	0.306187	0.000847205	0.00134269	noDEG
B9J08_002995_orf19.946	B9J08_002995	kinase; adenylylsulfate; penicillium; pseudogymnoascus; adenosinephosphosulfate; phosphotransferase; adenylsulfate; vkm; colletotrichum; var	TRUE	CAL0003690	orthoMCL_blastx	orf19.946	CAL0000184105	MET14	Putative adenylylsulfate kinase; predicted role in sulfur metabolism; possibly adherence-induced; protein present in exponential and stationary growth phase yeast; F-12/CO2 biofilm induced	-0.070611	0.604977	0.646584	noDEG	-0.77685	2.80574e-05	9.24586e-05	down	0.614056	0.0043482	0.00810959	up	1.98941	2.95004e-47	1.88566e-46	up
B9J08_002994_orf19.7484	B9J08_002994	synthase; phosphoribosylaminoimidazolesuccinocarboxamide; synthetase; saicar; penicillium; desulfovibrio; pseudogymnoascus; colletotrichum; adep; probable	TRUE	CAL0005704	orthoMCL_blastx	orf19.7484	CAL0000196632	ADE1	Phosphoribosylaminoimadazole succinocarboxamide synthetase, enzyme of adenine biosynthesis; not induced in GCN response, unlike the S. cerevisiae ortholog; fungal-specific (no human or murine homolog); levels decrease in stationary phase	-0.0886816	0.0444458	0.0569507	noDEG	-0.342223	3.76755e-10	2.36969e-09	noDEG	-0.495996	0.0609851	0.0907795	noDEG	0.241948	0.0219642	0.0304819	noDEG
B9J08_002993_orf19.5325	B9J08_002993	kinase; gspecific; nima; kinaselike; nek; partial; nim; nimalike; penicillium; pseudogymnoascus	TRUE	CAL0004280	orthoMCL_blastx	orf19.5325	CAL0000189018	KIN3	Protein similar to S. cerevisiae Kin3p; induced under Cdc5p depletion; shows Mob2p-dependent hyphal regulation; mutants are hypersensitive to caspofungin	0.362297	4.27648e-06	7.67154e-06	noDEG	-0.511479	2.73341e-07	1.219e-06	noDEG	0.10207	0.541716	0.613124	noDEG	1.01676	4.82458e-24	1.82863e-23	up
B9J08_002989_orf19.4396	B9J08_002989	mitochondrial; mitochondrion; complex; mic; subunit; crista; junctions; formation; membrane; inner	TRUE	CAL0001186	orthoMCL_blastx	orf19.4396	CAL0000200955		Mitochondrial inner membrane protein; mammalian mitofilin domain; Spider biofilm repressed	-0.44176	4.39248e-26	1.94953e-25	noDEG	-0.248959	6.86733e-06	2.48412e-05	noDEG	0.829152	6.41877e-34	1.11732e-32	up	-0.995555	2.95727e-53	2.09679e-52	down
B9J08_001356_orf19.1835	B9J08_001356	conserved; partial; cyberlindnera; pea; polarized; cicc; intermedia; bicuspidata; debaryomyces; farinosa	TRUE	CAL0001655	orthoMCL_blastx	orf19.1835	CAL0000192711	PEA2	Putative coiled-coil polarisome; predicted role in polarized morphogenesis, cell fusion, and low affinity Ca2+ influx; rat catheter biofilm induced	1.06651	7.64501e-56	8.41253e-55	up	-0.238328	0.00482825	0.0103883	noDEG	0.730382	5.64782e-05	0.000139412	up	1.23628	7.60769e-22	2.72437e-21	up
B9J08_001357_orf19.1834	B9J08_001357	paracoccidioides; brasiliensis; complex; nuclear; pore; subunit; conserved; dsm; penicillium; cicc	TRUE	CAL0001654	orthoMCL_blastx	orf19.1834	CAL0000200457		Ortholog of C. dubliniensis CD36 : Cd36_09960, C. parapsilosis CDC317 : CPAR2_212580, Debaryomyces hansenii CBS767 : DEHA2G11770g and Pichia stipitis Pignal : PICST_51041	0.334265	1.11241e-06	2.08189e-06	noDEG	0.211059	0.0148795	0.0285758	noDEG	0.169849	0.332319	0.405052	noDEG	-0.699271	1.9327e-07	3.95113e-07	down
B9J08_002987_orf19.4395	B9J08_002987	actin; cortical; patch; component; repeatcontaining; repeatlike; aipp; fusarium; domain; domaincontaining	TRUE	CAL0001184	orthoMCL_blastx	orf19.4395	CAL0000188252		Putative actin cytoskeleton component; protein present in exponential and stationary growth phase yeast cultures	-0.17822	0.000655797	0.00101405	noDEG	-0.159071	0.0166978	0.0316001	noDEG	-0.331435	5.97256e-07	1.86617e-06	noDEG	0.587911	8.51699e-25	3.29891e-24	up
B9J08_002983_orf19.2384	B9J08_002983	gtpase; mitochondrial; ribosomeassociated; containing; hydrolase; nucleoside; ploop; triphosphate; penicillium; isoform	TRUE	CAL0000811	orthoMCL_blastx	orf19.2384	CAL0000191474	MTG1	Putative mitochondrial GTPase; likely essential for respiratory competence and in large ribosomal subunit assembly; mitochondrial translation; Spider biofilm induced	-0.0763026	0.364758	0.410031	noDEG	0.59542	1.82912e-07	8.28971e-07	up	-0.0455396	0.820515	0.859362	noDEG	-0.213031	0.430958	0.48727	noDEG
B9J08_002982_orf19.2385	B9J08_002982	kti; homolog; associated; chromatin; elongator; complex; isoform; rna; polymerase; subunit	TRUE	CAL0000813	orthoMCL_blastx	orf19.2385	CAL0000192073	KTI12	Protein similar to S. cerevisiae Kti12p, which associates with Elongator complex; has a role in resistance to killer toxin; predicted Kex2p substrate; Hap43p-induced gene	0.540402	2.6551e-08	5.45591e-08	noDEG	0.0666907	0.556588	0.634751	noDEG	2.41641	2.18646e-27	2.9388e-26	up	-2.29193	1.79863e-29	7.85666e-29	down
B9J08_002981_orf19.2386	B9J08_002981	small; nucleolar; rnaassociated; probable; processome; utp; smallsubunit; partial; snornpassociated; pseudogymnoascus	TRUE	CAL0000815	orthoMCL_blastx	orf19.2386	CAL0000180806		Ortholog(s) have role in endonucleolytic cleavage in 5'-ETS of tricistronic rRNA transcript (SSU-rRNA, 5.8S rRNA and LSU-rRNA), more	2.37428	1.1987e-21	4.52472e-21	up	-0.0382402	0.861939	0.892991	noDEG	0.88962	1.72899e-05	4.58021e-05	up	-1.58816	1.69633e-14	4.75063e-14	down
B9J08_002978_orf19.2391	B9J08_002978	finger; chc; penicillium; fusarium; pseudogymnoascus; zfchcdomaincontaining; zinc; colletotrichum; vkm; partial	TRUE	CAL0000832	orthoMCL_blastx	orf19.2391	CAL0000193803		Putative protein of unknown function; Hap43p-repressed gene; S. cerevisiae ortholog YKR023W localizes to mitochondria	-0.353374	8.87685e-06	1.55932e-05	noDEG	-0.014601	0.897339	0.919591	noDEG	0.0937012	0.158668	0.212355	noDEG	-0.0045233	0.954843	0.962409	noDEG
B9J08_002977_orf19.2395	B9J08_002977	kinase; meiosis; cmgcrckmak; induction; mak; ime; kinaselike; serinethreonineprotein; imep; pit	TRUE	CAL0000840	orthoMCL_blastx	orf19.2395	CAL0000192224	IME2	Putative serine/threonine protein kinase; mutation confers hypersensitivity to amphotericin B	-3.0439	6.43673e-113	2.89601e-111	down	0.82566	1.55962e-06	6.21507e-06	up	-1.1352	4.42632e-07	1.39674e-06	down	1.06328	0.000972919	0.00153657	up
B9J08_002969_orf19.7216	B9J08_002969	gtpbinding; ypt; rasrelated; raba; rab; gtpase; isoform; rasdomaincontaining; family; ras	TRUE	CAL0003771	orthoMCL_blastx	orf19.7216	CAL0000201225	YPT52	Rab-family GTPase involved in vacuolar trafficking, colocolizes with Vps1p and Ypt53p in late endosome	-0.111928	0.196399	0.231065	noDEG	0.110749	0.317741	0.404906	noDEG	0.143722	0.0257366	0.0416479	noDEG	0.280709	0.000748307	0.001191	noDEG
B9J08_002966_orf19.7215	B9J08_002966	nucleolar; small; rnaassociated; utpp; yjm; penicillium; component; repeatcontaining; heat; processome	TRUE	CAL0003770	orthoMCL_blastx	orf19.7215	CAL0000180258		Nucleolar protein; component of the small subunit processome containing the U3 snoRNA; involved in pre-18S rRNA processing; flow model biofilm repressed	1.03135	6.11125e-20	2.15244e-19	up	-0.0385561	0.757788	0.808742	noDEG	-0.15382	0.346469	0.41957	noDEG	-2.44229	2.13109e-144	4.64168e-143	down
B9J08_002955_orf19.6875	B9J08_002955	vacuolar; sortingassociated; isoform; partial; vpsp; like; vps; yjm; drosophila; sinensis	TRUE	CAL0005872	orthoMCL_blastx	orf19.6875	CAL0000185637	VPS35	Putative role in vacuolar sorting; downregulated in biofilm; induced upon adherence to polystyrene	-0.337547	6.43934e-05	0.000107207	noDEG	0.096665	0.38455	0.473286	noDEG	-0.366688	0.00426375	0.00795442	noDEG	0.545506	9.52843e-12	2.3934e-11	noDEG
B9J08_002953_orf19.4119	B9J08_002953	autophagyrelated; atg; autophagy; atgp; regulatory; fusarium; yjm; penicillium; terminal; domaincontaining	TRUE	CAL0005597	orthoMCL_blastx	orf19.4119	CAL0000178327	SPO72	Protein described as similar to S. cerevisiae sporulation protein; ortholog of S. cerevisiae Atg2, an autophagic vesicle formation protein; up-regulation associated with azole resistance; Spider biofilm induced	-0.168676	0.0441902	0.0566492	noDEG	0.683279	1.39127e-09	8.31035e-09	up	0.21725	0.00507526	0.00933713	noDEG	1.0223	3.23082e-27	1.32825e-26	up
B9J08_001277_orf19.6086	B9J08_001277	synthase; isopropylmalate; leup; yjm; penicillium; pseudogymnoascus; alphaisopropylmalate; fusarium; colletotrichum; leu	TRUE	CAL0005218	orthoMCL_blastx	orf19.6086	CAL0000186267	LEU4	Putative 2-isopropylmalate synthase; regulated by Nrg1, Mig1, Tup1, Gcn4; induced by human whole blood or PMNs; macrophage/pseudohyphal-repressed after 16h; Spider biofilm repressed	-0.67476	5.7601e-38	3.77178e-37	down	0.0204449	0.765112	0.814922	noDEG	-0.209949	0.000953303	0.00199066	noDEG	3.10522	0	0	up
B9J08_002948_orf19.184	B9J08_002948	mitochondrial; distribution; morphology; mdm; component; inheritance; mdmp; penicillium; fullmitochondrial; fusarium	TRUE	CAL0003245	orthoMCL_blastx	orf19.184	CAL0000180412	MDM10	Predicted component of the mitochondrial sorting and assembly machinery (SAM complex) and ER-mitochondria encounter structure (ERMES) complex with a role in protein import into mitochondria	-0.129028	0.0555378	0.0704034	noDEG	0.278555	0.000505864	0.00133564	noDEG	0.216309	0.0466388	0.0715645	noDEG	0.151293	0.3222	0.376068	noDEG
B9J08_002947_orf19.185	B9J08_002947	mrpp; mitochondrial; ribosomal; yjm; mrp; lachancea; zygosaccharomyces; his; region; hanseniaspora	TRUE	CAL0003248	orthoMCL_blastx	orf19.185	CAL0000183512		Ortholog(s) have structural constituent of ribosome activity, role in mitochondrial translational initiation and mitochondrial small ribosomal subunit localization	0.611985	2.91954e-13	7.73413e-13	up	-0.729791	2.16629e-10	1.40044e-09	down	1.06219	9.69204e-26	1.18975e-24	up	-1.66585	1.04106e-46	6.56862e-46	down
B9J08_002945_orf19.191	B9J08_002945	kinase; serinethreonineprotein; pkinasedomaincontaining; stesteysk; kicp; partial; yjm; kic; drosophila; cryptococcus	TRUE	CAL0003268	orthoMCL	orf19.191	CAL0000180380	KIC1	Member of the GCK-III subfamily of eukaryotic Ste20p kinases; in RAM cell wall integrity signaling network; role in cell separation, azole sensitivity; required for hyphal growth; constitutive expression is MTL, white-opaque independent	0.508912	8.99459e-19	3.01749e-18	noDEG	-0.0960362	0.128822	0.188585	noDEG	0.642648	2.18287e-07	7.12087e-07	up	0.491183	1.34747e-13	3.65611e-13	noDEG
B9J08_002944_orf19.183	B9J08_002944	dehydratase; imidazoleglycerolphosphate; partial; igpddomaincontaining; eubayanus; penicillium; colletotrichum; pseudogymnoascus; hisp; probable	TRUE	CAL0003242	orthoMCL_blastx	orf19.183	CAL0000187142	HIS3	Imidazoleglycerol-phosphate dehydratase, enzyme of histidine biosynthesis; functionally complements S. cerevisiae his3-1 mutation; hyphal-induced expression; regulated by Gcn2p and Gcn4p; fungal-specific (no human or murine homolog)	-0.0749909	0.455031	0.501208	noDEG	-0.112354	0.313731	0.400711	noDEG	-0.141529	0.563467	0.632461	noDEG	3.18442	5.06007e-40	2.83293e-39	up
B9J08_002942_orf19.7100	B9J08_002942	transporter; amino; acid; vacuolar; transmembrane; fusarium; penicillium; vesicular; pseudogymnoascus; family	TRUE	CAL0002799	orthoMCL_blastx	orf19.7100	CAL0000174737		Putative vacuolar transporter of large neutral amino acids; possibly transcriptionally regulated upon hyphal formation; not the true Avt1 ortholog of S. cerevisiae	0.0230524	0.771993	0.802188	noDEG	-0.125737	0.208156	0.283106	noDEG	0.0626373	0.501676	0.575888	noDEG	-0.862124	3.74753e-15	1.07945e-14	down
B9J08_002940_orf19.4347	B9J08_002940	kinase; camk; kinaselike; serinethreonineprotein; prr; penicillium; prrp; partial; yjm; pseudogymnoascus	TRUE	CAL0001018	orthoMCL_blastx	orf19.4347	CAL0000182798		Putative serine/threonine protein kinase; Hog1p-induced	-1.82219	7.94095e-162	8.05501e-160	down	-0.714865	1.53773e-16	1.90222e-15	down	0.264726	0.0885854	0.127141	noDEG	2.51933	9.93554e-211	4.13007e-209	up
B9J08_002936_orf19.2654	B9J08_002936	set; domaincontaining; ribosomal; domain; lysine; rms; fusarium; penicillium; methyltransferase; pseudogymnoascus	TRUE	CAL0003473	orthoMCL_blastx	orf19.2654	CAL0000193221	RMS1	Putative lysine methyltransferase; Hap43-induced; protein induced during mating; possibly essential, disruptants not obtained by UAU1 method; rat catheter and Spider biofilm induced	1.0346	3.01213e-21	1.12181e-20	up	0.374782	0.00473105	0.0101949	noDEG	1.53661	5.36349e-15	3.39333e-14	up	-2.95141	6.84447e-31	3.10491e-30	down
B9J08_002929_orf19.4136	B9J08_002929	factor; associated; topoisomerase; complex; subunit; tofp; fork; replication; protection; yjm	TRUE	CAL0005675	orthoMCL_blastx	orf19.4136	CAL0000201417	YBL053	Ortholog(s) have protein heterodimerization activity	0.311083	5.92174e-05	9.88255e-05	noDEG	-0.508446	8.58771e-07	3.54895e-06	noDEG	0.304886	1.53819e-05	4.0969e-05	noDEG	-0.788433	7.4024e-17	2.26451e-16	down
B9J08_002928_orf19.4142	B9J08_002928	acid; amino; transporter; transmembrane; vacuolar; family; avtp; penicillium; fusarium; yjm	TRUE	CAL0005710	orthoMCL_blastx	orf19.4142	CAL0000186403		Putative transporter; decreased transcription is observed upon fluphenazine treatment	0.0245177	0.756042	0.786933	noDEG	0.1776	0.0861975	0.134329	noDEG	0.479285	0.04798	0.0733047	noDEG	0.453918	0.128229	0.161142	noDEG
B9J08_002920_orf19.4150	B9J08_002920	glutaredoxin; domain; monothiol; grxp; domaincontaining; penicillium; yjm; partial; glutaredoxinc; thioredoxinlike	TRUE	CAL0005739	orthoMCL_blastx	orf19.4150	CAL0000192543		Putative glutaredoxin; induced by nitric oxide; Spider biofilm induced	-0.966006	2.56148e-46	2.15218e-45	down	0.158838	0.0480236	0.0805544	noDEG	0.786298	1.62519e-06	4.82934e-06	up	-0.643545	1.33265e-11	3.32508e-11	down
B9J08_001227_orf19.6814	B9J08_001227	dehydrogenase; glyceraldehydephosphate; cytosolic; glyceraldehyde; cytosoliclike; phosphate; tdhp; yjm; brassica; var	TRUE	CAL0005657	orthoMCL	orf19.6814	CAL0000197744	TDH3	NAD-linked glyceraldehyde-3-phosphate dehydrogenase; binds fibronectin, laminin; at cell surface; antigenic in infection; farnesol-repressed; stationary phase-enriched; GlcNAc-induced; flow model biofilm induced; Spider biofilm repressed	-0.481505	1.53412e-16	4.71822e-16	noDEG	0.113478	0.146669	0.211056	noDEG	-1.67883	2.18876e-20	1.99493e-19	down	0.309153	0.000290075	0.000476221	noDEG
B9J08_003306_orf19.6814	B9J08_003306	dehydrogenase; glyceraldehydephosphate; cytosolic; glyceraldehyde; phosphate; tdhp; cytosoliclike; type; yjm; tdh	TRUE	CAL0005657	orthoMCL	orf19.6814	CAL0000197744	TDH3	NAD-linked glyceraldehyde-3-phosphate dehydrogenase; binds fibronectin, laminin; at cell surface; antigenic in infection; farnesol-repressed; stationary phase-enriched; GlcNAc-induced; flow model biofilm induced; Spider biofilm repressed	-2.38263	1.6559e-28	7.99848e-28	down	-3.59699	3.49301e-31	1.31672e-29	down	-1.67883	2.18876e-20	1.99493e-19	down	0.309153	0.000290075	0.000476221	noDEG
B9J08_002914_orf19.4723	B9J08_002914	fad; synthetase; synthase; adenine; synthaselike; isoform; phosphoadenosine; phosphosulfate; alpha; hydrolaseslike	TRUE	CAL0004396	orthoMCL_blastx	orf19.4723	CAL0000193566	FAD1	Ortholog(s) have ATP binding, FMN adenylyltransferase activity, magnesium ion binding activity, role in FAD biosynthetic process and cytosol, nucleus localization	-0.77938	3.12687e-23	1.24339e-22	down	0.206321	0.0363716	0.0632731	noDEG	-0.623676	0.000392837	0.000869016	down	0.313022	0.00526869	0.00783833	noDEG
B9J08_002913_orf19.4724	B9J08_002913	factor; splicing; subunit; drosophila; trichinella; sap; like; partial; penicillium; colletotrichum	TRUE	CAL0004398	orthoMCL_blastx	orf19.4724	CAL0000185007		Ortholog(s) have RNA binding activity, role in spliceosomal complex assembly and U2-type prespliceosome localization	-0.556798	1.34209e-07	2.65233e-07	noDEG	0.179293	0.109076	0.164114	noDEG	-0.523313	0.0153484	0.0258758	noDEG	-0.807692	4.47132e-06	8.43846e-06	down
B9J08_002912_orf19.4725	B9J08_002912	transcription; cdc; control; start; factor; swi; colletotrichum; fusarium; apsesdomaincontaining; apses	TRUE	CAL0004400	orthoMCL_blastx	orf19.4725	CAL0000183437	SWI6	Putative component of the MBF and SBF transcription complexes involved in G1/S cell-cycle progression; periodic mRNA expression, peak at cell-cycle G1/S phase	0.144099	0.0132803	0.0180314	noDEG	-0.169466	0.0257516	0.0463146	noDEG	-0.0521902	0.474109	0.54979	noDEG	0.224873	0.016913	0.0238084	noDEG
B9J08_002911_orf19.4726	B9J08_002911	calcium; sensor; ncs; calciumbinding; neuronal; efhand; penicillium; kinase; partial; phosphatidylinositoloh	TRUE	CAL0004401	orthoMCL_blastx	orf19.4726	CAL0000194595		Ortholog(s) have calcium ion binding, enzyme activator activity	-0.0814127	0.147303	0.176542	noDEG	0.0121431	0.854797	0.888035	noDEG	0.0908255	0.589259	0.655636	noDEG	0.117842	0.157406	0.195261	noDEG
B9J08_002910_orf19.4727	B9J08_002910	succinate; dehydrogenase; assembly; factor; mitochondrial; isoform; dufdomaincontaining; penicillium; partial; repeat	TRUE	CAL0004404	orthoMCL_blastx	orf19.4727	CAL0000186694		Ortholog(s) have succinate dehydrogenase (ubiquinone) activity	0.245023	0.000493141	0.000768715	noDEG	0.251796	0.00590391	0.0124623	noDEG	0.231829	0.236083	0.300276	noDEG	0.194429	0.177756	0.218689	noDEG
B9J08_002907_orf19.6828	B9J08_002907	ribosomal; processing; rna; homolog; partial; nucleolar; like; isoform; rnaprocessing; trichinella	TRUE	CAL0005705	orthoMCL_blastx	orf19.6828	CAL0000174798		Ortholog(s) have role in rRNA processing and nucleolus, preribosome, large subunit precursor localization	0.84279	1.36913e-10	3.2e-10	up	0.466721	0.00330737	0.00739551	noDEG	2.00435	2.54674e-27	3.40868e-26	up	-3.86587	4.90013e-70	4.36482e-69	down
B9J08_002894_orf19.4904	B9J08_002894	actinlike; arp; actinrelated; actin; family; penicillium; fusarium; arpp; colletotrichum; pseudogymnoascus	TRUE	CAL0006200	orthoMCL_blastx	orf19.4904	CAL0000174064		Ortholog(s) have nucleosome binding activity, role in chromatin silencing at telomere, histone exchange and Swr1 complex, cytosol, nuclear chromosome, telomeric region localization	0.0187196	0.824129	0.848932	noDEG	-0.308398	0.00356932	0.00790936	noDEG	-0.0641133	0.583261	0.650666	noDEG	-0.757124	3.31386e-07	6.68872e-07	down
B9J08_002893_orf19.4903	B9J08_002893	nacetylglucosaminylphosphatidylinositol; denacetylase; deacetylase; isoform; phosphatidylinositol; lmbelike; penicillium; nacetylglucosaminyl; glycan; colletotrichum	TRUE	CAL0006198	orthoMCL_blastx	orf19.4903	CAL0000183720		Ortholog(s) have endoplasmic reticulum localization	0.0685284	0.353898	0.398868	noDEG	0.146784	0.117149	0.174612	noDEG	-0.466373	1.86034e-05	4.91386e-05	noDEG	0.475432	0.000175278	0.000292667	noDEG
B9J08_002890_orf19.5098	B9J08_002890	endonuclease; dna; iii; iiilike; glycosylase; repair; ntg; isoform; homolog; partial	TRUE	CAL0001822	orthoMCL_blastx	orf19.5098	CAL0000179989	NTG1	Protein with strong similarity to both S. cerevisiae Ntg1 and Ntg2 DNA repair glycosylases; transcript induced by iron; Hap43-repressed gene; Spider biofilm induced	0.93976	2.60859e-23	1.0425e-22	up	0.0748237	0.5104	0.593976	noDEG	-0.490371	0.00534377	0.00978309	noDEG	0.314651	0.158654	0.196617	noDEG
B9J08_002885_orf19.1977	B9J08_002885	dihydroorotase; homodimeric; type; penicillium; pseudogymnoascus; urap; var; vkm; ura; probable	TRUE	CAL0002674	orthoMCL_blastx	orf19.1977	CAL0000193314	URA4	Dihydroorotase; protein present in exponential and stationary growth phase yeast cultures	0.62097	1.06198e-27	4.95385e-27	up	-0.516423	7.7229e-15	8.20686e-14	noDEG	0.39857	9.16983e-06	2.49556e-05	noDEG	-1.49804	4.35156e-71	3.92567e-70	down
B9J08_000541_orf19.7598	B9J08_000541	penicillium; complex; ada; component; hat; ahcp; colletotrichum; conserved; fusarium; yjm	TRUE	CAL0000258	orthoMCL_blastx	orf19.7598	CAL0000190603		Ortholog(s) have histone acetyltransferase activity, role in histone acetylation and Ada2/Gcn5/Ada3 transcription activator complex localization	-0.000698965	0.983781	0.986256	noDEG	0.191836	0.00618945	0.0129767	noDEG	-0.080861	0.16512	0.219574	noDEG	0.523212	1.13052e-16	3.42875e-16	noDEG
B9J08_000542_orf19.7610	B9J08_000542	phosphatase; tyrosineprotein; type; nonreceptor; isoform; partial; tyrosine; like; receptortype; comes	TRUE	CAL0000818	orthoMCL_blastx	orf19.7610	CAL0000198260	PTP3	Putative protein tyrosine phosphatase; hypha induced; alkaline induced; regulated by Efg1, Ras1, cAMP pathways; mutants are viable; Spider biofilm induced; rat catheter biofilm repressed; flow model biofilm repressed	-0.809293	8.66054e-34	4.9709e-33	down	0.834531	2.54643e-31	9.7305e-30	up	1.41699	1.63603e-24	1.90203e-23	up	0.890264	2.57921e-29	1.12161e-28	up
B9J08_002881_orf19.1973	B9J08_002881	factor; subunit; transcription; ccaatbinding; nuclear; hap; complex; transcriptional; activator; histonefoldcontaining	TRUE	CAL0002670	orthoMCL	orf19.1973	CAL0000182721	HAP5	Component of CCAAT-binding transcription factor; roles in filamentous growth, low-iron induction of FRP1; regulates genes involved in respiratory growth; functional homolog of S. cerevisiae Hap5p; Cap1p-dependent expression in low iron	-0.249055	1.53113e-06	2.83981e-06	noDEG	-0.364728	1.13743e-08	6.00354e-08	noDEG	-0.796101	4.64562e-06	1.30788e-05	down	-0.549945	1.81043e-09	4.10055e-09	noDEG
B9J08_002877_orf19.4715	B9J08_002877	nump; yjm; partial; migration; nuclear; anucleate; primary; sterigmata; num; lachancea	TRUE	CAL0004372	orthoMCL_blastx	orf19.4715	CAL0000176106		Ortholog(s) have tubulin binding activity, role in microtubule cytoskeleton organization, mitochondrial fission, mitochondrion inheritance, nuclear migration along microtubule and cell cortex, cellular bud tip, mitochondrion localization	-0.436332	6.15383e-18	1.99258e-17	noDEG	-0.111921	0.0968518	0.148281	noDEG	-0.43987	1.88057e-05	4.96522e-05	noDEG	-0.899683	1.35109e-24	5.20785e-24	down
B9J08_002875_orf19.4412	B9J08_002875	dna; repair; rev; revp; yjm; mus; damage; penicillium; polymerase; deoxycytidyl	TRUE	CAL0001748	orthoMCL_blastx	orf19.4412	CAL0000195725		Ortholog(s) have DNA-directed DNA polymerase activity, deoxycytidyl transferase activity and role in error-free translesion synthesis, error-prone translesion synthesis	-0.462314	1.43264e-17	4.55166e-17	noDEG	1.0118	7.71529e-54	8.96742e-52	up	-0.762581	2.61761e-21	2.50779e-20	down	-0.380134	0.000412763	0.000669857	noDEG
B9J08_002874_orf19.4410	B9J08_002874	betamannosyltransferase; chitobiosyldiphosphodolichol; family; glycosyltransferase; algp; isoform; penicillium; fusarium; mannosyltransferase; betamannosyltransferaselike	TRUE	CAL0001745	orthoMCL_blastx	orf19.4410	CAL0000174251	ALG1	Protein similar to S. cerevisiae Alg1p, a mannosyltransferase involved in N-linked protein glycosylation; likely to be essential for growth, based on an insertional mutagenesis strategy	0.347908	2.10214e-08	4.34849e-08	noDEG	-0.0670289	0.37083	0.460053	noDEG	1.18167	2.64018e-14	1.59588e-13	up	1.38213	3.89067e-31	1.78662e-30	up
B9J08_002870_orf19.2107	B9J08_002870	cytidylyltransferase; ethanolaminephosphate; phosphoethanolamine; isoform; fusarium; penicillium; transferase; nucleotidylyl; pseudogymnoascus; colletotrichum	TRUE	CAL0005270	orthoMCL_blastx	orf19.2107	CAL0000174160	MUQ1	Putative choline phosphate cytidylyltransferase/phosphoethanolamine cytidylyltransferase; repressed in hyphae compared vs yeast; Hap43-repressed; flow model biofilm induced; Spider biofilm repressed	-1.48769	1.779e-129	1.15408e-127	down	0.555398	1.8431e-11	1.35477e-10	noDEG	-2.11671	4.90163e-94	6.37312e-92	down	0.371568	1.02834e-06	2.013e-06	noDEG
B9J08_002868_orf19.5942	B9J08_002868	ligase; ubiquitinprotein; rnf; isoform; partial; ittp; rnflike; yjm; finger; rwddomaincontaining	TRUE	CAL0003348	orthoMCL_blastx	orf19.5942	CAL0000185323		Zinc finger protein orthologous to S. cerevisiae Itt1; repressed by adherence to polystyrene; Spider biofilm induced	-0.0845157	0.526776	0.570989	noDEG	0.0423273	0.788291	0.834195	noDEG	0.394528	0.00514246	0.00945531	noDEG	0.697435	5.53061e-06	1.03577e-05	up
B9J08_002867_orf19.850	B9J08_002867	amidase; nterminal; hydrolase; carbonnitrogen; ntap; pseudogymnoascus; yjm; asparagine; fusarium; family	TRUE	CAL0002774	orthoMCL_blastx	orf19.850	CAL0000195573		Ortholog(s) have protein-N-terminal asparagine amidohydrolase activity, protein-N-terminal glutamine amidohydrolase activity and role in cellular protein modification process, protein catabolic process	-0.124361	0.0989337	0.121548	noDEG	-0.230156	0.00744335	0.0153008	noDEG	0.552828	0.00185305	0.00370492	noDEG	0.194426	0.124239	0.156374	noDEG
B9J08_002865_orf19.5395	B9J08_002865	repeat; regulator; vatpase; membrane; vacuolar; ravp; fusarium; penicillium; pseudogymnoascus; domaincontaining	TRUE	CAL0004435	orthoMCL_blastx	orf19.5395	CAL0000177746		Ortholog(s) have role in early endosome to late endosome transport, regulation of protein complex assembly, vacuolar acidification and RAVE complex, extrinsic to membrane localization	-0.525693	3.33172e-09	7.21011e-09	noDEG	-0.724574	5.08019e-10	3.1774e-09	down	-0.65947	3.41978e-10	1.46224e-09	down	0.00294437	0.97453	0.979458	noDEG
B9J08_002861_orf19.5391	B9J08_002861	factor; rse; premrnasplicing; splicing; subunit; fusarium; penicillium; like; mrna; colletotrichum	TRUE	CAL0004426	orthoMCL_blastx	orf19.5391	CAL0000182953		Predicted RNA splicing and ER to Golgi transport protein; Hap43-induced gene	0.448282	9.57574e-12	2.35033e-11	noDEG	0.211291	0.0116963	0.0230171	noDEG	-0.81181	7.05341e-15	4.40562e-14	down	0.436857	0.00111252	0.00175139	noDEG
B9J08_002859_orf19.5388	B9J08_002859	swd; component; complex; compass; domaincontaining; set; repeatlike; domain; penicillium; repeat	TRUE	CAL0004413	orthoMCL_blastx	orf19.5388	CAL0000179517	SWD1	Ortholog(s) have histone methyltransferase activity (H3-K4 specific) activity, role in chromatin silencing at telomere, histone H3-K4 methylation, telomere maintenance and Set1C/COMPASS complex, cytosol localization	-1.50111	8.55775e-94	2.63777e-92	down	0.539748	1.46415e-08	7.63412e-08	noDEG	-0.567299	1.12812e-08	4.22033e-08	noDEG	-0.368223	0.000601904	0.000964989	noDEG
B9J08_000321_orf19.5447	B9J08_000321	transporter; sugar; mfs; myoinositol; symporter; penicillium; colletotrichum; porter; pseudogymnoascus; hexose	TRUE	CAL0005265	orthoMCL_blastx	orf19.5447	CAL0000199303	HGT19	Putative MFS glucose/myo-inositol transporter; 20 member family; 12 transmembrane segments, extended N terminus; expressed in rich medium; Hap43, phagocytosis, rat catheter, Spider and flow model biofilm induced	2.68949	8.12501e-48	7.14975e-47	up	0.466289	0.0273955	0.0489557	noDEG	1.59212	1.26921e-13	7.21975e-13	up	2.94568	8.90361e-21	3.0893e-20	up
B9J08_005025_orf19.5447	B9J08_005025	transporter; sugar; mfs; myoinositol; symporter; penicillium; colletotrichum; pseudogymnoascus; porter; fusarium	TRUE	CAL0005265	orthoMCL_blastx	orf19.5447	CAL0000199303	HGT19	Putative MFS glucose/myo-inositol transporter; 20 member family; 12 transmembrane segments, extended N terminus; expressed in rich medium; Hap43, phagocytosis, rat catheter, Spider and flow model biofilm induced	0.232334	0.0559957	0.0709355	noDEG	-0.779197	1.33338e-06	5.38273e-06	down	1.59212	1.26921e-13	7.21975e-13	up	2.94568	8.90361e-21	3.0893e-20	up
B9J08_002852_orf19.5379	B9J08_002852	reductase; deltasterol; sterol; biosynthesis; ergosterol; ergerg; penicillium; pseudogymnoascus; fusarium; trichophyton	TRUE	CAL0004388	orthoMCL_blastx	orf19.5379	CAL0000199354	ERG4	Protein similar to sterol C-24 reductase; shows Mob2p-dependent hyphal regulation; fluconazole-induced; caspofungin repressed; rat catheter biofilm repressed	-0.372832	9.19334e-12	2.26145e-11	noDEG	-0.386046	1.47874e-07	6.79002e-07	noDEG	-1.11814	1.30748e-17	9.68598e-17	down	0.0943052	0.298138	0.350491	noDEG
B9J08_002851_orf19.5378	B9J08_002851	proteasome; subunit; alpha; type; typelike; nucleophile; aminohydrolase; isoform; nterminal; penicillium	TRUE	CAL0004386	orthoMCL_blastx	orf19.5378	CAL0000198208	SCL1	Proteasome subunit YC7alpha; protein present in exponential and stationary growth phase yeast cultures; flow model and Spider biofilm repressed	-0.0693366	0.0674576	0.0847435	noDEG	0.124759	0.00842831	0.0170801	noDEG	-0.174611	0.0760821	0.110768	noDEG	0.167573	0.00299714	0.00455262	noDEG
B9J08_002850_orf19.5377	B9J08_002850	histone; deacetylase; hos; phd; penicillium; drosophila; isoform; hosp; like; hosa	TRUE	CAL0004384	orthoMCL_blastx	orf19.5377	CAL0000178362	HOS2	Putative histone deacetylase; mutations affect filamentous growth; genetic evidence suggests that Set3p and Hos2p function together as a complex involved in regulation of white-opaque switching, morphogenesis, and virulence	-0.0467585	0.538839	0.58248	noDEG	-0.360242	2.0223e-05	6.76809e-05	noDEG	-0.356124	0.0143624	0.0243164	noDEG	-0.0183409	0.905159	0.923959	noDEG
B9J08_002847_orf19.1288	B9J08_002847	peroxisomal; hydratasedehydrogenaseepimerase; multifunctional; betaoxidation; dehydrogenase; penicillium; nadpbinding; enzyme; pseudogymnoascus; chain	TRUE	CAL0003065	orthoMCL_blastx	orf19.1288	CAL0000176075	FOX2	3-hydroxyacyl-CoA epimerase; fatty acid beta-oxidation; induced by phagocytosis; regulated by Mig1, by white-opaque switch, by DNA methylation; transcriptional activation by oleate requires Ctf1; rat catheter and Spider biofilm induced	0.539653	1.30992e-05	2.26958e-05	noDEG	-0.340044	0.0161819	0.0306758	noDEG	1.00101	2.10031e-08	7.65507e-08	up	1.87473	9.03189e-62	7.2897e-61	up
B9J08_002845_orf19.6155	B9J08_002845	ligase; dna; atpdependent; cdcp; cdc; penicillium; yjm; dnl; pseudogymnoascus; cryptococcus	TRUE	CAL0006047	orthoMCL_blastx	orf19.6155	CAL0000199743		Ortholog(s) have DNA ligase (ATP) activity and role in DNA ligation, DNA recombination, DNA replication, Okazaki fragment processing, base-excision repair, mitotic cell cycle, nucleotide-excision repair, telomere maintenance	-0.0886323	0.0504339	0.0641812	noDEG	0.263446	3.18801e-07	1.406e-06	noDEG	0.116097	0.0567863	0.0852063	noDEG	-0.773082	2.01591e-26	8.11469e-26	down
B9J08_002844_orf19.2507	B9J08_002844	subunit; arp; complex; chromatin; remodeling; actinlike; actin; fusarium; swisnf; rsc	TRUE	CAL0002366	orthoMCL_blastx	orf19.2507	CAL0000196900	ARP9	Protein similar to S. cerevisiae Arp3p, a component of the Arp2/3 complex involved in actin-dependent processes; likely to be essential for growth, based on an insertional mutagenesis strategy	-0.132156	0.00581937	0.00818202	noDEG	-0.200048	0.00126845	0.00311612	noDEG	-0.716831	1.002e-07	3.40647e-07	down	-0.638883	5.33037e-16	1.58195e-15	down
B9J08_002839_orf19.5663	B9J08_002839	acid; cotransporter; sodiumbile; bile; sodium; family; transporter; symporter; penicillium; fusarium	TRUE	CAL0000690	orthoMCL_blastx	orf19.5663	CAL0000187136	RCH1	Plasma membrane protein; involved in regulation of cytosolic calcium homeostasis; null mutation confers sensitivity to calcium and resistance to azoles and terbinafine; rat catheter biofilm induced	-0.606355	1.00278e-08	2.11035e-08	down	0.864818	2.59125e-09	1.49037e-08	up	-0.526638	2.25444e-06	6.59461e-06	noDEG	0.673665	1.08147e-05	1.98732e-05	up
B9J08_002836_orf19.5667	B9J08_002836	transporter; ion; metal; family; cora; resistance; coradomaincontaining; magnesium; manganese; mnr	TRUE	CAL0000696	orthoMCL_blastx	orf19.5667	CAL0000200038	MNR2	Putative ion transporter; fungal-specific (no human or murine homolog)	-0.642671	3.56389e-40	2.48537e-39	down	0.367568	5.4316e-09	3.00624e-08	noDEG	-0.367331	0.00154341	0.00311665	noDEG	0.472612	7.03279e-12	1.77847e-11	noDEG
B9J08_002832_orf19.607	B9J08_002832	repair; dna; rad; recombination; ercc; excision; rhprad; radp; yjm; rhp	TRUE	CAL0000882	orthoMCL_blastx	orf19.607	CAL0000189079		Protein involved in transcription-coupled nucleotide excision repair of UV-induced DNA lesions; Spider biofilm induced	-0.395343	1.62001e-15	4.74686e-15	noDEG	0.622112	1.48141e-23	3.33258e-22	up	-0.214098	0.0478773	0.0731654	noDEG	0.750195	1.11539e-16	3.38449e-16	up
B9J08_002828_orf19.81	B9J08_002828	exosome; rrp; complex; component; isoform; subunit; ribosomal; domain; partial; rrplike	TRUE	CAL0000678	orthoMCL_blastx	orf19.81	CAL0000179859		Ortholog(s) have role in exonucleolytic trimming to generate mature 3'-end of 5.8S rRNA from tricistronic rRNA transcript (SSU-rRNA, 5.8S rRNA and LSU-rRNA), more	0.580552	1.19542e-08	2.50159e-08	noDEG	0.480266	3.02994e-05	9.9202e-05	noDEG	0.0608391	0.763913	0.812095	noDEG	0.163502	0.55963	0.613663	noDEG
B9J08_004474_orf19.2179	B9J08_004474	transporter; siderophore; iron; general; substrate; mfs; facilitator; major; siderophoreiron; cryptococcus	TRUE	CAL0005420	blastx	orf19.2179	CAL0000196424	SIT1	Transporter of ferrichrome siderophores, not ferrioxamine B; required for human epithelial cell invasion in vitro, not for mouse systemic infection; regulated by iron, Sfu1, Rfg1, Tup1, Hap43; rat catheter and Spider biofilm induced	-0.477295	0.000141863	0.000229807	noDEG	-1.1702	4.4988e-14	4.33485e-13	down	-0.56333	0.0126848	0.0216894	noDEG	4.36483	7.53201e-112	1.14056e-110	up
B9J08_004475_orf19.2179	B9J08_004475	transporter; siderophore; iron; general; substrate; mfs; siderophoreiron; str; cryptococcus; facilitator	TRUE	CAL0005420	blastx	orf19.2179	CAL0000196424	SIT1	Transporter of ferrichrome siderophores, not ferrioxamine B; required for human epithelial cell invasion in vitro, not for mouse systemic infection; regulated by iron, Sfu1, Rfg1, Tup1, Hap43; rat catheter and Spider biofilm induced	0.0982867	0.349762	0.394765	noDEG	-1.47141	1.93049e-26	5.4671e-25	down	-0.56333	0.0126848	0.0216894	noDEG	4.36483	7.53201e-112	1.14056e-110	up
B9J08_002827_orf19.1296	B9J08_002827	prp; nuclear; small; ribonucleoprotein; factor; splicing; premrna; domaincontaining; premrnaprocessing; nop	TRUE	CAL0003106	orthoMCL_blastx	orf19.1296	CAL0000177683		Ortholog(s) have role in spliceosomal snRNP assembly and U4/U6 x U5 tri-snRNP complex, mitochondrion localization	0.771953	1.21198e-12	3.12893e-12	up	0.0868961	0.4743	0.558607	noDEG	-0.0256905	0.889655	0.919233	noDEG	1.66841	2.72594e-12	7.02185e-12	up
B9J08_002826_orf19.1295	B9J08_002826	synthetase; valyltrna; ligase; valinetrna; mitochondrial; vasp; fusarium; penicillium; pseudogymnoascus; probable	TRUE	CAL0003105	orthoMCL_blastx	orf19.1295	CAL0000181624	VAS1	Putative tRNA-Val synthetase; genes encoding ribosomal subunits, translation factors, and tRNA synthetases are downregulated upon phagocytosis by murine macrophage	0.124666	0.00722567	0.010078	noDEG	-0.507106	6.37533e-15	6.83999e-14	noDEG	0.330303	3.36739e-10	1.44178e-09	noDEG	1.23628	3.92989e-77	3.94852e-76	up
B9J08_002822_orf19.2008	B9J08_002822	isomerase; methylthioribosephosphate; factor; initiation; isoform; smethylthioribosephosphate; translation; penicillium; fusarium; altname	TRUE	CAL0004323	orthoMCL_blastx	orf19.2008	CAL0000191452		Ortholog(s) have S-methyl-5-thioribose-1-phosphate isomerase activity, role in L-methionine salvage from methylthioadenosine and cytosol, nucleus localization	-0.451706	1.06123e-14	3.00386e-14	noDEG	0.523875	1.49525e-12	1.23402e-11	noDEG	0.648785	1.10658e-08	4.14219e-08	up	-1.3129	4.52283e-36	2.32917e-35	down
B9J08_002821_orf19.2009	B9J08_002821	peroxisome; assembly; biosynthesis; pex; peroxin; pexp; penicillium; amino; terminal; pasperoxin	TRUE	CAL0004324	orthoMCL_blastx	orf19.2009	CAL0000185265	PEX12	Ortholog(s) have ubiquitin-protein ligase activity, role in protein import into peroxisome matrix and integral to peroxisomal membrane localization	0.210807	0.0422347	0.0543171	noDEG	-0.423992	0.00115765	0.002873	noDEG	0.236058	0.00142827	0.00290163	noDEG	0.509061	3.86357e-08	8.1717e-08	noDEG
B9J08_002818_orf19.2014	B9J08_002818	kinase; regulatory; campdependent; subunit; regulator; penicillium; cyclic; microsporus; rhizopus; colletotrichum	TRUE	CAL0004334	orthoMCL_blastx	orf19.2014	CAL0000190895	BCY1	Protein kinase A regulatory subunit; required for nuclear localization of Tpk1; physically interacts with Tpk1; essential; apoptosis-regulated; bcy1 heterozygous or bcy1 tpk2 mutant has filamentous growth defect	-0.612268	5.93634e-38	3.88263e-37	down	0.142885	0.0183062	0.0342718	noDEG	-0.611532	7.5734e-18	5.75777e-17	down	0.353615	4.93248e-12	1.25282e-11	noDEG
B9J08_002817_orf19.2016	B9J08_002817	ergosterol; biosynthetic; erg; probable; erglike; biosynthesis; penicillium; domaincontaining; transmembrane; like	TRUE	CAL0004337	orthoMCL_blastx	orf19.2016	CAL0000184284	ERG28	Ortholog(s) have protein binding, bridging activity, role in ergosterol biosynthetic process and endoplasmic reticulum membrane localization	-0.502833	1.56547e-09	3.45481e-09	noDEG	0.0267884	0.799384	0.843534	noDEG	-0.205079	0.145024	0.196179	noDEG	0.306888	0.00730323	0.0107049	noDEG
B9J08_002816_orf19.4447	B9J08_002816	carrier; mitochondrial; ymc; carnitineacylcarnitine; family; solute; transporter; member; lachancea; ymcp	TRUE	CAL0001851	orthoMCL_blastx	orf19.4447	CAL0000175477	YMC1	Putative inner mitochondrial membrane transporter; flucytosine induced; Spider biofilm repressed	0.799097	5.29122e-19	1.7956e-18	up	-0.420682	0.000218214	0.000613618	noDEG	1.0661	9.69505e-37	1.90639e-35	up	-0.27941	0.00251339	0.00384721	noDEG
B9J08_002806_orf19.2249	B9J08_002806	atp; inner; membrane; protease; mitochondrial; metalloprotease; peptidase; penicillium; family; atpp	TRUE	CAL0006273	orthoMCL_blastx	orf19.2249	CAL0000186668		Putative metalloprotease of the mitochondrial inner membrane; expression downregulated in an ssr1 null mutant	-0.516544	1.07157e-18	3.5734e-18	noDEG	-0.176978	0.0172263	0.0324681	noDEG	0.277591	0.194736	0.253611	noDEG	-0.787658	2.91957e-07	5.91505e-07	down
B9J08_002804_orf19.2257	B9J08_002804	duf; dufdomaincontaining; domain; penicillium; conserved; membrane; domaincontaining; endoplasmic; reticulum; upf	TRUE	CAL0006296	orthoMCL_blastx	orf19.2257	CAL0000191478		Predicted ER protein involved in ER-nucleus signaling; Spider biofilm repressed	-0.187175	0.000275719	0.000437746	noDEG	-0.342291	8.86965e-09	4.78104e-08	noDEG	-0.580638	6.43467e-26	7.99128e-25	noDEG	-0.875846	1.60923e-41	9.21215e-41	down
B9J08_002794_orf19.2267	B9J08_002794	replication; subunit; factor; kda; rpa; factora; partial; alike; isoform; pseudogymnoascus	TRUE	CAL0006323	orthoMCL_blastx	orf19.2267	CAL0000176295	RFA2	Putative DNA replication factor A; RNA abundance regulated by cell cycle, tyrosol and cell density	-0.252547	1.39017e-08	2.89503e-08	noDEG	0.259274	2.2466e-06	8.78329e-06	noDEG	-0.0615818	0.76331	0.81159	noDEG	-0.210921	0.00740245	0.0108478	noDEG
B9J08_002792_orf19.2268	B9J08_002792	kinase; serinethreonineprotein; camkcamkcamkrck; srk; calciumcalmodulindependent; rckp; yjm; penicillium; fusarium; camkcamk	TRUE	CAL0006324	orthoMCL_blastx	orf19.2268	CAL0000193471	RCK2	Predicted MAP kinase-activated protein kinase, similar to S. cerevisiae serine/threonine protein kinase Rck2p; induced by osmotic stress via Hog1p; macrophage/pseudohyphal-repressed; mutants are sensitive to rapamycin	-0.0336892	0.55986	0.602519	noDEG	0.0544479	0.478346	0.562659	noDEG	-0.959652	1.91949e-16	1.32206e-15	down	1.10132	2.37966e-72	2.1998e-71	up
B9J08_002791_orf19.2269	B9J08_002791	phosphatase; phosphoserine; diketomethylthiophosphopentane; factor; pdpinteracting; penicillium; pseudogymnoascus; colletotrichum; var; hadlike	TRUE	CAL0006325	orthoMCL_blastx	orf19.2269	CAL0000187183		Putative 3-phosphoserine phosphatase; induced by benomyl or in azole-resistant strain that overexpresses MDR1; early-stage flow model biofilm induced; Spider biofilm repressed	-0.33284	1.43503e-13	3.86578e-13	noDEG	-0.0123972	0.806447	0.84906	noDEG	-0.760591	0.00402334	0.00754125	down	1.62747	2.30763e-130	4.32937e-129	up
B9J08_002787_orf19.2276	B9J08_002787	rna; polymerase; subunit; dnadirected; rpb; rpblike; kda; partial; polymerases; isoform	TRUE	CAL0006347	orthoMCL_blastx	orf19.2276	CAL0000191376		Ortholog(s) have DNA-directed RNA polymerase activity, RNA-directed RNA polymerase activity	0.0430697	0.564442	0.606865	noDEG	0.098103	0.312043	0.39892	noDEG	-0.602165	1.1657e-05	3.14157e-05	down	-0.280262	0.00414699	0.00622489	noDEG
B9J08_002786_orf19.2275	B9J08_002786	ribosomal; mitochondrial; clpslike; mnp; penicillium; fusarium; partial; colletotrichum; pseudogymnoascus; mnpp	TRUE	CAL0006345	orthoMCL_blastx	orf19.2275	CAL0000177740		Putative mitochondrial ribosomal protein; predicted role in aerobic respiration; Spider biofilm repressed	0.435872	2.50655e-07	4.89636e-07	noDEG	-0.926715	9.8962e-16	1.14784e-14	down	1.58999	2.56474e-16	1.75133e-15	up	-2.34529	2.66729e-127	4.81932e-126	down
B9J08_002779_orf19.5684	B9J08_002779	ribosomal; mitochondrial; ymlyml; multispecies; subunit; penicillium; novosphingobium; colletotrichum; large; lachancea	TRUE	CAL0000733	orthoMCL_blastx	orf19.5684	CAL0000195479		Ortholog(s) have structural constituent of ribosome activity and mitochondrial large ribosomal subunit localization	-0.605282	4.18991e-26	1.86556e-25	down	-0.0954638	0.159675	0.226558	noDEG	0.399571	0.0185845	0.0308419	noDEG	-1.02302	4.29071e-37	2.2497e-36	down
B9J08_002775_orf19.5783	B9J08_002775	duf; dufdomaincontaining; domain; domaincontaining; carboxypeptidase; penicillium; methyltransferase; sfm; arginine; nmethyltransferase	TRUE	CAL0001536	orthoMCL_blastx	orf19.5783	CAL0000176044		Ortholog(s) have protein-arginine omega-N monomethyltransferase activity and role in peptidyl-arginine methylation	0.332863	0.000866431	0.00132072	noDEG	-0.370699	0.0018569	0.00439527	noDEG	-0.036935	0.805826	0.846343	noDEG	-1.83771	1.04912e-44	6.33658e-44	down
B9J08_002771_orf19.5789	B9J08_002771	phosphoribosylglycinamide; formyltransferase; transformylase; penicillium; pseudogymnoascus; adep; fusarium; colletotrichum; yjm; partial	TRUE	CAL0001546	orthoMCL_blastx	orf19.5789	CAL0000195096	ADE8	Putative phosphoribosylglycinamide formyl-transferase, enzyme of amino acid biosynthesis pathway; upregulated in biofilm; S. cerevisiae ortholog is Gcn4p regulated; protein enriched in stationary phase yeast-form cultures	0.206267	0.00157386	0.00234273	noDEG	-0.0999139	0.214364	0.290065	noDEG	0.824031	5.5061e-17	3.9415e-16	up	-1.34947	1.24299e-49	8.25201e-49	down
B9J08_002770_orf19.5791	B9J08_002770	dehydrogenase; isocitrate; subunit; mitochondrial; nad; naddependent; precursor; penicillium; pseudogymnoascus; probable	TRUE	CAL0001550	orthoMCL_blastx	orf19.5791	CAL0000183793	IDH2	Putative mitochondrial NAD-isocitrate dehydrogenase subunit; induced by ciclopirox; induced in high iron; present in exponential and stationary growth phases; Spider biofilm repressed	-0.349678	3.02179e-14	8.39987e-14	noDEG	-0.340829	4.84982e-08	2.36928e-07	noDEG	1.58236	1.77061e-23	1.93824e-22	up	-2.88454	0	0	down
B9J08_002767_orf19.7605	B9J08_002767	proteasome; subunit; beta; type; component; pup; precursor; nucleophile; aminohydrolase; nterminal	TRUE	CAL0000797	orthoMCL_blastx	orf19.7605	CAL0000181985	PUP1	Putative beta 2 subunit of the 20S proteasome; macrophage/pseudohyphal-repressed; Spider biofilm repressed	-0.0515966	0.202783	0.237724	noDEG	0.284674	5.46068e-09	3.01934e-08	noDEG	-0.0743538	0.575508	0.643595	noDEG	0.720071	6.64562e-47	4.21818e-46	up
B9J08_002766_orf19.7604	B9J08_002766	hypercellular; hypa; particle; subunit; complex; fusarium; penicillium; transport; trsdomaincontaining; trsp	TRUE	CAL0000796	orthoMCL_blastx	orf19.7604	CAL0000190214		Ortholog(s) have Rab guanyl-nucleotide exchange factor activity	-0.597757	2.45114e-22	9.43748e-22	down	0.136759	0.0951733	0.146193	noDEG	0.331692	2.31004e-05	6.03909e-05	noDEG	-0.0344946	0.739213	0.779238	noDEG
B9J08_005360_orf19.111	B9J08_005360	permease; arginine; penicillium; amino; lysinearginine; transporter; yjm; acid; alpp; lachancea	TRUE	CAL0002992	orthoMCL_blastx	orf19.111	CAL0000192410	CAN2	Basic amino acid permease; arginine metabolism; regulated by Nrg1/Tup1; caspofungin, flucytosine induced; colony morphology-related regulation by Ssn6; Hap43-repressed; rat catheter and Spider biofilm induced; promoter bound by Efg1	-1.86259	2.24395e-56	2.54451e-55	down	-0.0881454	0.521378	0.604357	noDEG	0.567614	0.000301696	0.00067847	noDEG	2.92849	1.514e-168	4.27956e-167	up
B9J08_002765_orf19.7603	B9J08_002765	cytochrome; oxidase; subunit; assembly; factor; vib; homolog; pseudogymnoascus; penicillium; conserved	TRUE	CAL0000795	orthoMCL_blastx	orf19.7603	CAL0000192669		Protein with a predicted role in cytochrome c oxidase assembly; rat catheter biofilm induced	-0.295462	7.86312e-05	0.000130173	noDEG	-0.0154363	0.854668	0.888035	noDEG	0.450778	0.00359008	0.00678907	noDEG	-0.505679	0.000120158	0.000203516	noDEG
B9J08_002762_orf19.7585	B9J08_002762	synthase; myoinositolphosphate; inositolphosphate; inop; penicillium; yjm; pseudogymnoascus; colletotrichum; fusarium; cryptococcus	TRUE	CAL0000215	orthoMCL_blastx	orf19.7585	CAL0000189325	INO1	Inositol-1-phosphate synthase; antigenic in human; repressed by farnesol in biofilm or by caspofungin; upstream inositol/choline regulatory element; glycosylation predicted; rat catheter, flow model induced; Spider biofilm repressed	5.39117	0	0	up	3.47038	7.55998e-71	1.31803e-68	up	4.54564	1.68806e-137	5.12126e-135	up	4.73863	7.75682e-268	5.03402e-266	up
B9J08_002761_orf19.7586	B9J08_002761	chitinase; hydrolase; glycoside; family; partial; ctsp; endochitinase; carbohydratebinding; module; class	TRUE	CAL0000219	orthoMCL_blastx	orf19.7586	CAL0000194074	CHT3	Major chitinase; secreted; functional homolog of S. cerevisiae Cts1p; 4 N-glycosylation motifs; possible O-mannosylation; putative signal peptide; hyphal-repressed; farnesol upregulated in biofilm; regulated by Efg1p, Cyr1p, Ras1p	-0.478551	7.7813e-10	1.74345e-09	noDEG	-1.72323	6.28096e-60	8.76037e-58	down	-3.4014	1.35286e-42	3.56159e-41	down	-4.80386	0	0	down
B9J08_002758_orf19.7581	B9J08_002758	factor; splicing; dufdomaincontaining; subunit; penicillium; pseudogymnoascus; partial; spliceosome; premrnasplicing; colletotrichum	TRUE	CAL0000205	orthoMCL_blastx	orf19.7581	CAL0000196177		Protein with a predicted role in assembly of U2 snRNP into the spliceosome; Spider biofilm induced	-0.0302734	0.552635	0.595548	noDEG	0.307893	3.83524e-06	1.43429e-05	noDEG	0.0550891	0.5166	0.590255	noDEG	0.4501	5.62635e-11	1.36735e-10	noDEG
B9J08_002746_orf19.7569	B9J08_002746	nucleolar; processing; sik; nopdomaincontaining; prerrna; nop; penicillium; snornp; pseudogymnoascus; fusarium	TRUE	CAL0000142	orthoMCL_blastx	orf19.7569	CAL0000178436	SIK1	Putative U3 snoRNP protein; Hap43p-induced gene; physically interacts with TAP-tagged Nop1p	1.97521	4.06568e-93	1.23948e-91	up	-0.603428	2.97328e-06	1.1385e-05	down	-0.256226	0.111995	0.156542	noDEG	-2.492	0	0	down
B9J08_002745_orf19.4841	B9J08_002745	assembly; surfeit; shy; locus; surf; cox; cytochrome; oxidase; fusarium; surfdomaincontaining	TRUE	CAL0005374	orthoMCL_blastx	orf19.4841	CAL0000182145	SHY1	Cytochrome c oxidase biosynthesis protein; transcript regulated by Nrg1 and Mig1	-0.331559	9.98414e-10	2.22628e-09	noDEG	-0.0257163	0.717572	0.77625	noDEG	0.813423	6.41497e-28	8.7892e-27	up	-0.32847	0.0011736	0.0018439	noDEG
B9J08_002741_orf19.4835	B9J08_002741	small; nucleolar; rnaassociated; subunit; complex; ribonucleoprotein; bingctdomaincontaining; penicillium; probable; utp	TRUE	CAL0005357	orthoMCL_blastx	orf19.4835	CAL0000181309		Ortholog(s) have role in endonucleolytic cleavage in 5'-ETS of tricistronic rRNA transcript (SSU-rRNA, 5.8S rRNA and LSU-rRNA), more	2.58574	3.78755e-21	1.40124e-20	up	0.36079	0.11558	0.172597	noDEG	-0.502904	4.42897e-08	1.57549e-07	noDEG	-0.635931	1.44824e-09	3.29782e-09	down
B9J08_002728_orf19.5268	B9J08_002728	mediator; subunit; rna; polymerase; transcription; complex; med; partial; nut; pseudogymnoascus	TRUE	CAL0003598	orthoMCL_blastx	orf19.5268	CAL0000183331	MED10	RNA polymerase II mediator complex subunit; possibly an essential gene, disruptants not obtained by UAU1 method	-0.884191	1.62049e-21	6.09211e-21	down	0.174394	0.0821019	0.128955	noDEG	-0.847438	1.27446e-14	7.88312e-14	down	-0.535254	0.000451399	0.000729951	noDEG
B9J08_002721_orf19.3787	B9J08_002721	endopeptidase; trna; kae; osialoglycoprotein; glycoprotease; nadenosine; threonylcarbamoyltransferase; glycoprotein; peptidase; threonylcarbamoyladenosine	TRUE	CAL0001300	orthoMCL_blastx	orf19.3787	CAL0000176786		Ortholog(s) have chromatin DNA binding activity and role in positive regulation of transcription from RNA polymerase II promoter, telomere maintenance, threonylcarbamoyladenosine metabolic process	1.30139	2.58148e-68	3.92428e-67	up	-0.0977372	0.227798	0.305722	noDEG	-0.723546	6.3908e-14	3.74915e-13	down	-1.36514	1.6678e-46	1.04402e-45	down
B9J08_002712_orf19.5130	B9J08_002712	disulfideisomerase; isomerase; disulfide; domain; precursor; pdi; pdip; penicillium; pseudogymnoascus; fusarium	TRUE	CAL0002547	orthoMCL_blastx	orf19.5130	CAL0000178400	PDI1	Putative protein disulfide-isomerase; antigenic in human infection; soluble protein in hyphae; induced by filamentous growth; protein present in exponential and stationary growth phase yeast cultures; flow model biofilm repressed	0.490119	7.54278e-39	5.10075e-38	noDEG	0.152328	0.00105202	0.00262723	noDEG	0.132221	0.429109	0.50552	noDEG	0.135951	0.0139573	0.0198321	noDEG
B9J08_003760_orf19.5934	B9J08_003760	nuclear; pore; complex; nup; isoform; nucleoporin; mays; zea; like; glabrata	TRUE	CAL0003329	orthoMCL_over_blastx	orf19.5934	CAL0000178060		Ortholog(s) have DNA topoisomerase type I activity	0.0194237	0.695708	0.730401	noDEG	0.130574	0.0421446	0.0718158	noDEG	1.42088	1.14631e-21	1.12183e-20	up	0.0406171	0.774435	0.811167	noDEG
B9J08_003761_orf19.5934	B9J08_003761	dna; topoisomerase; iii; type; prokaryotic; penicillium; colletotrichum; fusarium; topp; pseudogymnoascus	TRUE	CAL0003329	orthoMCL_blastx	orf19.5934	CAL0000178060		Ortholog(s) have DNA topoisomerase type I activity	0.144497	0.192853	0.227085	noDEG	0.314708	0.00595678	0.0125644	noDEG	1.42088	1.14631e-21	1.12183e-20	up	0.0406171	0.774435	0.811167	noDEG
B9J08_002701_orf19.7144	B9J08_002701	hbslike; isoform; partial; factor; elongation; hbsp; yjm; gtpbinding; alphalike; hbs	TRUE	CAL0002970	orthoMCL_blastx	orf19.7144	CAL0000193151		Ortholog(s) have GTPase activity, ribosome binding activity, role in nonfunctional rRNA decay, nuclear-transcribed mRNA catabolic process, no-go decay, ribosome disassembly and cytosol localization	-0.223116	4.23396e-05	7.13418e-05	noDEG	0.232183	0.00120336	0.00297192	noDEG	-0.0352439	0.774071	0.820472	noDEG	0.285557	7.10098e-07	1.40605e-06	noDEG
B9J08_002696_orf19.641	B9J08_002696	dnaj; domaincontaining; endoplasmic; reticulum; domain; dnajdomaincontaining; erj; partial; fusarium; penicillium	TRUE	CAL0001004	orthoMCL_blastx	orf19.641	CAL0000188852		Ortholog(s) have role in protein folding and endoplasmic reticulum localization	0.779235	1.59562e-27	7.39979e-27	up	-0.100129	0.216629	0.292774	noDEG	-0.184168	0.232069	0.295525	noDEG	0.641222	5.50238e-06	1.03078e-05	up
B9J08_002694_orf19.7330	B9J08_002694	transcriptional; regulator; streptococcus; tena; family; pneumoniae; pseudomonas; mitis; multispecies; oralis	TRUE	CAL0004601	orthoMCL_blastx	orf19.7330	CAL0000197736		Protein with a predicted heme oxygenase domain; Spider biofilm induced	-2.85287	3.97524e-163	4.10701e-161	down	-0.321353	0.0113385	0.0224079	noDEG	-0.0949714	0.703986	0.760701	noDEG	0.277294	0.493365	0.550395	noDEG
B9J08_002682_orf19.7523	B9J08_002682	kinase; mitogenactivated; spm; map; cmgcmapk; cmgcmapkerk; mkc; penicillium; sltp; sltmpk	TRUE	CAL0000003	orthoMCL_blastx	orf19.7523	CAL0000183747	MKC1	MAP kinase; role in biofilm formation, contact-induced invasive filamentation, systemic virulence in mouse, cell wall structure/maintenance, caspofungin response; phosphorylated on surface contact, membrane perturbation, or cell wall stress	-0.0590895	0.320517	0.363891	noDEG	-0.00761323	0.925856	0.942754	noDEG	0.352665	0.00260362	0.00505413	noDEG	0.753075	2.35116e-22	8.55456e-22	up
B9J08_002679_orf19.7529	B9J08_002679	enhancer; acetyltransferase; complex; histone; eplp; polycomblike; component; epl; yjm; penicillium	TRUE	CAL0000005	orthoMCL_blastx	orf19.7529	CAL0000195210	EPL1	Subunit of the NuA4 histone acetyltransferase complex	-0.146574	0.00370583	0.00529309	noDEG	-0.120673	0.0389633	0.0671121	noDEG	-0.0736697	0.551059	0.621156	noDEG	-0.395372	4.63397e-10	1.08914e-09	noDEG
B9J08_002673_orf19.1217	B9J08_002673	finger; zinc; ring; rkrp; yjm; ligase; ubiquitinprotein; fusarium; listerin; partial	TRUE	CAL0002796	orthoMCL_blastx	orf19.1217	CAL0000189523		Ortholog(s) have ribosome binding, ubiquitin-protein ligase activity and role in chromatin modification, chromatin silencing at telomere, protein ubiquitination, ribosome-associated ubiquitin-dependent protein catabolic process	-0.0798429	0.151095	0.18066	noDEG	-0.407783	3.08542e-09	1.7547e-08	noDEG	-0.278294	0.0442673	0.0682544	noDEG	-0.850443	3.13571e-09	7.01728e-09	down
B9J08_002669_orf19.7514	B9J08_002669	carboxykinase; phosphoenolpyruvate; atp; atputilizing; penicillium; pckp; acuf; pseudogymnoascus; colletotrichum; yjm	TRUE	CAL0006389	orthoMCL_blastx	orf19.7514	CAL0000178446	PCK1	Phosphoenolpyruvate carboxykinase; glucose, C-source, yeast-hypha, Hap43 regulated; fluconazole, phagocytosis, H2O2, oral candidasis, Spider/rat catheter/flow model biofilm induced; repressed in biofilm by Bcr1, Tec1, Ndt80, Rob1, Brg1	0.707243	0.00659736	0.00922936	up	-2.03223	9.28602e-08	4.38668e-07	down	2.65053	1.14408e-151	4.8593e-149	up	-0.770033	4.77193e-17	1.46971e-16	down
B9J08_002664_orf19.4683	B9J08_002664	nucleoprotein; tpr; mlpp; isoform; yjm; tprlike; mlp; filamentforming; partial; colletotrichum	TRUE	CAL0003820	orthoMCL_blastx	orf19.4683	CAL0000185542	MLP1	Ortholog(s) have ribonucleoprotein complex binding activity	-0.595406	6.24131e-34	3.58972e-33	down	-0.0615612	0.351557	0.440255	noDEG	-0.552784	4.18069e-12	2.13252e-11	noDEG	-0.546602	9.9974e-12	2.50723e-11	noDEG
B9J08_002661_orf19.4681	B9J08_002661	exoribonuclease; isoform; fusarium; homolog; dhp; ratp; exonuclease; penicillium; exoribonculease; oxysporum	TRUE	CAL0003816	orthoMCL_blastx	orf19.4681	CAL0000180194	RAT1	5'-->3' exoribonuclease; similar to S. cerevisiae nuclear exoribonuclease Rat1p; suppresses S. cerevisiae kem1 mutant slow growth, mating defect, and haploid invasive growth defect	0.782618	3.81446e-38	2.50658e-37	up	0.25118	0.000698412	0.00179974	noDEG	-0.633724	1.82313e-18	1.44109e-17	down	0.15533	0.0791438	0.1026	noDEG
B9J08_002652_orf19.4393	B9J08_002652	citrate; synthase; mitochondrial; precursor; citp; pseudogymnoascus; yjm; cit; colletotrichum; lachancea	TRUE	CAL0001178	orthoMCL_blastx	orf19.4393	CAL0000197786	CIT1	Citrate synthase; induced by phagocytosis; induced in high iron; Hog1-repressed; Efg1-regulated under yeast, not hyphal growth conditions; present in exponential and stationary phase; Spider biofilm repressed; rat catheter biofilm induced	0.31925	7.76978e-09	1.64883e-08	noDEG	-1.01837	3.22986e-40	1.80194e-38	down	0.605878	0.00236385	0.00462533	up	-0.178321	0.494768	0.551573	noDEG
B9J08_002583_orf19.6520	B9J08_002583	transporter; permease; allantoate; facilitator; major; superfamily; mfs; pseudogymnoascus; general; substrate	TRUE	CAL0003111	orthoMCL_blastx	orf19.6520	CAL0000201100		Putative allantoate permease; fungal-specific (no human or murine homolog)	2.42877	1.0287e-85	2.48447e-84	up	-0.0450171	0.752541	0.805222	noDEG	2.30783	5.69748e-05	0.000140529	up	-0.225038	0.638869	0.689498	noDEG
B9J08_004533_orf19.6520	B9J08_004533	transporter; permease; allantoate; facilitator; major; superfamily; mfs; general; substrate; pseudogymnoascus	TRUE	CAL0003111	orthoMCL_blastx	orf19.6520	CAL0000201100		Putative allantoate permease; fungal-specific (no human or murine homolog)	-0.437213	0.00696518	0.00972814	noDEG	0.440068	0.0255211	0.0459892	noDEG	2.30783	5.69748e-05	0.000140529	up	-0.225038	0.638869	0.689498	noDEG
B9J08_002242_orf19.2445	B9J08_002242	amino; acid; permease; penicillium; transporter; dicarboxylic; fusarium; acidpolyamine; oxysporum; general	TRUE	CAL0001545	orthoMCL_blastx	orf19.2445	CAL0000178342		Putative dicarboxylic amino acid permease; fungal-specific (no human or murine homolog); induced by alpha pheromone in SpiderM medium	0.574159	0.00212023	0.00311612	noDEG	1.33644	1.28337e-06	5.20343e-06	up	-0.348364	0.0696573	0.102208	noDEG	0.5867	0.0268967	0.0369546	up
B9J08_004324_orf19.2445	B9J08_004324	amino; permease; acid; penicillium; transporter; dicarboxylic; fusarium; acidpolyamine; oxysporum; general	TRUE	CAL0001545	orthoMCL_blastx	orf19.2445	CAL0000178342		Putative dicarboxylic amino acid permease; fungal-specific (no human or murine homolog); induced by alpha pheromone in SpiderM medium	-0.39563	0.00182046	0.00268971	noDEG	-0.733994	1.32442e-05	4.54704e-05	down	-0.348364	0.0696573	0.102208	noDEG	0.5867	0.0268967	0.0369546	up
B9J08_002651_orf19.2382	B9J08_002651	synthetase; isoleucyltrna; ligase; isoleucinetrna; ismp; yjm; mitochondrial; penicillium; fusarium; colletotrichum	TRUE	CAL0000808	orthoMCL_blastx	orf19.2382	CAL0000185259		Protein similar to isoleucyl-tRNA synthetase; isoleucyl-tRNA synthetase is the target of drugs including the cyclic beta-amino acid icofungipen/PLD-118/BAY-10-8888 and mupirocin	0.0223855	0.730126	0.762947	noDEG	0.0264498	0.73969	0.795285	noDEG	1.15706	6.04917e-27	7.92989e-26	up	-1.5928	1.80139e-54	1.30191e-53	down
B9J08_002649_orf19.2379	B9J08_002649	subunit; transcription; ccrnot; complex; regulator; negative; general; fusarium; core; not	TRUE	CAL0000791	orthoMCL_blastx	orf19.2379	CAL0000188533	NOT4	Putative E3 ubiquitin-protein ligase; required for maintenance, but not induction, of hyphal development; homozygous null mutant is avirulent in mouse systemic infection despite persistence in host; repressed in rat oral candidiasis	-0.0187352	0.690034	0.725673	noDEG	-0.101613	0.0158885	0.030212	noDEG	0.211052	0.0720572	0.105438	noDEG	0.520336	8.83294e-16	2.596e-15	noDEG
B9J08_002648_orf19.2378	B9J08_002648	pkr; assembly; factor; pkrdomaincontaining; atpase; vtype; membrane; penicillium; endoplasmic; reticulum	TRUE	CAL0000790	orthoMCL_blastx	orf19.2378	CAL0000183006		Ortholog(s) have role in syncytium formation by plasma membrane fusion, vacuolar proton-transporting V-type ATPase complex assembly and integral to endoplasmic reticulum membrane localization	-0.296277	0.00850814	0.0117842	noDEG	-0.263066	0.0505379	0.0843155	noDEG	0.0699616	0.51299	0.586656	noDEG	0.0436316	0.76432	0.802158	noDEG
B9J08_002647_orf19.2376	B9J08_002647	aprataxin; isoform; aprataxinlike; histidine; hit; triad; partial; factor; penicillium; transcription	TRUE	CAL0000789	orthoMCL_blastx	orf19.2376	CAL0000185777		Has domain(s) with predicted DNA 5'-adenosine monophosphate hydrolase activity, DNA binding activity and role in DNA repair	-0.71428	2.24373e-12	5.70805e-12	down	0.00139828	0.989661	0.99126	noDEG	-1.52903	4.40423e-16	2.95673e-15	down	-0.810813	0.00302897	0.00459987	down
B9J08_002644_orf19.4399	B9J08_002644	cytoplasmic; trna; thiolation; ncsp; subunit; thiouridylase; penicillium; yjm; fusarium; pseudogymnoascus	TRUE	CAL0001191	orthoMCL_blastx	orf19.4399	CAL0000189560	NCS2	Putative cytosolic thiouridylase subunit; Spider biofilm induced	1.49646	4.25395e-24	1.75799e-23	up	0.498714	0.00437385	0.00952448	noDEG	0.619163	0.000153926	0.000360009	up	-1.09389	6.68504e-09	1.47168e-08	down
B9J08_002638_orf19.1626	B9J08_002638	deoxyhypusine; synthase; penicillium; pseudogymnoascus; colletotrichum; synthaselike; isoform; dysp; vkm; fusarium	TRUE	CAL0006376	orthoMCL_blastx	orf19.1626	CAL0000180114		Deoxyhypusine synthase; catalyzes formation of deoxyhypusine, the first step in hypusine biosynthesis; Spider biofilm repressed	-0.222406	5.4114e-05	9.05524e-05	noDEG	-0.00480861	0.946669	0.95922	noDEG	-0.250206	0.0667842	0.0984002	noDEG	-1.3157	2.90249e-75	2.80972e-74	down
B9J08_002634_orf19.1619	B9J08_002634	kinase; pkinasedomaincontaining; subunit; alpha; ctd; cmgccdkcrk; ctkp; partial; yjm; domain	TRUE	CAL0006346	orthoMCL_blastx	orf19.1619	CAL0000185956		Putative kinase subunit of RNA polymerase II carboxy-terminal domain kinase I; possibly an essential gene, disruptants not obtained by UAU1 method	-0.222039	1.03416e-08	2.17474e-08	noDEG	0.153322	0.00212629	0.00496966	noDEG	0.0143022	0.895779	0.924082	noDEG	0.267971	0.000775187	0.00123286	noDEG
B9J08_002631_orf19.1617	B9J08_002631	division; meiotic; required; nuclear; homolog; family; isoform; yage; glutathione; penicillium	TRUE	CAL0006342	orthoMCL_blastx	orf19.1617	CAL0000174711		Protein similar to S. cerevisiae Ydr282cp; transposon mutation affects filamentous growth; Hap43p-repressed gene	-2.12695	4.58337e-138	3.32086e-136	down	0.289403	0.00847711	0.0171515	noDEG	1.81997	4.03122e-24	4.58623e-23	up	0.283518	0.00816488	0.0119157	noDEG
B9J08_002629_orf19.1613	B9J08_002629	acetolactate; synthase; subunit; large; catalytic; mitochondrial; biosynthetic; type; iiiiii; penicillium	TRUE	CAL0006335	orthoMCL_blastx	orf19.1613	CAL0000198378	ILV2	Putative acetolactate synthase; regulated by Gcn4p; induced by amino acid starvation (3-AT treatment); stationary phase enriched protein	0.147762	0.0302843	0.0395794	noDEG	-0.108782	0.199543	0.273257	noDEG	0.284131	0.0159024	0.0267531	noDEG	1.89387	9.52369e-158	2.33864e-156	up
B9J08_002615_orf19.2504	B9J08_002615	biogenesis; ribosome; bms; bmsp; dufdomaincontaining; yjm; penicillium; domaincontaining; fusarium; aarpcn	TRUE	CAL0002359	orthoMCL_blastx	orf19.2504	CAL0000199005	BMS1	Putative GTPase; Hap43-induced gene; mutation confers resistance to 5-fluorocytosine (5-FC); flucytosine induced; repressed by prostaglandins; Spider biofilm induced	3.53575	2.83654e-68	4.30029e-67	up	-0.16555	0.391828	0.480125	noDEG	1.49293	2.964e-19	2.48142e-18	up	-3.13389	5.87877e-115	9.27766e-114	down
B9J08_001453_orf19.3197	B9J08_001453	polymerase; polya; pla; pap; papalpha; poly; papa; penicillium; pseudogymnoascus; papp	TRUE	CAL0002451	orthoMCL_blastx	orf19.3197	CAL0000194576	PAP1	Poly(A) polymerase, likely involved in mRNA polyadenylation; PAP is inhibited by parnafungin antifungals; non-sex gene located within the MTLa mating-type-like locus	0.130829	0.0237218	0.0313538	noDEG	-0.187254	0.0102121	0.0203622	noDEG	-0.642755	1.53844e-12	8.10033e-12	down	-0.311678	0.00131982	0.00206445	noDEG
B9J08_001456_orf19.3197	B9J08_001456	farinosa; millerozyma; piso; guilliermondii; meyerozyma; pgug; plasmodium; cicc; intermedia; debaryomyces	TRUE	CAL0002451	orthoMCL	orf19.3197	CAL0000194576	PAP1	Poly(A) polymerase, likely involved in mRNA polyadenylation; PAP is inhibited by parnafungin antifungals; non-sex gene located within the MTLa mating-type-like locus	0.149747	0.0540835	0.068716	noDEG	0.264168	0.00234834	0.00543627	noDEG	-0.642755	1.53844e-12	8.10033e-12	down	-0.311678	0.00131982	0.00206445	noDEG
B9J08_002608_orf19.6414.3	B9J08_002608	tropomyosin; actin; binding; lateral; penicillium; isoform; tpmp; partial; mdraft; filamentcoating	TRUE	CAF0007078	orthoMCL	orf19.6414.3	CAL0000199107	TPM2	Putative tropomyosin isoform 2; regulated by Gcn4; repressed by amino acid starvation; macrophage-induced; protein levels decrease in stationary cells; Hap43-induced; rat catheter and Spider biofilm repressed	0.128635	0.0126053	0.017165	noDEG	-0.074233	0.243005	0.323099	noDEG	0.203965	0.25068	0.316638	noDEG	-0.269305	3.11938e-06	5.92925e-06	noDEG
B9J08_002606_orf19.6416	B9J08_002606	nglycosylation; eos; eosp; yjm; lachancea; penicillium; fusarium; partial; kluyveromyces; conserved	TRUE	CAL0002139	orthoMCL_blastx	orf19.6416	CAL0000188434		Protein involved in N-glycosylation; Spider biofilm induced; rat catheter biofilm repressed	0.00496213	0.939502	0.950886	noDEG	0.235021	0.00210095	0.00491662	noDEG	0.470416	0.00312932	0.00599246	noDEG	3.18303	7.14644e-60	5.66019e-59	up
B9J08_002605_orf19.6406	B9J08_002605	ribosomal; mitochondrial; multispecies; sws; pseudomonas; bifidobacterium; subunit; bacterium; small; pseudogymnoascus	TRUE	CAL0002110	orthoMCL_blastx	orf19.6406	CAL0000183829		Ortholog(s) have role in regulation of sporulation resulting in formation of a cellular spore and cytosol, mitochondrial ribosome, nucleus localization	0.169445	0.0207988	0.0276673	noDEG	-0.53213	7.93398e-09	4.32685e-08	noDEG	0.381497	0.00366927	0.00692854	noDEG	-0.710714	1.31171e-11	3.2754e-11	down
B9J08_002604_orf19.7624	B9J08_002604	aatf; partial; bfr; traubdomaincontaining; transcription; bfrp; yjm; factor; isoform; pseudogymnoascus	TRUE	CAL0000848	orthoMCL_blastx	orf19.7624	CAL0000174056		Ortholog(s) have role in rRNA processing and 90S preribosome, nucleolus localization	1.2325	1.0467e-09	2.33022e-09	up	0.288072	0.15328	0.219156	noDEG	1.03733	2.87569e-09	1.14292e-08	up	-0.816845	7.43971e-11	1.79911e-10	down
B9J08_002601_orf19.2935	B9J08_002601	ribosomal; penicillium; subunit; large; lalike; partial; microsporus; rhizopus; var; colletotrichum	TRUE	CAL0006017	orthoMCL_blastx	orf19.2935	CAL0000194016	RPL10	Ribosomal protein L10; intron in 5'-UTR; downregulated upon phagocytosis by murine macrophage; transcription regulated by yeast-hypha switch; Spider biofilm repressed	-0.175558	0.00636919	0.0089191	noDEG	-0.584363	7.08727e-11	4.8875e-10	noDEG	-0.71817	1.7746e-46	5.40956e-45	down	-1.32237	1.20009e-167	3.37723e-166	down
B9J08_002600_orf19.2937	B9J08_002600	phosphomannomutase; eukaryotic; penicillium; sec; fusarium; pseudogymnoascus; colletotrichum; cryptococcus; pmm; lachancea	TRUE	CAL0006021	orthoMCL_blastx	orf19.2937	CAL0000183926	PMM1	Phosphomannomutase; enzyme of O- and N-linked mannosylation; interconverts mannose-6-phosphate and mannose-l-phosphate; functional homolog of S. cerevisiae Sec53; antigenic in mice; Hap43-induced; flow model and Spider biofilm repressed	0.0104904	0.983423	0.986074	noDEG	-0.266351	0.000471329	0.00125038	noDEG	-1.0899	6.94706e-05	0.000169903	down	-0.774814	2.09755e-17	6.533e-17	down
B9J08_002599_orf19.2938	B9J08_002599	mitochondrial; fmp; fmpp; rccblipii; penicillium; processing; rrna; yjm; fusarium; pseudogymnoascus	TRUE	CAL0006023	orthoMCL_blastx	orf19.2938	CAL0000195583		Putative mitochondrial inner membrane protein with a predicted role in the assembly of respiratory complex III; Hap43p-repressed gene; S. cerevisiae ortholog FMP25 localizes to mitochondrion	0.0138556	0.825391	0.849918	noDEG	0.270349	0.000427342	0.00114457	noDEG	-0.0562149	0.536745	0.609446	noDEG	-0.566824	1.50185e-06	2.90239e-06	noDEG
B9J08_002598_orf19.2939	B9J08_002598	mitochondrial; dufdomaincontaining; fmp; duf; penicillium; domaincontaining; var; cryptococcus; colletotrichum; mitochondrion	TRUE	CAL0006025	orthoMCL_blastx	orf19.2939	CAL0000177185		Ortholog(s) have mitochondrion localization	-0.0744457	0.24905	0.288267	noDEG	0.300264	0.000151682	0.000438464	noDEG	0.224495	0.123587	0.170574	noDEG	0.575704	0.00100026	0.00157897	noDEG
B9J08_002590_orf19.6075	B9J08_002590	subunit; transcription; complex; vip; isoform; probable; not; family; regulator; ccrnot	TRUE	CAL0005191	orthoMCL_blastx	orf19.6075	CAL0000200147		Putative CCR4-Not complex transcription factor; ortholog of S. cerevisiae Cdc36; Hap43-repressed gene	-0.215269	0.00527429	0.00744755	noDEG	-0.256697	0.00799131	0.016313	noDEG	0.05864	0.498231	0.572552	noDEG	-0.359491	2.86761e-05	5.11298e-05	noDEG
B9J08_002571_orf19.7428	B9J08_002571	endonuclease; lyase; apyrimidinic; site; dnaapurinic; apurinic; apurinicapyrimidinic; dna; apn; plasmodium	TRUE	CAL0005493	orthoMCL_blastx	orf19.7428	CAL0000192941	APN1	Ortholog of S. cerevisiae Apn1; an AP endonuclease; transcript induced by interaction with macrophages; fungal-specific (no human or murine homolog)	-0.0434693	0.488532	0.533997	noDEG	0.159922	0.0619966	0.101016	noDEG	-0.221922	0.000374013	0.0008291	noDEG	-0.0970472	0.224086	0.270434	noDEG
B9J08_000936_orf19.5557	B9J08_000936	yjm; hyjmj; mnnp; regulator; guilliermondii; meyerozyma; pgug; lachancea; partial; mnn	TRUE	CAL0006186	orthoMCL_blastx	orf19.5557	CAL0000175223	MNN4-4	Mannosyltransferase; transcript upregulated in Ssk1 response regulator mutant or in nik1 null mutant, but not in chk1 or sln1 null mutants; pheromone induced; Spider biofilm induced	0.677489	6.86575e-46	5.68309e-45	up	0.0756874	0.22081	0.297622	noDEG	-0.0839602	0.572693	0.641235	noDEG	0.240151	0.306854	0.35994	noDEG
B9J08_002569_orf19.547	B9J08_002569	endonuclease; flap; rad; dnarepair; domainlike; pin; fullflap; structurespecific; dna; repair	TRUE	CAL0000208	orthoMCL_blastx	orf19.547	CAL0000190371		Ortholog(s) have 5'-flap endonuclease activity, single-stranded DNA 5'-3' exodeoxyribonuclease activity	-0.212537	0.000221476	0.00035445	noDEG	0.562875	3.3462e-13	2.98695e-12	noDEG	0.376147	0.0124986	0.0213998	noDEG	-2.21437	2.16076e-71	1.96883e-70	down
B9J08_002564_orf19.538	B9J08_002564	phosphatidylinositol; nacetylglucosaminyltransferase; subunit; pigc; transferase; phosphatidylinositoludpglcnac; penicillium; partial; fusarium; gpi	TRUE	CAL0000171	orthoMCL_blastx	orf19.538	CAL0000197896	GPI2	Subunit of the GPI-N-acetylglucosaminyl transferase (GPI-GnT) that catalyzes the first step in GPI anchor biosynthesis	-1.13814	5.29652e-47	4.52516e-46	down	0.101811	0.2919	0.377145	noDEG	0.22085	0.209972	0.270986	noDEG	-0.115664	0.625065	0.676436	noDEG
B9J08_002562_orf19.536	B9J08_002562	tfiid; subunit; factor; transcription; initiation; taf; saga; repeatlike; penicillium; pseudogymnoascus	TRUE	CAL0000165	orthoMCL_blastx	orf19.536	CAL0000173973		Ortholog(s) have chromatin binding, protein complex scaffold, ubiquitin binding activity and role in histone acetylation, transcription from RNA polymerase II promoter	-0.613525	2.27851e-26	1.01939e-25	down	0.110042	0.125266	0.184315	noDEG	-1.04519	6.34189e-53	2.52526e-51	down	-0.769842	3.37447e-32	1.59566e-31	down
B9J08_002558_orf19.6508	B9J08_002558	folliculin; isoform; folliculinlike; lstp; lachancea; sinocyclocheilus; lst; drosophila; canadensis; gorilla	TRUE	CAL0003043	orthoMCL_blastx	orf19.6508	CAL0000186966		Ortholog(s) have protein transporter activity, role in Golgi to plasma membrane transport, intracellular protein transport and vesicle coat localization	-0.62866	1.24259e-11	3.04054e-11	down	-0.315262	0.00550732	0.0117138	noDEG	-0.0768607	0.682065	0.741409	noDEG	-1.71072	8.03981e-27	3.26939e-26	down
B9J08_002555_orf19.3173	B9J08_002555	secretory; ssp; pathway; penicillium; domain; pseudogymnoascus; calciumbinding; cryptococcus; fusarium; partial	TRUE	CAL0002393	orthoMCL_blastx	orf19.3173	CAL0000197371		Ortholog(s) have Golgi apparatus, endoplasmic reticulum localization	0.416866	1.24866e-09	2.77209e-09	noDEG	0.0723571	0.392189	0.480451	noDEG	-0.361223	0.000527017	0.00114205	noDEG	-0.519693	2.44147e-07	4.96888e-07	noDEG
B9J08_002554_orf19.4229	B9J08_002554	nudix; family; hydrolase; polyphosphate; diphosphoinositol; nudixmutt; phosphohydrolase; ddp; aps; diadenosine	TRUE	CAL0000145	orthoMCL_blastx	orf19.4229	CAL0000190615		Putative polyphosphate phosphatase; role in hydrolysis of diphosphorylated inositol polyphosphates and diadenosine polyphosphates; Spider biofilm induced	-0.564921	3.28972e-14	9.12194e-14	noDEG	-0.225756	0.00877354	0.017677	noDEG	0.906384	9.29675e-18	7.00114e-17	up	2.35882	5.68435e-56	4.24824e-55	up
B9J08_002553_orf19.4228	B9J08_002553	traffic; golgi; duf; dufdomaincontaining; domaincontaining; homolog; upf; domain; penicillium; family	TRUE	CAL0000144	orthoMCL_blastx	orf19.4228	CAL0000191197		Protein with a role in insertion of tail-anchored proteins into the ER membrane; Spider biofilm repressed	-0.456848	3.80567e-14	1.05212e-13	noDEG	-0.269865	0.00036696	0.000996723	noDEG	0.532437	0.00806665	0.0143075	noDEG	0.116914	0.109569	0.138951	noDEG
B9J08_002550_orf19.4230	B9J08_002550	proteasome; subunit; beta; endopeptidase; complex; component; pre; type; penicillium; colletotrichum	TRUE	CAL0000170	orthoMCL_blastx	orf19.4230	CAL0000179123		20S proteasome subunit (beta7); protein present in exponential and stationary growth phase yeast cultures	-0.244213	3.41319e-10	7.80417e-10	noDEG	0.403147	1.16437e-17	1.61996e-16	noDEG	-0.274475	0.0161344	0.0271148	noDEG	0.524416	1.30577e-19	4.37318e-19	noDEG
B9J08_002549_orf19.4235	B9J08_002549	phosphodiesterase; cyclicnucleotide; serratia; marcescens; flavobacterium; elizabethkingia; multispecies; camp; yersinia; cyclicamp	TRUE	CAL0000183	orthoMCL_blastx	orf19.4235	CAL0000177603	PDE1	Low affinity cyclic nucleotide phosphodiesterase; mediates cAMP signaling in response to glucose or intracellular acidification; macrophage-repressed; Spider biofilm induced	0.0480709	0.663963	0.701829	noDEG	-0.163899	0.215615	0.291545	noDEG	0.03031	0.824054	0.862219	noDEG	1.57373	6.87432e-22	2.46314e-21	up
B9J08_002548_orf19.4236	B9J08_002548	subunit; coatomer; delta; adaptor; penicillium; medium; partial; pseudogymnoascus; complexes; family	TRUE	CAL0000185	orthoMCL_blastx	orf19.4236	CAL0000177123	RET2	Delta subunit of the coatomer complex (COPI); coats Golgi-derived transport vesicles; involved in retrograde transport between Golgi and ER; interacts with Crk1 in the two-hybrid system; Spider biofilm repressed	-0.100443	0.00572419	0.00805428	noDEG	-0.00411697	0.896941	0.919591	noDEG	-0.109201	0.00186196	0.00371984	noDEG	-0.124045	0.0212444	0.0295397	noDEG
B9J08_000717_orf19.1608	B9J08_000717	farinosa; millerozyma; piso; debaryomyces; bicuspidata; picst; scheffersomyces; stipitis; fabryi; cbs	TRUE	CAL0006319	orthoMCL_over_blastx	orf19.1608	CAL0000199840		Ortholog(s) have cytosol, nucleus localization	-0.784923	1.48369e-29	7.42378e-29	down	-0.0621007	0.469174	0.554026	noDEG	1.2527	9.66422e-07	2.95445e-06	up	1.30991	0.00113942	0.00179241	up
B9J08_002990_orf19.1608	B9J08_002990	arylsulfatase; pseudomonas; aeruginosa; multispecies; fluorescens; acinetobacter; fusarium; chlororaphis; oxysporum; sulfatase	TRUE	CAL0006319	orthoMCL_blastx	orf19.1608	CAL0000199840		Ortholog(s) have cytosol, nucleus localization	0.292277	0.0047058	0.00667014	noDEG	0.88296	1.01393e-14	1.0613e-13	up	1.2527	9.66422e-07	2.95445e-06	up	1.30991	0.00113942	0.00179241	up
B9J08_002547_orf19.4357	B9J08_002547	tpr; domaincontaining; yjm; domain; mgrp; fusarium; pseudogymnoascus; mitochondrial; containing; subunit	TRUE	CAL0001045	orthoMCL_blastx	orf19.4357	CAL0000198111		Putative protein similar to S. cerevisiae Mgr3p, a subunit of the i-AAA protease supercomplex that degrades misfolded mitochondrial proteins	-0.185845	0.000607607	0.00094136	noDEG	0.0712091	0.322696	0.410096	noDEG	0.143752	0.291508	0.361393	noDEG	0.577435	7.42189e-14	2.02676e-13	noDEG
B9J08_002544_orf19.469	B9J08_002544	kinase; mitogenactivated; map; specificity; dual; ste; stestemek; partial; penicillium; fuz	TRUE	CAL0005777	orthoMCL_blastx	orf19.469	CAL0000197730	HST7	MAP kinase kinase involved in mating and hyphal growth signal transduction pathways; phosphorylates Cek1p; wild-type virulence in mouse systemic infection; functional homolog of S. cerevisiae Ste7p; mutants are hypersensitive to caspofungin	-0.0492814	0.339871	0.384538	noDEG	0.137497	0.0285546	0.0508316	noDEG	-0.0948043	0.459785	0.536303	noDEG	-0.0702659	0.436518	0.492855	noDEG
B9J08_002536_orf19.5818	B9J08_002536	sphinganine; hydroxylase; chydroxylase; cmonooxygenase; sur; sphingosine; sphingolipid; like; acid; fatty	TRUE	CAL0002282	orthoMCL_blastx	orf19.5818	CAL0000174192	SUR2	Putative ceramide hydroxylase; predicted enzyme of sphingolipid biosynthesis; regulated by Tsa1, Tsa1B under H2O2 stress conditions; Spider and flow model biofilm induced	-0.393857	3.53672e-07	6.84403e-07	noDEG	0.139322	0.121682	0.180186	noDEG	-0.335311	0.00249107	0.00485122	noDEG	-0.398981	9.4441e-05	0.000160858	noDEG
B9J08_002535_orf19.5817	B9J08_002535	complex; particle; subunit; bet; trafficking; trapp; transport; family; component; penicillium	TRUE	CAL0002279	orthoMCL_blastx	orf19.5817	CAL0000194939		Ortholog(s) have Rab guanyl-nucleotide exchange factor activity, role in ER to Golgi vesicle-mediated transport, intra-Golgi vesicle-mediated transport and TRAPP complex, cis-Golgi network membrane, cytosol, nucleus localization	0.132382	0.30195	0.344636	noDEG	0.0588509	0.666616	0.732963	noDEG	-0.0416949	0.720068	0.775317	noDEG	-0.495937	1.17643e-08	2.5606e-08	noDEG
B9J08_002532_orf19.5812	B9J08_002532	termination; translation; ettp; enhancer; yjm; lachancea; nuclear; rhizopus; microsporus; kudriavzevii	TRUE	CAL0002272	orthoMCL_blastx	orf19.5812	CAL0000200223		Ortholog of S. cerevisiae Ett1, a nuclear protein that inhibits replication of Brome mosaic virus; early-stage flow model biofilm induced	0.224147	1.29865e-05	2.25146e-05	noDEG	-0.142095	0.0336886	0.0590477	noDEG	-1.2452	2.23912e-19	1.88199e-18	down	-0.496261	6.15992e-08	1.2883e-07	noDEG
B9J08_002521_orf19.2873	B9J08_002521	topoisomerase; dna; type; partial; penicillium; topp; yjm; cryptococcus; trichophyton; var	TRUE	CAL0005199	orthoMCL_blastx	orf19.2873	CAL0000175071	TOP2	DNA topoisomerase II; catalyzes ATP-dependent DNA relaxation and decatenation in vitro; Y842 predicted to be catalytic; functional homolog of S. cerevisiae Top2p; sensitive to amsacrine or doxorubicin; farnesol-upregulated in biofilm	-0.18328	0.00213415	0.00313424	noDEG	0.222789	0.000442751	0.0011813	noDEG	-0.399386	9.58283e-09	3.60403e-08	noDEG	-1.00921	9.96203e-42	5.72862e-41	down
[truncated: 6,729 more rows]

## Sheet: key
column	Description
id	unique ID for row generated by contatenating Cauris and Calbcians gene ID
CAuris_id	C. auris gene id
blastx_summary	semicolon separated frequent keywords in C. auris blastx hits for each gene
hasOrtholog	Binary: whether a C. auris gene has C. albicans ortholog
[truncated: 22 more rows]

## Sheet: CAur_HSP90_DOX
geneId	position	strand	WT_YPD_meanCount	WT_YPD_DOX_meanCount	tet90_YPD_meanCount	tet90_YPD_DOX_meanCount	log2FoldChange	pvalue	padj	diff_l2fc						Row Labels	Count of diff_l2fc
[truncated: 5,585 more rows]

[truncated: 5 more sheets: CAur_HSP90_GdA, CAlb_HSP90_DOX, CAlb_HSP90_GdA, Candida_UP_common, Candida_DN_common]
