# Supplementary material for: Genetic Analysis of Candida auris Implicates Hsp90 in Morphogenesis and Azole Tolerance and Cdr1 in Azole Resistance
Source: mBio. 2019 Jan 29;10(1):e02529-18. doi: 10.1128/mBio.02529-18 (PMC6355988; doi:10.1128/mBio.02529-18)
Supplement: TABLE S2 [file mBio.02529-18-st002.xlsx]

## Sheet: merged_DEG_GO
this worksheet has the merged GO enrichment data for all 4 DEG results
		CAlb_HSP90_DOX		CAlb_HSP90_GdA		CAur_HSP90_DOX		CAur_HSP90_GdA		CAlb_HSP90_DOX		CAlb_HSP90_GdA		CAur_HSP90_DOX		CAur_HSP90_GdA
		down	up	down	up	down	up	down	up	down	up	down	up	down	up	down	up
ID	Description	p.adjust_CAlb_HSP90_DOX:down	p.adjust_CAlb_HSP90_DOX:up	p.adjust_CAlb_HSP90_GdA:down	p.adjust_CAlb_HSP90_GdA:up	p.adjust_CAur_HSP90_DOX:down	p.adjust_CAur_HSP90_DOX:up	p.adjust_CAur_HSP90_GdA:down	p.adjust_CAur_HSP90_GdA:up	GeneRatio_CAlb_HSP90_DOX:down	GeneRatio_CAlb_HSP90_DOX:up	GeneRatio_CAlb_HSP90_GdA:down	GeneRatio_CAlb_HSP90_GdA:up	GeneRatio_CAur_HSP90_DOX:down	GeneRatio_CAur_HSP90_DOX:up	GeneRatio_CAur_HSP90_GdA:down	GeneRatio_CAur_HSP90_GdA:up
GO:0006342	chromatin silencing	NA	NA	0.00028051	NA	NA	NA	NA	NA	NA	NA	47/1049	NA	NA	NA	NA	NA
GO:0061392	regulation of transcription from RNA polymerase II promoter in response to osmotic stress	NA	0.0245269	NA	NA	NA	NA	NA	NA	NA	7/1665	NA	NA	NA	NA	NA	NA
GO:0006412	translation	2.07764e-39	NA	NA	NA	1.24331e-19	NA	NA	NA	226/1624	NA	NA	NA	80/342	NA	NA	NA
GO:0006417	regulation of translation	3.6628e-06	NA	NA	NA	NA	NA	NA	NA	49/1624	NA	NA	NA	NA	NA	NA	NA
GO:0001731	formation of translation preinitiation complex	NA	NA	NA	NA	NA	NA	NA	0.0150385	NA	NA	NA	NA	NA	NA	NA	9/802
GO:0032543	mitochondrial translation	NA	NA	NA	2.38954e-06	NA	NA	NA	NA	NA	NA	NA	31/1406	NA	NA	NA	NA
GO:0071046	nuclear polyadenylation-dependent ncRNA catabolic process	NA	NA	NA	NA	NA	NA	NA	0.0424435	NA	NA	NA	NA	NA	NA	NA	8/802
GO:0043634	polyadenylation-dependent ncRNA catabolic process	NA	NA	NA	NA	NA	NA	NA	0.0424435	NA	NA	NA	NA	NA	NA	NA	8/802
GO:0071029	nuclear ncRNA surveillance	NA	NA	NA	NA	NA	NA	NA	0.0424435	NA	NA	NA	NA	NA	NA	NA	8/802
GO:0042797	tRNA transcription by RNA polymerase III	NA	NA	NA	NA	NA	NA	NA	2.16626e-07	NA	NA	NA	NA	NA	NA	NA	14/802
GO:0009304	tRNA transcription	NA	NA	NA	NA	NA	NA	NA	2.16626e-07	NA	NA	NA	NA	NA	NA	NA	14/802
GO:0098781	ncRNA transcription	7.65147e-05	NA	NA	NA	NA	NA	NA	NA	30/1624	NA	NA	NA	NA	NA	NA	NA
GO:0006364	rRNA processing	NA	NA	NA	1.30992e-06	NA	NA	NA	NA	NA	NA	NA	87/1406	NA	NA	NA	NA
GO:0034470	ncRNA processing	NA	NA	NA	NA	NA	NA	NA	4.38976e-47	NA	NA	NA	NA	NA	NA	NA	158/802
GO:0034660	ncRNA metabolic process	8.4246e-62	NA	NA	NA	NA	NA	NA	NA	269/1624	NA	NA	NA	NA	NA	NA	NA
GO:0006754	ATP biosynthetic process	NA	NA	0.0125689	NA	NA	NA	0.00476242	NA	NA	NA	17/1049	NA	NA	NA	14/588	NA
GO:0015986	ATP synthesis coupled proton transport	0.0138379	NA	NA	NA	NA	NA	NA	NA	12/1624	NA	NA	NA	NA	NA	NA	NA
GO:0006096	glycolytic process	NA	NA	NA	NA	NA	NA	1.90893e-06	NA	NA	NA	NA	NA	NA	NA	14/588	NA
GO:0006757	ATP generation from ADP	NA	NA	NA	NA	NA	NA	1.90893e-06	NA	NA	NA	NA	NA	NA	NA	14/588	NA
GO:0046031	ADP metabolic process	NA	NA	0.000146248	NA	NA	NA	NA	NA	NA	NA	17/1049	NA	NA	NA	NA	NA
GO:0034354	'de novo' NAD biosynthetic process from tryptophan	NA	NA	NA	NA	0.00637754	NA	NA	NA	NA	NA	NA	NA	5/342	NA	NA	NA
GO:0034627	'de novo' NAD biosynthetic process	NA	NA	NA	NA	0.00637754	NA	NA	NA	NA	NA	NA	NA	5/342	NA	NA	NA
GO:0019359	nicotinamide nucleotide biosynthetic process	NA	NA	NA	NA	NA	NA	1.90893e-06	NA	NA	NA	NA	NA	NA	NA	20/588	NA
GO:0019363	pyridine nucleotide biosynthetic process	NA	NA	NA	NA	NA	NA	1.90893e-06	NA	NA	NA	NA	NA	NA	NA	20/588	NA
GO:0072525	pyridine-containing compound biosynthetic process	NA	NA	0.00163981	NA	NA	NA	1.90893e-06	NA	NA	NA	20/1049	NA	NA	NA	23/588	NA
GO:0009228	thiamine biosynthetic process	NA	NA	NA	NA	NA	0.0464334	NA	NA	NA	NA	NA	NA	NA	4/305	NA	NA
GO:0042724	thiamine-containing compound biosynthetic process	NA	NA	NA	NA	NA	0.0464334	NA	NA	NA	NA	NA	NA	NA	4/305	NA	NA
GO:0072524	pyridine-containing compound metabolic process	NA	NA	0.00028051	NA	NA	NA	6.67251e-06	NA	NA	NA	28/1049	NA	NA	NA	26/588	NA
GO:0006518	peptide metabolic process	4.64193e-36	NA	NA	NA	3.15774e-18	NA	NA	NA	232/1624	NA	NA	NA	80/342	NA	NA	NA
GO:0006577	amino-acid betaine metabolic process	NA	0.0245269	NA	NA	NA	NA	NA	NA	NA	7/1665	NA	NA	NA	NA	NA	NA
GO:0009116	nucleoside metabolic process	0.00185364	NA	NA	NA	NA	NA	NA	NA	19/1624	NA	NA	NA	NA	NA	NA	NA
GO:0009135	purine nucleoside diphosphate metabolic process	NA	NA	0.000248662	NA	NA	NA	NA	NA	NA	NA	17/1049	NA	NA	NA	NA	NA
GO:0009179	purine ribonucleoside diphosphate metabolic process	NA	NA	0.000248662	NA	NA	NA	NA	NA	NA	NA	17/1049	NA	NA	NA	NA	NA
GO:0043605	cellular amide catabolic process	NA	NA	NA	0.0300423	NA	NA	NA	NA	NA	NA	NA	7/1406	NA	NA	NA	NA
GO:0034248	regulation of cellular amide metabolic process	2.02055e-05	NA	NA	NA	NA	NA	NA	NA	50/1624	NA	NA	NA	NA	NA	NA	NA
GO:0016999	antibiotic metabolic process	NA	NA	NA	0.0259488	NA	NA	NA	NA	NA	NA	NA	24/1406	NA	NA	NA	NA
GO:0017001	antibiotic catabolic process	NA	0.0215265	NA	NA	NA	NA	NA	NA	NA	12/1665	NA	NA	NA	NA	NA	NA
GO:0006733	oxidoreduction coenzyme metabolic process	NA	NA	0.00238397	NA	NA	NA	NA	NA	NA	NA	28/1049	NA	NA	NA	NA	NA
GO:0051188	cofactor biosynthetic process	NA	NA	NA	NA	NA	NA	6.67251e-06	NA	NA	NA	NA	NA	NA	NA	40/588	NA
GO:0044272	sulfur compound biosynthetic process	NA	0.00764872	NA	NA	NA	NA	NA	NA	NA	31/1665	NA	NA	NA	NA	NA	NA
GO:0016458	gene silencing	NA	NA	0.00028051	NA	NA	NA	NA	NA	NA	NA	49/1049	NA	NA	NA	NA	NA
GO:0045814	negative regulation of gene expression, epigenetic	NA	NA	0.00028051	NA	NA	NA	NA	NA	NA	NA	47/1049	NA	NA	NA	NA	NA
GO:0010608	posttranscriptional regulation of gene expression	3.6628e-06	NA	NA	NA	NA	NA	NA	NA	52/1624	NA	NA	NA	NA	NA	NA	NA
GO:0032259	methylation	4.01213e-05	NA	NA	NA	NA	NA	NA	6.42163e-05	47/1624	NA	NA	NA	NA	NA	NA	44/802
GO:1901617	organic hydroxy compound biosynthetic process	NA	NA	0.000374711	NA	NA	NA	NA	NA	NA	NA	27/1049	NA	NA	NA	NA	NA
GO:1901615	organic hydroxy compound metabolic process	NA	0.0204135	0.00112959	NA	NA	NA	NA	NA	NA	48/1665	38/1049	NA	NA	NA	NA	NA
GO:1901616	organic hydroxy compound catabolic process	NA	0.0355153	NA	NA	NA	NA	NA	NA	NA	12/1665	NA	NA	NA	NA	NA	NA
GO:0016052	carbohydrate catabolic process	NA	NA	NA	NA	NA	NA	1.09961e-05	NA	NA	NA	NA	NA	NA	NA	22/588	NA
GO:0005975	carbohydrate metabolic process	NA	NA	0.00105674	NA	NA	NA	NA	NA	NA	NA	68/1049	NA	NA	NA	NA	NA
GO:0046434	organophosphate catabolic process	NA	NA	0.000423804	NA	NA	NA	0.00186081	NA	NA	NA	20/1049	NA	NA	NA	15/588	NA
GO:0044262	cellular carbohydrate metabolic process	NA	0.00280382	NA	NA	NA	NA	NA	NA	NA	65/1665	NA	NA	NA	NA	NA	NA
GO:0008652	cellular amino acid biosynthetic process	NA	5.45145e-07	NA	NA	NA	NA	NA	NA	NA	60/1665	NA	NA	NA	NA	NA	NA
GO:0042866	pyruvate biosynthetic process	NA	NA	0.000224031	NA	NA	NA	1.90893e-06	NA	NA	NA	14/1049	NA	NA	NA	14/588	NA
GO:0006633	fatty acid biosynthetic process	NA	NA	NA	NA	0.0424833	NA	NA	NA	NA	NA	NA	NA	9/342	NA	NA	NA
GO:0006694	steroid biosynthetic process	NA	NA	0.000146248	NA	NA	NA	NA	NA	NA	NA	18/1049	NA	NA	NA	NA	NA
GO:0016126	sterol biosynthetic process	NA	NA	0.000146248	NA	NA	NA	NA	NA	NA	NA	18/1049	NA	NA	NA	NA	NA
GO:0044283	small molecule biosynthetic process	NA	0.0023711	NA	NA	NA	NA	7.59735e-06	NA	NA	119/1665	NA	NA	NA	NA	72/588	NA
GO:1901659	glycosyl compound biosynthetic process	0.0372677	NA	NA	NA	NA	NA	NA	NA	10/1624	NA	NA	NA	NA	NA	NA	NA
GO:0044282	small molecule catabolic process	NA	0.000110808	NA	NA	NA	NA	0.00364217	NA	NA	57/1665	NA	NA	NA	NA	24/588	NA
GO:0006766	vitamin metabolic process	NA	NA	NA	NA	NA	NA	0.0395283	NA	NA	NA	NA	NA	NA	NA	13/588	NA
GO:0006767	water-soluble vitamin metabolic process	NA	NA	NA	NA	NA	NA	0.0395283	NA	NA	NA	NA	NA	NA	NA	13/588	NA
GO:0005996	monosaccharide metabolic process	NA	NA	NA	NA	NA	NA	9.86998e-05	NA	NA	NA	NA	NA	NA	NA	19/588	NA
GO:0006066	alcohol metabolic process	NA	NA	0.000224031	NA	NA	NA	NA	NA	NA	NA	33/1049	NA	NA	NA	NA	NA
GO:0055114	oxidation-reduction process	NA	5.45145e-07	NA	4.4905e-07	NA	NA	0.00638677	NA	NA	169/1665	NA	148/1406	NA	NA	89/588	NA
GO:1901657	glycosyl compound metabolic process	0.00593105	NA	NA	NA	NA	NA	NA	NA	20/1624	NA	NA	NA	NA	NA	NA	NA
GO:0045333	cellular respiration	NA	NA	NA	0.024094	NA	NA	NA	NA	NA	NA	NA	36/1406	NA	NA	NA	NA
GO:0009060	aerobic respiration	0.00320497	NA	NA	NA	NA	NA	NA	NA	34/1624	NA	NA	NA	NA	NA	NA	NA
GO:0019400	alditol metabolic process	NA	NA	NA	NA	NA	0.0464334	NA	NA	NA	NA	NA	NA	NA	4/305	NA	NA
GO:0006099	tricarboxylic acid cycle	0.0138379	NA	NA	NA	NA	NA	NA	NA	12/1624	NA	NA	NA	NA	NA	NA	NA
GO:0072329	monocarboxylic acid catabolic process	NA	5.45145e-07	NA	NA	NA	NA	NA	NA	NA	32/1665	NA	NA	NA	NA	NA	NA
GO:0006090	pyruvate metabolic process	NA	NA	NA	NA	NA	NA	3.57691e-07	NA	NA	NA	NA	NA	NA	NA	19/588	NA
GO:0019752	carboxylic acid metabolic process	NA	NA	NA	0.0020705	NA	NA	NA	NA	NA	NA	NA	119/1406	NA	NA	NA	NA
GO:0042254	ribosome biogenesis	2.48688e-75	NA	NA	NA	NA	NA	NA	7.067e-51	234/1624	NA	NA	NA	NA	NA	NA	160/802
GO:0042273	ribosomal large subunit biogenesis	NA	NA	NA	2.39443e-08	NA	NA	NA	NA	NA	NA	NA	51/1406	NA	NA	NA	NA
GO:0022618	ribonucleoprotein complex assembly	NA	NA	NA	NA	NA	NA	NA	0.000766996	NA	NA	NA	NA	NA	NA	NA	40/802
GO:0000027	ribosomal large subunit assembly	NA	NA	NA	0.00127359	NA	NA	NA	NA	NA	NA	NA	18/1406	NA	NA	NA	NA
GO:0042255	ribosome assembly	2.08471e-15	NA	NA	NA	NA	NA	NA	NA	43/1624	NA	NA	NA	NA	NA	NA	NA
GO:0008535	respiratory chain complex IV assembly	NA	NA	NA	NA	NA	NA	2.42403e-05	NA	NA	NA	NA	NA	NA	NA	11/588	NA
GO:0033108	mitochondrial respiratory chain complex assembly	NA	NA	NA	4.24021e-05	NA	NA	NA	NA	NA	NA	NA	27/1406	NA	NA	NA	NA
GO:0007005	mitochondrion organization	2.05517e-05	NA	NA	7.01902e-11	NA	NA	NA	NA	92/1624	NA	NA	101/1406	NA	NA	NA	NA
GO:0007031	peroxisome organization	NA	0.00909157	NA	NA	NA	NA	NA	NA	NA	20/1665	NA	NA	NA	NA	NA	NA
GO:0071826	ribonucleoprotein complex subunit organization	2.19806e-10	NA	NA	NA	NA	NA	NA	0.000185799	76/1624	NA	NA	NA	NA	NA	NA	43/802
GO:0071824	protein-DNA complex subunit organization	NA	NA	0.000146248	NA	NA	NA	NA	NA	NA	NA	52/1049	NA	NA	NA	NA	NA
GO:1902275	regulation of chromatin organization	NA	NA	0.0139271	NA	NA	NA	NA	NA	NA	NA	22/1049	NA	NA	NA	NA	NA
GO:0006325	chromatin organization	NA	NA	6.01921e-06	NA	NA	NA	NA	NA	NA	NA	89/1049	NA	NA	NA	NA	NA
GO:0034728	nucleosome organization	0.00574182	NA	NA	NA	NA	NA	NA	NA	36/1624	NA	NA	NA	NA	NA	NA	NA
GO:0016237	lysosomal microautophagy	NA	NA	NA	NA	NA	NA	0.0328931	NA	NA	NA	NA	NA	NA	NA	11/588	NA
GO:0000422	autophagy of mitochondrion	NA	0.00353661	NA	NA	NA	NA	NA	NA	NA	16/1665	NA	NA	NA	NA	NA	NA
GO:0007007	inner mitochondrial membrane organization	NA	NA	NA	0.000710782	NA	NA	NA	NA	NA	NA	NA	16/1406	NA	NA	NA	NA
GO:0007006	mitochondrial membrane organization	0.000124079	NA	NA	NA	NA	NA	NA	NA	28/1624	NA	NA	NA	NA	NA	NA	NA
GO:0006337	nucleosome disassembly	NA	NA	0.0234447	NA	NA	NA	NA	NA	NA	NA	8/1049	NA	NA	NA	NA	NA
GO:0061726	mitochondrion disassembly	NA	0.00353661	NA	NA	NA	NA	NA	NA	NA	16/1665	NA	NA	NA	NA	NA	NA
GO:0007062	sister chromatid cohesion	0.00485523	NA	NA	NA	NA	NA	NA	NA	24/1624	NA	NA	NA	NA	NA	NA	NA
GO:0006405	RNA export from nucleus	NA	NA	NA	NA	NA	NA	NA	3.34743e-05	NA	NA	NA	NA	NA	NA	NA	35/802
GO:0050658	RNA transport	1.04535e-11	NA	NA	NA	NA	NA	NA	NA	67/1624	NA	NA	NA	NA	NA	NA	NA
GO:0031503	protein-containing complex localization	2.4791e-08	NA	NA	NA	NA	NA	NA	0.000812964	68/1624	NA	NA	NA	NA	NA	NA	37/802
GO:0051236	establishment of RNA localization	NA	NA	NA	NA	NA	NA	NA	0.000106153	NA	NA	NA	NA	NA	NA	NA	37/802
GO:0006403	RNA localization	6.06528e-12	NA	NA	NA	NA	NA	NA	NA	74/1624	NA	NA	NA	NA	NA	NA	NA
GO:0070585	protein localization to mitochondrion	1.18417e-07	NA	NA	4.55702e-05	NA	NA	NA	NA	38/1624	NA	NA	32/1406	NA	NA	NA	NA
GO:0072655	establishment of protein localization to mitochondrion	1.18417e-07	NA	NA	4.55702e-05	NA	NA	NA	NA	38/1624	NA	NA	32/1406	NA	NA	NA	NA
GO:0033750	ribosome localization	2.98537e-05	NA	NA	NA	NA	NA	NA	2.50185e-05	27/1624	NA	NA	NA	NA	NA	NA	21/802
GO:0071166	ribonucleoprotein complex localization	2.4689e-11	NA	NA	NA	NA	NA	NA	6.91819e-05	63/1624	NA	NA	NA	NA	NA	NA	34/802
GO:0051668	localization within membrane	NA	NA	0.00813921	NA	NA	NA	NA	NA	NA	NA	9/1049	NA	NA	NA	NA	NA
GO:0072662	protein localization to peroxisome	NA	0.0403226	NA	NA	NA	NA	NA	NA	NA	11/1665	NA	NA	NA	NA	NA	NA
GO:0072663	establishment of protein localization to peroxisome	NA	0.0403226	NA	NA	NA	NA	NA	NA	NA	11/1665	NA	NA	NA	NA	NA	NA
GO:0006626	protein targeting to mitochondrion	NA	NA	NA	0.000101292	NA	NA	NA	NA	NA	NA	NA	29/1406	NA	NA	NA	NA
GO:0006625	protein targeting to peroxisome	NA	0.0403226	NA	NA	NA	NA	NA	NA	NA	11/1665	NA	NA	NA	NA	NA	NA
GO:0006839	mitochondrial transport	2.16185e-05	NA	NA	2.38954e-06	NA	NA	NA	NA	39/1624	NA	NA	39/1406	NA	NA	NA	NA
GO:0015919	peroxisomal membrane transport	NA	0.0403226	NA	NA	NA	NA	NA	NA	NA	11/1665	NA	NA	NA	NA	NA	NA
GO:0043574	peroxisomal transport	NA	0.0403226	NA	NA	NA	NA	NA	NA	NA	11/1665	NA	NA	NA	NA	NA	NA
GO:0000054	ribosomal subunit export from nucleus	NA	NA	NA	NA	NA	NA	NA	2.50185e-05	NA	NA	NA	NA	NA	NA	NA	21/802
GO:0006611	protein export from nucleus	1.25199e-09	NA	NA	NA	NA	NA	NA	6.83975e-05	64/1624	NA	NA	NA	NA	NA	NA	35/802
GO:0071426	ribonucleoprotein complex export from nucleus	2.4689e-11	NA	NA	NA	NA	NA	NA	NA	63/1624	NA	NA	NA	NA	NA	NA	NA
GO:0015849	organic acid transport	NA	0.000166258	NA	NA	NA	NA	NA	NA	NA	39/1665	NA	NA	NA	NA	NA	NA
GO:0015833	peptide transport	0.0194211	NA	NA	NA	NA	NA	NA	NA	142/1624	NA	NA	NA	NA	NA	NA	NA
GO:0055085	transmembrane transport	NA	NA	NA	NA	NA	2.61782e-05	NA	NA	NA	NA	NA	NA	NA	63/305	NA	NA
GO:0015985	energy coupled proton transport, down electrochemical gradient	0.0138379	NA	NA	NA	NA	NA	NA	NA	12/1624	NA	NA	NA	NA	NA	NA	NA
GO:0031349	positive regulation of defense response	NA	NA	NA	NA	NA	NA	0.0216177	NA	NA	NA	NA	NA	NA	NA	7/588	NA
GO:0052251	induction by organism of defense response of other organism involved in symbiotic interaction	NA	NA	NA	NA	NA	NA	0.0216177	NA	NA	NA	NA	NA	NA	NA	7/588	NA
GO:0052510	positive regulation by organism of defense response of other organism involved in symbiotic interaction	NA	NA	NA	NA	NA	NA	0.0216177	NA	NA	NA	NA	NA	NA	NA	7/588	NA
GO:0044416	induction by symbiont of host defense response	NA	NA	NA	NA	NA	NA	0.0216177	NA	NA	NA	NA	NA	NA	NA	7/588	NA
GO:0052509	positive regulation by symbiont of host defense response	NA	NA	NA	NA	NA	NA	0.0216177	NA	NA	NA	NA	NA	NA	NA	7/588	NA
GO:0055075	potassium ion homeostasis	NA	NA	NA	NA	NA	0.0464334	NA	NA	NA	NA	NA	NA	NA	5/305	NA	NA
GO:1905039	carboxylic acid transmembrane transport	NA	0.00978483	NA	NA	NA	NA	NA	NA	NA	21/1665	NA	NA	NA	NA	NA	NA
GO:0140053	mitochondrial gene expression	7.73605e-07	NA	NA	9.53215e-07	NA	NA	NA	NA	38/1624	NA	NA	37/1406	NA	NA	NA	NA
GO:1905268	negative regulation of chromatin organization	NA	NA	0.0123595	NA	NA	NA	NA	NA	NA	NA	14/1049	NA	NA	NA	NA	NA
GO:0044111	development involved in symbiotic interaction	NA	NA	NA	0.037496	NA	NA	NA	NA	NA	NA	NA	11/1406	NA	NA	NA	NA
GO:0044114	development of symbiont in host	NA	NA	NA	0.037496	NA	NA	NA	NA	NA	NA	NA	11/1406	NA	NA	NA	NA
GO:0044115	development of symbiont involved in interaction with host	NA	NA	NA	0.037496	NA	NA	NA	NA	NA	NA	NA	11/1406	NA	NA	NA	NA
GO:0006457	protein folding	0.0024036	NA	NA	NA	NA	NA	NA	NA	41/1624	NA	NA	NA	NA	NA	NA	NA
GO:0019740	nitrogen utilization	NA	0.00322782	NA	NA	NA	NA	NA	NA	NA	17/1665	NA	NA	NA	NA	NA	NA
GO:0098813	nuclear chromosome segregation	0.00167655	NA	NA	NA	NA	NA	NA	NA	60/1624	NA	NA	NA	NA	NA	NA	NA
GO:0001306	age-dependent response to oxidative stress	NA	0.00978483	NA	NA	NA	NA	NA	NA	NA	8/1665	NA	NA	NA	NA	NA	NA
GO:0007571	age-dependent general metabolic decline	NA	0.00978483	NA	NA	NA	NA	NA	NA	NA	8/1665	NA	NA	NA	NA	NA	NA
GO:0042149	cellular response to glucose starvation	NA	NA	NA	NA	NA	NA	0.0328931	NA	NA	NA	NA	NA	NA	NA	5/588	NA
GO:0071417	cellular response to organonitrogen compound	NA	0.0271615	NA	NA	NA	NA	NA	NA	NA	8/1665	NA	NA	NA	NA	NA	NA
GO:0034599	cellular response to oxidative stress	NA	0.0466427	NA	NA	NA	NA	NA	NA	NA	54/1665	NA	NA	NA	NA	NA	NA
GO:0006952	defense response	NA	NA	NA	NA	NA	NA	0.0342993	NA	NA	NA	NA	NA	NA	NA	7/588	NA
GO:0006979	response to oxidative stress	NA	0.0221914	NA	NA	NA	NA	NA	NA	NA	61/1665	NA	NA	NA	NA	NA	NA
GO:0042493	response to drug	NA	NA	NA	NA	NA	NA	NA	0.0128095	NA	NA	NA	NA	NA	NA	NA	51/802
GO:0010447	response to acidic pH	NA	0.0245269	NA	NA	NA	NA	NA	NA	NA	7/1665	NA	NA	NA	NA	NA	NA

## Sheet: CAur_HSP90_DOX
GO enrichment results for DOX mediated HSP90 depletion response by C. auris
	ID	Description	GeneRatio	BgRatio	pvalue	p.adjust	qvalue	geneID	Count
up	GO:0055085	transmembrane transport	63/305	395/3798	2.15636e-08	2.61782e-05	2.60806e-05	B9J08_001530/B9J08_004113/B9J08_002202/B9J08_001499/B9J08_000928/B9J08_004188/B9J08_004545/B9J08_003981/B9J08_001998/B9J08_002173/B9J08_002251/B9J08_004825/B9J08_001581/B9J08_004452/B9J08_001185/B9J08_004097/B9J08_000368/B9J08_001542/B9J08_004602/B9J08_003832/B9J08_000003/B9J08_000172/B9J08_002242/B9J08_004513/B9J08_005000/B9J08_002297/B9J08_002663/B9J08_001673/B9J08_004830/B9J08_000756/B9J08_000…	63
up	GO:0055075	potassium ion homeostasis	5/305	8/3798	0.000147937	0.0464334	0.0462603	B9J08_003529/B9J08_002080/B9J08_003518/B9J08_002901/B9J08_002902	5
up	GO:0009228	thiamine biosynthetic process	4/305	5/3798	0.000191241	0.0464334	0.0462603	B9J08_003099/B9J08_004450/B9J08_000901/B9J08_001205	4
up	GO:0019400	alditol metabolic process	4/305	5/3798	0.000191241	0.0464334	0.0462603	B9J08_004378/B9J08_000370/B9J08_003266/B9J08_001368	4
up	GO:0042724	thiamine-containing compound biosynthetic process	4/305	5/3798	0.000191241	0.0464334	0.0462603	B9J08_003099/B9J08_004450/B9J08_000901/B9J08_001205	4
down	GO:0006412	translation	80/342	285/3798	8.91898e-23	1.24331e-19	1.24302e-19	B9J08_004431/B9J08_005230/B9J08_000565/B9J08_000711/B9J08_003107/B9J08_004999/B9J08_003589/B9J08_003953/B9J08_000328/B9J08_005586/B9J08_003677/B9J08_000774/B9J08_003313/B9J08_004956/B9J08_003273/B9J08_001837/B9J08_004761/B9J08_005336/B9J08_000823/B9J08_000107/B9J08_003274/B9J08_004147/B9J08_001870/B9J08_005253/B9J08_002719/B9J08_004921/B9J08_003393/B9J08_003238/B9J08_003919/B9J08_003089/B9J08_004…	80
down	GO:0006518	peptide metabolic process	80/342	303/3798	6.79572e-21	3.15774e-18	3.15703e-18	B9J08_004431/B9J08_005230/B9J08_000565/B9J08_000711/B9J08_003107/B9J08_004999/B9J08_003589/B9J08_003953/B9J08_000328/B9J08_005586/B9J08_003677/B9J08_000774/B9J08_003313/B9J08_004956/B9J08_003273/B9J08_001837/B9J08_004761/B9J08_005336/B9J08_000823/B9J08_000107/B9J08_003274/B9J08_004147/B9J08_001870/B9J08_005253/B9J08_002719/B9J08_004921/B9J08_003393/B9J08_003238/B9J08_003919/B9J08_003089/B9J08_004…	80
down	GO:0034354	'de novo' NAD biosynthetic process from tryptophan	5/342	6/3798	3.20249e-05	0.00637754	0.0063761	B9J08_001602/B9J08_003054/B9J08_000789/B9J08_005101/B9J08_000273	5
down	GO:0034627	'de novo' NAD biosynthetic process	5/342	6/3798	3.20249e-05	0.00637754	0.0063761	B9J08_001602/B9J08_003054/B9J08_000789/B9J08_005101/B9J08_000273	5
down	GO:0006633	fatty acid biosynthetic process	9/342	26/3798	0.000274282	0.0424833	0.0424736	B9J08_005230/B9J08_003942/B9J08_000367/B9J08_003612/B9J08_002420/B9J08_001759/B9J08_001296/B9J08_003737/B9J08_001018	9

## Sheet: CAur_HSP90_GdA
GO enrichment results for GdA mediated Hsp90 inhibition response by C. auris
DEG	ID	Description	GeneRatio	BgRatio	pvalue	p.adjust	qvalue	geneID	Count
up	GO:0042254	ribosome biogenesis	160/802	246/3798	3.94584e-54	7.067e-51	6.89483e-51	B9J08_001512/B9J08_004322/B9J08_005106/B9J08_003905/B9J08_002615/B9J08_000883/B9J08_004413/B9J08_000673/B9J08_004320/B9J08_000207/B9J08_003906/B9J08_000077/B9J08_005116/B9J08_004826/B9J08_003382/B9J08_000870/B9J08_002002/B9J08_000120/B9J08_001560/B9J08_001276/B9J08_003640/B9J08_000705/B9J08_002211/B9J08_002000/B9J08_002505/B9J08_003602/B9J08_003748/B9J08_003035/B9J08_001573/B9J08_001118/B9J08_000…	160
up	GO:0034470	ncRNA processing	158/802	253/3798	7.35302e-50	4.38976e-47	4.28281e-47	B9J08_001512/B9J08_004322/B9J08_003905/B9J08_002615/B9J08_000883/B9J08_000673/B9J08_004320/B9J08_000207/B9J08_003906/B9J08_000077/B9J08_005116/B9J08_004826/B9J08_003382/B9J08_001945/B9J08_000870/B9J08_002002/B9J08_003713/B9J08_000120/B9J08_001560/B9J08_001276/B9J08_003640/B9J08_002211/B9J08_002000/B9J08_003602/B9J08_003748/B9J08_003035/B9J08_001573/B9J08_000233/B9J08_005126/B9J08_005373/B9J08_002…	158
up	GO:0009304	tRNA transcription	14/802	15/3798	3.87047e-09	2.16626e-07	2.11348e-07	B9J08_004169/B9J08_002210/B9J08_000721/B9J08_005110/B9J08_000215/B9J08_005010/B9J08_003780/B9J08_003940/B9J08_004081/B9J08_000927/B9J08_001979/B9J08_004325/B9J08_004073/B9J08_001495	14
up	GO:0042797	tRNA transcription by RNA polymerase III	14/802	15/3798	3.87047e-09	2.16626e-07	2.11348e-07	B9J08_004169/B9J08_002210/B9J08_000721/B9J08_005110/B9J08_000215/B9J08_005010/B9J08_003780/B9J08_003940/B9J08_004081/B9J08_000927/B9J08_001979/B9J08_004325/B9J08_004073/B9J08_001495	14
up	GO:0000054	ribosomal subunit export from nucleus	21/802	35/3798	5.7273e-07	2.50185e-05	2.4409e-05	B9J08_000883/B9J08_000705/B9J08_002000/B9J08_002602/B9J08_000910/B9J08_005120/B9J08_001915/B9J08_000475/B9J08_002321/B9J08_004117/B9J08_005132/B9J08_001939/B9J08_003429/B9J08_001385/B9J08_004129/B9J08_002808/B9J08_002009/B9J08_004920/B9J08_003498/B9J08_004207/B9J08_000061	21
up	GO:0033750	ribosome localization	21/802	35/3798	5.7273e-07	2.50185e-05	2.4409e-05	B9J08_000883/B9J08_000705/B9J08_002000/B9J08_002602/B9J08_000910/B9J08_005120/B9J08_001915/B9J08_000475/B9J08_002321/B9J08_004117/B9J08_005132/B9J08_001939/B9J08_003429/B9J08_001385/B9J08_004129/B9J08_002808/B9J08_002009/B9J08_004920/B9J08_003498/B9J08_004207/B9J08_000061	21
up	GO:0006405	RNA export from nucleus	35/802	76/3798	8.03681e-07	3.34743e-05	3.26588e-05	B9J08_000883/B9J08_000705/B9J08_002000/B9J08_002602/B9J08_000910/B9J08_005120/B9J08_001915/B9J08_000475/B9J08_002321/B9J08_004117/B9J08_005132/B9J08_001939/B9J08_004504/B9J08_003429/B9J08_002312/B9J08_001385/B9J08_004129/B9J08_002973/B9J08_002808/B9J08_002009/B9J08_003076/B9J08_005427/B9J08_004222/B9J08_004920/B9J08_003498/B9J08_005524/B9J08_005142/B9J08_004207/B9J08_000082/B9J08_000692/B9J08_000…	35
up	GO:0032259	methylation	44/802	107/3798	1.57762e-06	6.42163e-05	6.26519e-05	B9J08_003905/B9J08_001803/B9J08_001451/B9J08_002508/B9J08_002316/B9J08_005365/B9J08_000193/B9J08_002531/B9J08_005251/B9J08_001430/B9J08_000915/B9J08_001879/B9J08_005069/B9J08_003485/B9J08_000146/B9J08_004654/B9J08_000754/B9J08_002943/B9J08_005481/B9J08_001174/B9J08_002973/B9J08_004323/B9J08_002808/B9J08_000942/B9J08_005364/B9J08_004715/B9J08_005363/B9J08_001543/B9J08_000999/B9J08_003377/B9J08_003…	44
up	GO:0006611	protein export from nucleus	35/802	78/3798	1.71853e-06	6.83975e-05	6.67312e-05	B9J08_000883/B9J08_000705/B9J08_002000/B9J08_002602/B9J08_000910/B9J08_005120/B9J08_001915/B9J08_000475/B9J08_002321/B9J08_004117/B9J08_005132/B9J08_001939/B9J08_004504/B9J08_003429/B9J08_002312/B9J08_001385/B9J08_004129/B9J08_002973/B9J08_002808/B9J08_002009/B9J08_003076/B9J08_005427/B9J08_004222/B9J08_004920/B9J08_003498/B9J08_005524/B9J08_005142/B9J08_004207/B9J08_000082/B9J08_001593/B9J08_000…	35
up	GO:0071166	ribonucleoprotein complex localization	34/802	75/3798	1.81549e-06	6.91819e-05	6.74965e-05	B9J08_000883/B9J08_000705/B9J08_002000/B9J08_002602/B9J08_000910/B9J08_005120/B9J08_001915/B9J08_000475/B9J08_002321/B9J08_004117/B9J08_005132/B9J08_001939/B9J08_004504/B9J08_003429/B9J08_002312/B9J08_001385/B9J08_004129/B9J08_002973/B9J08_002808/B9J08_002009/B9J08_003076/B9J08_005427/B9J08_004222/B9J08_004920/B9J08_003498/B9J08_005524/B9J08_005142/B9J08_004207/B9J08_000082/B9J08_000774/B9J08_004…	34
up	GO:0051236	establishment of RNA localization	37/802	86/3798	3.02277e-06	0.000106153	0.000103567	B9J08_000883/B9J08_000207/B9J08_000705/B9J08_002000/B9J08_002602/B9J08_000910/B9J08_005120/B9J08_001915/B9J08_000475/B9J08_002321/B9J08_004117/B9J08_005132/B9J08_001939/B9J08_004504/B9J08_003429/B9J08_002312/B9J08_001385/B9J08_004129/B9J08_002973/B9J08_000103/B9J08_002808/B9J08_002009/B9J08_003076/B9J08_005427/B9J08_004222/B9J08_004920/B9J08_003498/B9J08_005524/B9J08_005142/B9J08_004207/B9J08_000…	37
up	GO:0071826	ribonucleoprotein complex subunit organization	43/802	108/3798	5.70571e-06	0.000185799	0.000181272	B9J08_001512/B9J08_002615/B9J08_004413/B9J08_000705/B9J08_003602/B9J08_005373/B9J08_001473/B9J08_000188/B9J08_001915/B9J08_000475/B9J08_005365/B9J08_001062/B9J08_003094/B9J08_003206/B9J08_005385/B9J08_001941/B9J08_001476/B9J08_003432/B9J08_003927/B9J08_002339/B9J08_002009/B9J08_004921/B9J08_003294/B9J08_000286/B9J08_003433/B9J08_002327/B9J08_001363/B9J08_000720/B9J08_004094/B9J08_003055/B9J08_003…	43
up	GO:0022618	ribonucleoprotein complex assembly	40/802	103/3798	2.44103e-05	0.000766996	0.000748311	B9J08_001512/B9J08_002615/B9J08_004413/B9J08_003602/B9J08_005373/B9J08_001473/B9J08_001915/B9J08_000475/B9J08_005365/B9J08_001062/B9J08_003094/B9J08_003206/B9J08_005385/B9J08_001941/B9J08_001476/B9J08_003432/B9J08_003927/B9J08_002339/B9J08_002009/B9J08_004921/B9J08_003294/B9J08_000286/B9J08_003433/B9J08_002327/B9J08_001363/B9J08_000720/B9J08_004094/B9J08_003055/B9J08_003176/B9J08_002094/B9J08_001…	40
up	GO:0031503	protein-containing complex localization	37/802	93/3798	2.63271e-05	0.000812964	0.000793159	B9J08_000883/B9J08_000705/B9J08_002000/B9J08_002602/B9J08_000910/B9J08_005120/B9J08_001915/B9J08_000475/B9J08_002321/B9J08_004117/B9J08_005132/B9J08_001939/B9J08_004504/B9J08_003429/B9J08_002312/B9J08_001385/B9J08_004129/B9J08_002973/B9J08_002808/B9J08_002009/B9J08_003076/B9J08_005427/B9J08_004222/B9J08_004920/B9J08_003498/B9J08_005524/B9J08_005142/B9J08_000269/B9J08_004207/B9J08_000082/B9J08_000…	37
up	GO:0042493	response to drug	51/802	157/3798	0.000464891	0.0128095	0.0124975	B9J08_003981/B9J08_005106/B9J08_004413/B9J08_000479/B9J08_003620/B9J08_001573/B9J08_003863/B9J08_001915/B9J08_005015/B9J08_003031/B9J08_004152/B9J08_000210/B9J08_001353/B9J08_005141/B9J08_001979/B9J08_003754/B9J08_004129/B9J08_000645/B9J08_003432/B9J08_001605/B9J08_001125/B9J08_003294/B9J08_000286/B9J08_004073/B9J08_000078/B9J08_000075/B9J08_002327/B9J08_001910/B9J08_003085/B9J08_005008/B9J08_005…	51
up	GO:0001731	formation of translation preinitiation complex	9/802	14/3798	0.000570976	0.0150385	0.0146721	B9J08_005385/B9J08_003432/B9J08_004921/B9J08_003294/B9J08_003433/B9J08_002327/B9J08_003055/B9J08_001877/B9J08_001871	9
up	GO:0043634	polyadenylation-dependent ncRNA catabolic process	8/802	13/3798	0.00177737	0.0424435	0.0414095	B9J08_001610/B9J08_003795/B9J08_003406/B9J08_001396/B9J08_003915/B9J08_004716/B9J08_003876/B9J08_000311	8
up	GO:0071029	nuclear ncRNA surveillance	8/802	13/3798	0.00177737	0.0424435	0.0414095	B9J08_001610/B9J08_003795/B9J08_003406/B9J08_001396/B9J08_003915/B9J08_004716/B9J08_003876/B9J08_000311	8
up	GO:0071046	nuclear polyadenylation-dependent ncRNA catabolic process	8/802	13/3798	0.00177737	0.0424435	0.0414095	B9J08_001610/B9J08_003795/B9J08_003406/B9J08_001396/B9J08_003915/B9J08_004716/B9J08_003876/B9J08_000311	8
down	GO:0006090	pyruvate metabolic process	19/588	27/3798	2.03697e-10	3.57691e-07	3.34491e-07	B9J08_003585/B9J08_005207/B9J08_003785/B9J08_004737/B9J08_005201/B9J08_005497/B9J08_000808/B9J08_001875/B9J08_005239/B9J08_003371/B9J08_004375/B9J08_000274/B9J08_005226/B9J08_002566/B9J08_001860/B9J08_003632/B9J08_004928/B9J08_003306/B9J08_004309	19
down	GO:0072525	pyridine-containing compound biosynthetic process	23/588	42/3798	3.79265e-09	1.90893e-06	1.78511e-06	B9J08_004062/B9J08_003585/B9J08_001602/B9J08_003054/B9J08_000058/B9J08_000789/B9J08_000808/B9J08_004837/B9J08_005101/B9J08_001875/B9J08_004748/B9J08_002039/B9J08_005239/B9J08_003371/B9J08_004375/B9J08_000274/B9J08_005226/B9J08_002566/B9J08_001860/B9J08_003632/B9J08_004928/B9J08_003306/B9J08_004309	23
down	GO:0006096	glycolytic process	14/588	18/3798	6.62121e-09	1.90893e-06	1.78511e-06	B9J08_003585/B9J08_000808/B9J08_001875/B9J08_005239/B9J08_003371/B9J08_004375/B9J08_000274/B9J08_005226/B9J08_002566/B9J08_001860/B9J08_003632/B9J08_004928/B9J08_003306/B9J08_004309	14
down	GO:0006757	ATP generation from ADP	14/588	18/3798	6.62121e-09	1.90893e-06	1.78511e-06	B9J08_003585/B9J08_000808/B9J08_001875/B9J08_005239/B9J08_003371/B9J08_004375/B9J08_000274/B9J08_005226/B9J08_002566/B9J08_001860/B9J08_003632/B9J08_004928/B9J08_003306/B9J08_004309	14
down	GO:0042866	pyruvate biosynthetic process	14/588	18/3798	6.62121e-09	1.90893e-06	1.78511e-06	B9J08_003585/B9J08_000808/B9J08_001875/B9J08_005239/B9J08_003371/B9J08_004375/B9J08_000274/B9J08_005226/B9J08_002566/B9J08_001860/B9J08_003632/B9J08_004928/B9J08_003306/B9J08_004309	14
down	GO:0019359	nicotinamide nucleotide biosynthetic process	20/588	34/3798	7.60962e-09	1.90893e-06	1.78511e-06	B9J08_003585/B9J08_001602/B9J08_003054/B9J08_000789/B9J08_000808/B9J08_005101/B9J08_001875/B9J08_004748/B9J08_002039/B9J08_005239/B9J08_003371/B9J08_004375/B9J08_000274/B9J08_005226/B9J08_002566/B9J08_001860/B9J08_003632/B9J08_004928/B9J08_003306/B9J08_004309	20
down	GO:0019363	pyridine nucleotide biosynthetic process	20/588	34/3798	7.60962e-09	1.90893e-06	1.78511e-06	B9J08_003585/B9J08_001602/B9J08_003054/B9J08_000789/B9J08_000808/B9J08_005101/B9J08_001875/B9J08_004748/B9J08_002039/B9J08_005239/B9J08_003371/B9J08_004375/B9J08_000274/B9J08_005226/B9J08_002566/B9J08_001860/B9J08_003632/B9J08_004928/B9J08_003306/B9J08_004309	20
down	GO:0051188	cofactor biosynthetic process	40/588	109/3798	3.05863e-08	6.67251e-06	6.23973e-06	B9J08_002439/B9J08_004062/B9J08_005123/B9J08_003585/B9J08_005207/B9J08_003785/B9J08_000696/B9J08_002914/B9J08_000326/B9J08_001602/B9J08_004737/B9J08_004763/B9J08_001143/B9J08_000668/B9J08_003054/B9J08_001281/B9J08_003965/B9J08_000058/B9J08_001863/B9J08_000789/B9J08_000808/B9J08_004837/B9J08_005101/B9J08_001875/B9J08_004507/B9J08_001887/B9J08_004748/B9J08_002039/B9J08_005239/B9J08_001161/B9J08_003…	40
down	GO:0072524	pyridine-containing compound metabolic process	26/588	56/3798	3.41985e-08	6.67251e-06	6.23973e-06	B9J08_000944/B9J08_004062/B9J08_003585/B9J08_001602/B9J08_003054/B9J08_000058/B9J08_000789/B9J08_003682/B9J08_000808/B9J08_004837/B9J08_005101/B9J08_001875/B9J08_003466/B9J08_004748/B9J08_002039/B9J08_005239/B9J08_003371/B9J08_004375/B9J08_000274/B9J08_005226/B9J08_002566/B9J08_001860/B9J08_003632/B9J08_004928/B9J08_003306/B9J08_004309	26
down	GO:0044283	small molecule biosynthetic process	72/588	254/3798	4.32651e-08	7.59735e-06	7.10459e-06	B9J08_005107/B9J08_002733/B9J08_002439/B9J08_004062/B9J08_005123/B9J08_001715/B9J08_004764/B9J08_001297/B9J08_000920/B9J08_005231/B9J08_003585/B9J08_001645/B9J08_004158/B9J08_000613/B9J08_001277/B9J08_001578/B9J08_000013/B9J08_005207/B9J08_000696/B9J08_004696/B9J08_001756/B9J08_005230/B9J08_004781/B9J08_005201/B9J08_002783/B9J08_002453/B9J08_002043/B9J08_000261/B9J08_005229/B9J08_001281/B9J08_004…	72
down	GO:0016052	carbohydrate catabolic process	22/588	44/3798	7.51443e-08	1.09961e-05	1.02829e-05	B9J08_003585/B9J08_000695/B9J08_003852/B9J08_005163/B9J08_003203/B9J08_005581/B9J08_001665/B9J08_000808/B9J08_005578/B9J08_001875/B9J08_005239/B9J08_002627/B9J08_003371/B9J08_004375/B9J08_000274/B9J08_005226/B9J08_002566/B9J08_001860/B9J08_003632/B9J08_004928/B9J08_003306/B9J08_004309	22
down	GO:0008535	respiratory chain complex IV assembly	11/588	14/3798	2.62281e-07	2.42403e-05	2.26681e-05	B9J08_002862/B9J08_000665/B9J08_004208/B9J08_004635/B9J08_001863/B9J08_003005/B9J08_003389/B9J08_001264/B9J08_005425/B9J08_001584/B9J08_004512	11
down	GO:0005996	monosaccharide metabolic process	19/588	40/3798	1.63001e-06	9.86998e-05	9.22981e-05	B9J08_005107/B9J08_002733/B9J08_003585/B9J08_003943/B9J08_005300/B9J08_005201/B9J08_003203/B9J08_000808/B9J08_005578/B9J08_004658/B9J08_001875/B9J08_005239/B9J08_002627/B9J08_004375/B9J08_005226/B9J08_002566/B9J08_001860/B9J08_003632/B9J08_003306	19
down	GO:0046434	organophosphate catabolic process	15/588	33/3798	4.02682e-05	0.00186081	0.00174012	B9J08_003585/B9J08_003449/B9J08_000808/B9J08_001875/B9J08_005239/B9J08_003371/B9J08_004375/B9J08_000274/B9J08_005226/B9J08_002566/B9J08_001860/B9J08_003632/B9J08_004928/B9J08_003306/B9J08_004309	15
down	GO:0044282	small molecule catabolic process	24/588	71/3798	8.91876e-05	0.00364217	0.00340594	B9J08_005123/B9J08_005231/B9J08_000646/B9J08_003517/B9J08_005163/B9J08_002324/B9J08_004292/B9J08_003767/B9J08_003054/B9J08_001591/B9J08_003203/B9J08_000484/B9J08_004930/B9J08_003609/B9J08_005578/B9J08_005101/B9J08_003105/B9J08_002962/B9J08_003466/B9J08_002627/B9J08_003632/B9J08_002130/B9J08_002688/B9J08_005520	24
down	GO:0006754	ATP biosynthetic process	14/588	32/3798	0.000122044	0.00476242	0.00445352	B9J08_003585/B9J08_000808/B9J08_001875/B9J08_005239/B9J08_003371/B9J08_004375/B9J08_000274/B9J08_005226/B9J08_002566/B9J08_001860/B9J08_003632/B9J08_004928/B9J08_003306/B9J08_004309	14
down	GO:0055114	oxidation-reduction process	89/588	406/3798	0.000170944	0.00638677	0.00597252	B9J08_003246/B9J08_000581/B9J08_001799/B9J08_003888/B9J08_001292/B9J08_004062/B9J08_005123/B9J08_002143/B9J08_002782/B9J08_004764/B9J08_000920/B9J08_003819/B9J08_002011/B9J08_000140/B9J08_000613/B9J08_001993/B9J08_001883/B9J08_002780/B9J08_003449/B9J08_005207/B9J08_003785/B9J08_000253/B9J08_004965/B9J08_001325/B9J08_003455/B9J08_000326/B9J08_000143/B9J08_005230/B9J08_005054/B9J08_004763/B9J08_003…	89
down	GO:0031349	positive regulation of defense response	7/588	12/3798	0.000800198	0.0216177	0.0202155	B9J08_001875/B9J08_000382/B9J08_005239/B9J08_000274/B9J08_001860/B9J08_003632/B9J08_003306	7
down	GO:0044416	induction by symbiont of host defense response	7/588	12/3798	0.000800198	0.0216177	0.0202155	B9J08_001875/B9J08_000382/B9J08_005239/B9J08_000274/B9J08_001860/B9J08_003632/B9J08_003306	7
down	GO:0052251	induction by organism of defense response of other organism involved in symbiotic interaction	7/588	12/3798	0.000800198	0.0216177	0.0202155	B9J08_001875/B9J08_000382/B9J08_005239/B9J08_000274/B9J08_001860/B9J08_003632/B9J08_003306	7
down	GO:0052509	positive regulation by symbiont of host defense response	7/588	12/3798	0.000800198	0.0216177	0.0202155	B9J08_001875/B9J08_000382/B9J08_005239/B9J08_000274/B9J08_001860/B9J08_003632/B9J08_003306	7
down	GO:0052510	positive regulation by organism of defense response of other organism involved in symbiotic interaction	7/588	12/3798	0.000800198	0.0216177	0.0202155	B9J08_001875/B9J08_000382/B9J08_005239/B9J08_000274/B9J08_001860/B9J08_003632/B9J08_003306	7
down	GO:0016237	lysosomal microautophagy	11/588	27/3798	0.00135518	0.0328931	0.0307596	B9J08_001563/B9J08_001776/B9J08_005379/B9J08_005081/B9J08_000371/B9J08_004343/B9J08_002165/B9J08_003165/B9J08_005514/B9J08_000779/B9J08_004939	11
down	GO:0042149	cellular response to glucose starvation	5/588	7/3798	0.00140046	0.0328931	0.0307596	B9J08_005163/B9J08_003195/B9J08_003611/B9J08_005380/B9J08_002542	5
down	GO:0006952	defense response	7/588	13/3798	0.00150401	0.0342993	0.0320747	B9J08_001875/B9J08_000382/B9J08_005239/B9J08_000274/B9J08_001860/B9J08_003632/B9J08_003306	7
down	GO:0006766	vitamin metabolic process	13/588	36/3798	0.00189088	0.0395283	0.0369645	B9J08_004062/B9J08_004158/B9J08_000668/B9J08_005229/B9J08_003965/B9J08_000058/B9J08_004837/B9J08_005101/B9J08_002449/B9J08_001205/B9J08_004507/B9J08_003916/B9J08_003099	13
down	GO:0006767	water-soluble vitamin metabolic process	13/588	36/3798	0.00189088	0.0395283	0.0369645	B9J08_004062/B9J08_004158/B9J08_000668/B9J08_005229/B9J08_003965/B9J08_000058/B9J08_004837/B9J08_005101/B9J08_002449/B9J08_001205/B9J08_004507/B9J08_003916/B9J08_003099	13

## Sheet: CAlb_HSP90_DOX
GO enrichment results for DOX mediated HSP90 depletion response by C. albicans
DEG	ID	Description	GeneRatio	BgRatio	pvalue	p.adjust	qvalue	geneID	Count
up	GO:0008652	cellular amino acid biosynthetic process	60/1665	109/6204	3.22598e-10	5.45145e-07	5.13881e-07	orf19.3770/orf19.7469/orf19.5610/orf19.4716/orf19.4630/orf19.2525/orf19.2988/orf19.6500/orf19.183/orf19.6086/orf19.1375/orf19.4788/orf19.797/orf19.3221/orf19.5645/orf19.1789.1/orf19.2947/orf19.4506/orf19.6257/orf19.5211/orf19.4177/orf19.346/orf19.2098/orf19.1559/orf19.2092/orf19.1613/orf19.7448/orf19.2970/orf19.5480/orf19.4099/orf19.2951/orf19.4233/orf19.7638/orf19.4776/orf19.5926/orf19.56/orf19.…	60
up	GO:0055114	oxidation-reduction process	169/1665	420/6204	4.41939e-10	5.45145e-07	5.13881e-07	orf19.6899/orf19.4551/orf19.2989/orf19.4716/orf19.7053/orf19.1461/orf19.4567/orf19.744/orf19.1763/orf19.5784/orf19.6758/orf19.6229/orf19.5565/orf19.5025/orf19.5728/orf19.6139/orf19.1655/orf19.5634/orf19.6143/orf19.3234/orf19.7098/orf19.3152/orf19.2525/orf19.3538/orf19.3131/orf19.6999/orf19.4543/orf19.2752/orf19.1473/orf19.2897/orf19.6755/orf19.238/orf19.4504/orf19.4788/orf19.4122/orf19.3710/orf19…	169
up	GO:0072329	monocarboxylic acid catabolic process	32/1665	45/6204	6.54698e-10	5.45145e-07	5.13881e-07	orf19.4833/orf19.6844/orf19.4551/orf19.2989/orf19.3931/orf19.2633/orf19.1655/orf19.802/orf19.4543/orf19.2752/orf19.6755/orf19.4122/orf19.4894/orf19.638/orf19.6254/orf19.1499/orf19.7520/orf19.6445/orf19.5723/orf19.2283/orf19.1288/orf19.5097/orf19.3252/orf19.5731/orf19.1652/orf19.2599/orf19.4591/orf19.5730/orf19.7570/orf19.1805/orf19.4157/orf19.5640	32
up	GO:0044282	small molecule catabolic process	57/1665	119/6204	5.77682e-07	0.000110808	0.000104453	orf19.4833/orf19.251/orf19.6844/orf19.4551/orf19.2989/orf19.3931/orf19.4630/orf19.2633/orf19.1655/orf19.802/orf19.4543/orf19.2752/orf19.6755/orf19.780/orf19.797/orf19.4122/orf19.4894/orf19.638/orf19.6254/orf19.4229/orf19.1499/orf19.7520/orf19.2896/orf19.539/orf19.6445/orf19.346/orf19.2098/orf19.5723/orf19.2283/orf19.4317/orf19.1288/orf19.5097/orf19.5113/orf19.3252/orf19.5480/orf19.6203/orf19.5731…	57
up	GO:0015849	organic acid transport	39/1665	73/6204	1.17032e-06	0.000166258	0.000156723	orf19.7447/orf19.4335/orf19.3931/orf19.6950/orf19.6976/orf19.7370/orf19.5307/orf19.1867/orf19.5720/orf19.4063/orf19.6993/orf19.6316/orf19.111/orf19.6592/orf19.1224/orf19.3195/orf19.97/orf19.2942/orf19.6654/orf19.3653/orf19.5255/orf19.6659/orf19.1308/orf19.5994/orf19.1584/orf19.2337/orf19.7500/orf19.1393/orf19.3795/orf19.5535/orf19.552/orf19.5870/orf19.5280/orf19.1424/orf19.7411/orf19.4456/orf19.3…	39
up	GO:0044283	small molecule biosynthetic process	119/1665	322/6204	2.8476e-05	0.0023711	0.00223512	orf19.3770/orf19.2593/orf19.7469/orf19.251/orf19.7585/orf19.5610/orf19.4716/orf19.4630/orf19.5809/orf19.2525/orf19.2591/orf19.2988/orf19.6500/orf19.183/orf19.6086/orf19.1375/orf19.4788/orf19.797/orf19.3221/orf19.1108/orf19.4812/orf19.5645/orf19.1789.1/orf19.4229/orf19.2947/orf19.4506/orf19.6257/orf19.5211/orf19.4177/orf19.346/orf19.2098/orf19.5026/orf19.1559/orf19.2092/orf19.1613/orf19.4933/orf19…	119
up	GO:0044262	cellular carbohydrate metabolic process	65/1665	156/6204	3.47952e-05	0.00280382	0.00264302	orf19.4833/orf19.7585/orf19.6844/orf19.7053/orf19.744/orf19.7214/orf19.822/orf19.4377/orf19.2990/orf19.3282/orf19.7434/orf19.4229/orf19.2444/orf19.7359/orf19.849/orf19.7115/orf19.2172/orf19.3110/orf19.1288/orf19.5097/orf19.6214/orf19.851/orf19.3840/orf19.829/orf19.3278/orf19.734/orf19.5622/orf19.7021/orf19.2204.2/orf19.3982/orf19.6850/orf19.6322/orf19.6116/orf19.3325/orf19.1719/orf19.7668/orf19.7…	65
up	GO:0019740	nitrogen utilization	17/1665	26/6204	4.26414e-05	0.00322782	0.00304271	orf19.176/orf19.3746/orf19.3749/orf19.6993/orf19.780/orf19.3912/orf19.1224/orf19.6257/orf19.2842/orf19.3252/orf19.5672/orf19.1275/orf19.1614/orf19.4766/orf19.646/orf19.1358/orf19.7570	17
up	GO:0000422	autophagy of mitochondrion	16/1665	24/6204	5.06582e-05	0.00353661	0.00333378	orf19.2480.1/orf19.2848/orf19.5033/orf19.3841/orf19.6020/orf19.1990/orf19.3030/orf19.5032/orf19.5974/orf19.815/orf19.707/orf19.4614/orf19.4119/orf19.2982/orf19.1297/orf19.2315	16
up	GO:0061726	mitochondrion disassembly	16/1665	24/6204	5.06582e-05	0.00353661	0.00333378	orf19.2480.1/orf19.2848/orf19.5033/orf19.3841/orf19.6020/orf19.1990/orf19.3030/orf19.5032/orf19.5974/orf19.815/orf19.707/orf19.4614/orf19.4119/orf19.2982/orf19.1297/orf19.2315	16
up	GO:0044272	sulfur compound biosynthetic process	31/1665	63/6204	0.000116354	0.00764872	0.00721006	orf19.2593/orf19.2591/orf19.2988/orf19.5645/orf19.2947/orf19.5059/orf19.1743/orf19.1559/orf19.2092/orf19.4099/orf19.2951/orf19.2886/orf19.288/orf19.6091/orf19.1159/orf19.7357/orf19.1235/orf19.6691/orf19.2028/orf19.889/orf19.5811/orf19.4863/orf19.386/orf19.277/orf19.99/orf19.4015/orf19.5640/orf19.2618/orf19.7611/orf19.5521/orf19.7324	31
up	GO:0007031	peroxisome organization	20/1665	35/6204	0.000143902	0.00909157	0.00857016	orf19.2752/orf19.6254/orf19.7282/orf19.1089/orf19.3573/orf19.5575/orf19.1756/orf19.1933/orf19.2891/orf19.6525/orf19.4041/orf19.2113/orf19.6434/orf19.1805/orf19.2168.3/orf19.3799/orf19.5943/orf19.7481/orf19.5640/orf19.3546	20
up	GO:0001306	age-dependent response to oxidative stress	8/1665	9/6204	0.000182367	0.00978483	0.00922366	orf19.6229/orf19.829/orf19.7044/orf19.7111.1/orf19.1992/orf19.2770.1/orf19.6387/orf19.4752	8
up	GO:0007571	age-dependent general metabolic decline	8/1665	9/6204	0.000182367	0.00978483	0.00922366	orf19.6229/orf19.829/orf19.7044/orf19.7111.1/orf19.1992/orf19.2770.1/orf19.6387/orf19.4752	8
up	GO:1905039	carboxylic acid transmembrane transport	21/1665	38/6204	0.000188019	0.00978483	0.00922366	orf19.7447/orf19.4335/orf19.6950/orf19.7370/orf19.6993/orf19.1224/orf19.3195/orf19.2942/orf19.5255/orf19.6659/orf19.1308/orf19.5994/orf19.2337/orf19.1393/orf19.3795/orf19.5535/orf19.552/orf19.5870/orf19.4456/orf19.321/orf19.2445	21
up	GO:1901615	organic hydroxy compound metabolic process	48/1665	116/6204	0.000433112	0.0204135	0.0192427	orf19.2809/orf19.5611/orf19.251/orf19.7585/orf19.4551/orf19.4567/orf19.2633/orf19.2168/orf19.2752/orf19.6755/orf19.4894/orf19.4229/orf19.2947/orf19.2098/orf19.2283/orf19.5113/orf19.1887/orf19.2282/orf19.1623/orf19.6459/orf19.7306/orf19.5000/orf19.1237/orf19.6322/orf19.489/orf19.2248/orf19.4670/orf19.276/orf19.5068/orf19.4863/orf19.4028/orf19.1756/orf19.6889/orf19.7049/orf19.5730/orf19.1828/orf19.…	48
up	GO:0017001	antibiotic catabolic process	12/1665	18/6204	0.000465345	0.0215265	0.020292	orf19.4833/orf19.6844/orf19.4551/orf19.3931/orf19.6229/orf19.2752/orf19.638/orf19.5097/orf19.5113/orf19.2599/orf19.4591/orf19.7611	12
up	GO:0006979	response to oxidative stress	61/1665	156/6204	0.000488602	0.0221914	0.0209187	orf19.4082/orf19.4216/orf19.251/orf19.2241/orf19.2693/orf19.3150/orf19.6229/orf19.4590/orf19.6416/orf19.740/orf19.238/orf19.822/orf19.113/orf19.1340/orf19.2762/orf19.6059/orf19.5059/orf19.5843/orf19.2262/orf19.5604/orf19.243/orf19.4317/orf19.3612/orf19.6073/orf19.1481/orf19.829/orf19.5417/orf19.1623/orf19.3292/orf19.87/orf19.2028/orf19.5210/orf19.4754/orf19.7044/orf19.7111.1/orf19.2268/orf19.1992…	61
up	GO:0006577	amino-acid betaine metabolic process	7/1665	8/6204	0.000608754	0.0245269	0.0231203	orf19.2809/orf19.4551/orf19.2988/orf19.6305/orf19.6306/orf19.4591/orf19.7131	7
up	GO:0010447	response to acidic pH	7/1665	8/6204	0.000608754	0.0245269	0.0231203	orf19.7359/orf19.2356/orf19.5162/orf19.7523/orf19.5001/orf19.1035/orf19.4752	7
up	GO:0061392	regulation of transcription from RNA polymerase II promoter in response to osmotic stress	7/1665	8/6204	0.000608754	0.0245269	0.0231203	orf19.3328/orf19.7359/orf19.1623/orf19.1032/orf19.723/orf19.4670/orf19.4752	7
up	GO:0071417	cellular response to organonitrogen compound	8/1665	10/6204	0.00069589	0.0271615	0.0256037	orf19.3912/orf19.2842/orf19.3252/orf19.1275/orf19.1623/orf19.1358/orf19.7570/orf19.6440	8
up	GO:1901616	organic hydroxy compound catabolic process	12/1665	19/6204	0.000955575	0.0355153	0.0334785	orf19.4567/orf19.2633/orf19.2752/orf19.6755/orf19.4894/orf19.4229/orf19.2283/orf19.5113/orf19.6322/orf19.3894/orf19.1685/orf19.4985	12
up	GO:0006625	protein targeting to peroxisome	11/1665	17/6204	0.00117836	0.0403226	0.03801	orf19.7282/orf19.3573/orf19.5575/orf19.1756/orf19.2891/orf19.4041/orf19.6434/orf19.1805/orf19.7481/orf19.5640/orf19.3546	11
up	GO:0015919	peroxisomal membrane transport	11/1665	17/6204	0.00117836	0.0403226	0.03801	orf19.7282/orf19.3573/orf19.5575/orf19.1756/orf19.2891/orf19.4041/orf19.6434/orf19.1805/orf19.7481/orf19.5640/orf19.3546	11
up	GO:0043574	peroxisomal transport	11/1665	17/6204	0.00117836	0.0403226	0.03801	orf19.7282/orf19.3573/orf19.5575/orf19.1756/orf19.2891/orf19.4041/orf19.6434/orf19.1805/orf19.7481/orf19.5640/orf19.3546	11
up	GO:0072662	protein localization to peroxisome	11/1665	17/6204	0.00117836	0.0403226	0.03801	orf19.7282/orf19.3573/orf19.5575/orf19.1756/orf19.2891/orf19.4041/orf19.6434/orf19.1805/orf19.7481/orf19.5640/orf19.3546	11
up	GO:0072663	establishment of protein localization to peroxisome	11/1665	17/6204	0.00117836	0.0403226	0.03801	orf19.7282/orf19.3573/orf19.5575/orf19.1756/orf19.2891/orf19.4041/orf19.6434/orf19.1805/orf19.7481/orf19.5640/orf19.3546	11
up	GO:0034599	cellular response to oxidative stress	54/1665	140/6204	0.00145642	0.0466427	0.0439677	orf19.4082/orf19.4216/orf19.251/orf19.2241/orf19.2693/orf19.3150/orf19.6229/orf19.4590/orf19.6416/orf19.740/orf19.238/orf19.822/orf19.113/orf19.1340/orf19.2762/orf19.6059/orf19.2262/orf19.5604/orf19.243/orf19.4317/orf19.3612/orf19.1481/orf19.829/orf19.5417/orf19.1623/orf19.3292/orf19.2028/orf19.5210/orf19.7044/orf19.7111.1/orf19.2268/orf19.1992/orf19.4290/orf19.517/orf19.896/orf19.3537/orf19.4772…	54
down	GO:0042254	ribosome biogenesis	234/1624	308/6204	1.00683e-78	2.48688e-75	2.2924e-75	orf19.3161/orf19.1555/orf19.2639.1/orf19.5039/orf19.5184/orf19.3609/orf19.4835/orf19.4326/orf19.2399/orf19.107/orf19.1849/orf19.5802/orf19.6195/orf19.7613/orf19.5835/orf19.2778/orf19.4120/orf19.4627/orf19.7624/orf19.5430/orf19.3287/orf19.2002/orf19.4502/orf19.7646/orf19.5527/orf19.6432/orf19.4582/orf19.182/orf19.5959/orf19.5436/orf19.2090/orf19.5493/orf19.7488/orf19.7197/orf19.6298/orf19.2920/orf…	234
down	GO:0034660	ncRNA metabolic process	269/1624	419/6204	1.02323e-64	8.4246e-62	7.76578e-62	orf19.3161/orf19.5050/orf19.2042/orf19.2260/orf19.2639.1/orf19.5039/orf19.2105/orf19.2039/orf19.2715/orf19.3609/orf19.4835/orf19.4326/orf19.2399/orf19.107/orf19.1849/orf19.7245/orf19.7387/orf19.5802/orf19.6195/orf19.6847/orf19.3341/orf19.1837/orf19.7613/orf19.5835/orf19.2631/orf19.2778/orf19.2137/orf19.5160/orf19.4120/orf19.1201/orf19.5365/orf19.544/orf19.3177/orf19.4418/orf19.7624/orf19.5430/orf…	269
down	GO:0006412	translation	226/1624	394/6204	6.72921e-42	2.07764e-39	1.91517e-39	orf19.2039/orf19.6563.1/orf19.382/orf19.7387/orf19.1435/orf19.2019/orf19.3170/orf19.3341/orf19.6406/orf19.7613/orf19.1378/orf19.839/orf19.7485/orf19.1201/orf19.145/orf19.1967/orf19.6904/orf19.1217/orf19.2191/orf19.4299/orf19.2852/orf19.4164/orf19.2438/orf19.6653/orf19.6584/orf19.7057/orf19.2984/orf19.7626/orf19.6378/orf19.5943.1/RDN5/orf19.5788/orf19.3182/orf19.939/orf19.414/orf19.7486/orf19.825/…	226
down	GO:0006518	peptide metabolic process	232/1624	424/6204	2.06726e-38	4.64193e-36	4.27892e-36	orf19.2039/orf19.6563.1/orf19.382/orf19.7387/orf19.1435/orf19.2019/orf19.3170/orf19.3341/orf19.6406/orf19.7613/orf19.1378/orf19.839/orf19.7485/orf19.1201/orf19.145/orf19.2057/orf19.1967/orf19.6904/orf19.1217/orf19.2191/orf19.4299/orf19.2852/orf19.4164/orf19.2438/orf19.6653/orf19.6584/orf19.7057/orf19.2984/orf19.2455/orf19.7626/orf19.5197/orf19.6378/orf19.5943.1/RDN5/orf19.6404/orf19.1643/orf19.57…	232
down	GO:0042255	ribosome assembly	43/1624	52/6204	1.68802e-17	2.08471e-15	1.92168e-15	orf19.3161/orf19.5835/orf19.6298/orf19.2667/orf19.475/orf19.3087/orf19.2935/orf19.6862/orf19.1470/orf19.7015/orf19.2329.1/orf19.6265.1/orf19.6975/orf19.7048.1/orf19.687.1/orf19.4760/orf19.3481/orf19.4261/orf19.6286.2/orf19.4029/orf19.6589/orf19.1635/orf19.4149.1/orf19.3003.1/orf19.3463/orf19.1601/orf19.5081/orf19.4401/orf19.2232/orf19.4697/orf19.6541/orf19.3778/orf19.5550/orf19.5232/orf19.1646/or…	43
down	GO:0006403	RNA localization	74/1624	130/6204	6.63006e-14	6.06528e-12	5.59096e-12	orf19.5917.3/orf19.1555/orf19.5184/orf19.2399/orf19.382/orf19.1435/orf19.1065/orf19.7076/orf19.6252/orf19.145/orf19.3333/orf19.4627/orf19.2002/orf19.4560/orf19.1045/orf19.879/orf19.3552/orf19.2665/orf19.7136/orf19.5436/orf19.939/orf19.5493/orf19.6665/orf19.2953/orf19.2667/orf19.7238/orf19.5229/orf19.5887/orf19.1304/orf19.5627/orf19.4808/orf19.2237.1/orf19.6862/orf19.1470/orf19.7018/orf19.5927/orf…	74
down	GO:0050658	RNA transport	67/1624	114/6204	1.26965e-13	1.04535e-11	9.636e-12	orf19.5917.3/orf19.1555/orf19.5184/orf19.2399/orf19.382/orf19.1435/orf19.1065/orf19.7076/orf19.6252/orf19.145/orf19.3333/orf19.4627/orf19.2002/orf19.1045/orf19.3552/orf19.2665/orf19.7136/orf19.5436/orf19.5493/orf19.6665/orf19.2953/orf19.2667/orf19.7238/orf19.5229/orf19.5887/orf19.4808/orf19.2237.1/orf19.6862/orf19.1470/orf19.7018/orf19.5927/orf19.3334/orf19.5996.1/orf19.6975/orf19.506/orf19.7048.…	67
down	GO:0071166	ribonucleoprotein complex localization	63/1624	106/6204	3.39848e-13	2.4689e-11	2.27583e-11	orf19.5917.3/orf19.1555/orf19.5184/orf19.2399/orf19.382/orf19.1435/orf19.7076/orf19.6252/orf19.145/orf19.3333/orf19.4627/orf19.2002/orf19.1045/orf19.3552/orf19.2665/orf19.7136/orf19.5436/orf19.5493/orf19.6665/orf19.2667/orf19.7238/orf19.5229/orf19.5887/orf19.4808/orf19.2237.1/orf19.6862/orf19.1470/orf19.7018/orf19.5927/orf19.3334/orf19.5996.1/orf19.6975/orf19.7048.1/orf19.4336/orf19.2179.2/orf19.…	63
down	GO:0071426	ribonucleoprotein complex export from nucleus	63/1624	106/6204	3.39848e-13	2.4689e-11	2.27583e-11	orf19.5917.3/orf19.1555/orf19.5184/orf19.2399/orf19.382/orf19.1435/orf19.7076/orf19.6252/orf19.145/orf19.3333/orf19.4627/orf19.2002/orf19.1045/orf19.3552/orf19.2665/orf19.7136/orf19.5436/orf19.5493/orf19.6665/orf19.2667/orf19.7238/orf19.5229/orf19.5887/orf19.4808/orf19.2237.1/orf19.6862/orf19.1470/orf19.7018/orf19.5927/orf19.3334/orf19.5996.1/orf19.6975/orf19.7048.1/orf19.4336/orf19.2179.2/orf19.…	63
down	GO:0071826	ribonucleoprotein complex subunit organization	76/1624	143/6204	3.6486e-12	2.19806e-10	2.02617e-10	orf19.3161/orf19.5465/orf19.6239/orf19.2105/orf19.1084/orf19.3170/orf19.4799/orf19.5835/orf19.145/orf19.4724/orf19.1045/orf19.7646/orf19.6298/orf19.2667/orf19.4223/orf19.3785/orf19.3599/orf19.2436/orf19.7161/orf19.3272/orf19.7392/orf19.6539/orf19.475/orf19.6213/orf19.3087/orf19.2935/orf19.3129/orf19.6862/orf19.1470/orf19.7015/orf19.2329.1/orf19.6265.1/orf19.5351/orf19.6975/orf19.7048.1/orf19.687.…	76
down	GO:0006611	protein export from nucleus	64/1624	116/6204	2.23027e-11	1.25199e-09	1.15408e-09	orf19.5917.3/orf19.1555/orf19.5184/orf19.2399/orf19.382/orf19.1435/orf19.7076/orf19.6252/orf19.145/orf19.3333/orf19.4627/orf19.2002/orf19.1045/orf19.3552/orf19.2665/orf19.7136/orf19.5436/orf19.5493/orf19.6665/orf19.2667/orf19.7238/orf19.5229/orf19.5887/orf19.2436/orf19.4808/orf19.2237.1/orf19.6862/orf19.1470/orf19.7018/orf19.5927/orf19.3334/orf19.5996.1/orf19.6975/orf19.7048.1/orf19.4336/orf19.21…	64
down	GO:0031503	protein-containing complex localization	68/1624	133/6204	4.81769e-10	2.4791e-08	2.28523e-08	orf19.5917.3/orf19.1555/orf19.6239/orf19.5184/orf19.2399/orf19.382/orf19.1435/orf19.7076/orf19.6252/orf19.145/orf19.3333/orf19.4627/orf19.2002/orf19.4418.1/orf19.1045/orf19.3552/orf19.2665/orf19.7136/orf19.5436/orf19.5682/orf19.5493/orf19.6665/orf19.2667/orf19.7238/orf19.5229/orf19.5887/orf19.4808/orf19.2237.1/orf19.6862/orf19.1470/orf19.7018/orf19.5927/orf19.3334/orf19.5996.1/orf19.6975/orf19.70…	68
down	GO:0070585	protein localization to mitochondrion	38/1624	61/6204	2.73271e-09	1.18417e-07	1.09157e-07	orf19.3192/orf19.925/orf19.6247.1/orf19.1252/orf19.1065/orf19.3026/orf19.6183/orf19.7358/orf19.6295/orf19.4396/orf19.3574/orf19.2953/orf19.458/orf19.4577.3/orf19.1195/orf19.7215.3/orf19.1352/orf19.240/orf19.1361/orf19.4190/orf19.1650/orf19.954/orf19.6696/orf19.3691/orf19.2754/orf19.506/orf19.5143/orf19.2524/orf19.5444/orf19.6531.1/orf19.6524/orf19.1896/orf19.6565/orf19.4022/orf19.7386/orf19.3696/…	38
down	GO:0072655	establishment of protein localization to mitochondrion	38/1624	61/6204	2.73271e-09	1.18417e-07	1.09157e-07	orf19.3192/orf19.925/orf19.6247.1/orf19.1252/orf19.1065/orf19.3026/orf19.6183/orf19.7358/orf19.6295/orf19.4396/orf19.3574/orf19.2953/orf19.458/orf19.4577.3/orf19.1195/orf19.7215.3/orf19.1352/orf19.240/orf19.1361/orf19.4190/orf19.1650/orf19.954/orf19.6696/orf19.3691/orf19.2754/orf19.506/orf19.5143/orf19.2524/orf19.5444/orf19.6531.1/orf19.6524/orf19.1896/orf19.6565/orf19.4022/orf19.7386/orf19.3696/…	38
down	GO:0140053	mitochondrial gene expression	38/1624	64/6204	1.84788e-08	7.73605e-07	7.13108e-07	orf19.5050/orf19.4739/orf19.2042/orf19.2039/orf19.6563.1/orf19.7245/orf19.2019/orf19.1201/orf19.4299/orf19.2852/orf19.2984/orf19.4929/orf19.109/orf19.4519/orf19.5705/orf19.2201/orf19.2494/orf19.7577/orf19.5420/orf19.2650.1/orf19.6136/orf19.7187/orf19.5515/orf19.6503/orf19.2382/orf19.4273/orf19.6041/orf19.185/orf19.1528/orf19.4740/orf19.2415/orf19.3350/orf19.1305/orf19.3205/orf19.7386/orf19.4051/o…	38
down	GO:0006417	regulation of translation	49/1624	95/6204	9.2389e-08	3.6628e-06	3.37636e-06	orf19.6563.1/orf19.7387/orf19.839/orf19.145/orf19.6904/orf19.1217/orf19.2191/orf19.6378/orf19.5943.1/orf19.5788/orf19.3182/orf19.939/orf19.825/orf19.7238/orf19.5229/orf19.4223/orf19.4929/orf19.407/orf19.6060/orf19.3838/orf19.2018/orf19.2201/orf19.7577/orf19.6776/orf19.73/orf19.6906/orf19.5328/orf19.7382/orf19.7187/orf19.5483/orf19.5515/orf19.3334/orf19.1238/orf19.3426/orf19.5207/orf19.102/orf19.8…	49
down	GO:0010608	posttranscriptional regulation of gene expression	52/1624	103/6204	9.34236e-08	3.6628e-06	3.37636e-06	orf19.6563.1/orf19.7387/orf19.839/orf19.145/orf19.3333/orf19.6904/orf19.1217/orf19.2191/orf19.6378/orf19.5943.1/orf19.5788/orf19.3182/orf19.939/orf19.825/orf19.7238/orf19.5229/orf19.4223/orf19.4929/orf19.5627/orf19.407/orf19.6060/orf19.3838/orf19.2018/orf19.2201/orf19.7577/orf19.6776/orf19.73/orf19.6906/orf19.5328/orf19.7382/orf19.7187/orf19.5483/orf19.5515/orf19.2387/orf19.3334/orf19.1238/orf19.…	52
down	GO:0034248	regulation of cellular amide metabolic process	50/1624	102/6204	5.31724e-07	2.02055e-05	1.86254e-05	orf19.6563.1/orf19.7387/orf19.839/orf19.145/orf19.6904/orf19.1217/orf19.2191/orf19.6378/orf19.5943.1/orf19.5788/orf19.3182/orf19.939/orf19.825/orf19.7238/orf19.5229/orf19.4223/orf19.4929/orf19.407/orf19.6060/orf19.3838/orf19.2018/orf19.2201/orf19.7577/orf19.6776/orf19.73/orf19.6906/orf19.5328/orf19.7382/orf19.7187/orf19.5483/orf19.5515/orf19.3334/orf19.1238/orf19.3426/orf19.5207/orf19.102/orf19.8…	50
down	GO:0007005	mitochondrion organization	92/1624	224/6204	5.49153e-07	2.05517e-05	1.89445e-05	orf19.3192/orf19.6359/orf19.925/orf19.6071/orf19.6607/orf19.6563.1/orf19.6247.1/orf19.6531/orf19.2570/orf19.415/orf19.1252/orf19.1065/orf19.400/orf19.1422/orf19.3026/orf19.6246/orf19.2249/orf19.6461/orf19.6045/orf19.3223.1/orf19.2821/orf19.6374/orf19.3533/orf19.6183/orf19.6225.1/orf19.4715/orf19.1710/orf19.2006.1/orf19.7358/orf19.2066.1/orf19.4758/orf19.1643/orf19.6295/orf19.3782.2/orf19.2439/orf…	92
down	GO:0006839	mitochondrial transport	39/1624	73/6204	5.86414e-07	2.16185e-05	1.99279e-05	orf19.3192/orf19.925/orf19.6247.1/orf19.4159/orf19.1252/orf19.1065/orf19.3026/orf19.6183/orf19.7358/orf19.6295/orf19.4396/orf19.3574/orf19.2953/orf19.4577.3/orf19.1195/orf19.7215.3/orf19.1352/orf19.240/orf19.5653/orf19.1361/orf19.4190/orf19.1650/orf19.954/orf19.6696/orf19.3691/orf19.2754/orf19.506/orf19.5143/orf19.2524/orf19.5444/orf19.6531.1/orf19.6524/orf19.1896/orf19.6565/orf19.4022/orf19.3696…	39
down	GO:0033750	ribosome localization	27/1624	44/6204	8.7023e-07	2.98537e-05	2.75191e-05	orf19.5184/orf19.2399/orf19.4627/orf19.2002/orf19.2667/orf19.5887/orf19.2237.1/orf19.6862/orf19.7048.1/orf19.6367/orf19.3034/orf19.6312/orf19.6346/orf19.3463/orf19.2709/orf19.706/orf19.5299/orf19.7160/orf19.6886/orf19.6648/orf19.2183/orf19.6014/orf19.4479/orf19.2917/orf19.7384/orf19.7650/orf19.3015	27
down	GO:0032259	methylation	47/1624	96/6204	1.21826e-06	4.01213e-05	3.69837e-05	orf19.6847/orf19.592/orf19.1476/orf19.4375/orf19.5365/orf19.6377/orf19.2790/orf19.7136/orf19.3798/orf19.6378/orf19.7291/orf19.7069/orf19.7601/orf19.4284/orf19.7402/orf19.7067/orf19.7116/orf19.6751/orf19.1557/orf19.7366/orf19.4007/orf19.7223/orf19.518/orf19.4760/orf19.5987/orf19.1854/orf19.3585/orf19.920/orf19.5783/orf19.3303/orf19.3836/orf19.3582/orf19.3291/orf19.1305/orf19.1059/orf19.76/orf19.50…	47
down	GO:0098781	ncRNA transcription	30/1624	53/6204	2.41625e-06	7.65147e-05	7.05311e-05	orf19.2715/orf19.1837/orf19.4502/orf19.4601/orf19.2687.1/orf19.6340/orf19.6559/orf19.1589/orf19.5597/orf19.2287/orf19.2325/orf19.7067/orf19.4537/orf19.5360/orf19.3990/orf19.2847/orf19.443/orf19.2643/orf19.2831/orf19.5847/orf19.5608/orf19.3564/orf19.172/orf19.2876/orf19.2017/orf19.1853/orf19.2594/orf19.7062/orf19.4896/orf19.1839	30
down	GO:0007006	mitochondrial membrane organization	28/1624	49/6204	4.06899e-06	0.000124079	0.000114376	orf19.925/orf19.6247.1/orf19.415/orf19.6183/orf19.7358/orf19.3782.2/orf19.4396/orf19.2953/orf19.458/orf19.5491.1/orf19.4577.3/orf19.3154/orf19.1352/orf19.6100/orf19.1650/orf19.5660.1/orf19.3757/orf19.6696/orf19.2754/orf19.5143/orf19.6062.3/orf19.6531.1/orf19.6524/orf19.6565/orf19.4022/orf19.7386/orf19.3696/orf19.680	28
down	GO:0098813	nuclear chromosome segregation	60/1624	147/6204	6.44826e-05	0.00167655	0.00154544	orf19.7621/orf19.596.2/orf19.5184/orf19.2000/orf19.1429/orf19.3211/orf19.3494/orf19.1834/orf19.5827/orf19.6463/orf19.262/orf19.4675/orf19.3001/orf19.2763/orf19.2099/orf19.4437/orf19.5160/orf19.7663/orf19.2326/orf19.3550/orf19.4136/orf19.7232/orf19.4400/orf19.964/orf19.2641/orf19.7035/orf19.5701/orf19.3871/orf19.5008.1/orf19.3623/orf19.2964/orf19.576/orf19.2873/orf19.3130/orf19.7023/orf19.2029/orf…	60
down	GO:0009116	nucleoside metabolic process	19/1624	32/6204	7.20445e-05	0.00185364	0.00170869	orf19.5591/orf19.4611/orf19.5630/orf19.5801/orf19.3911/orf19.4195.1/orf19.2193/orf19.1233/orf19.1716/orf19.18/orf19.2555/orf19.5832/orf19.6569/orf19.6938/orf19.1575/orf19.1115/orf19.4311/orf19.4813/orf19.3941	19
down	GO:0006457	protein folding	41/1624	92/6204	9.43923e-05	0.0024036	0.00221563	orf19.2288/orf19.3192/orf19.1273/orf19.6099/orf19.2471/orf19.3170/orf19.1252/orf19.4871/orf19.1065/orf19.3307/orf19.3396/orf19.7646/orf19.3687/orf19.2499/orf19.2013/orf19.1154/orf19.2305/orf19.7183/orf19.4738/orf19.3206/orf19.7215.3/orf19.3272/orf19.401/orf19.1402/orf19.6052/orf19.2720/orf19.954/orf19.4004/orf19.1738.1/orf19.2435/orf19.3126/orf19.506/orf19.2524/orf19.6367/orf19.1896/orf19.5858/or…	41
down	GO:0009060	aerobic respiration	34/1624	73/6204	0.000128458	0.00320497	0.00295433	orf19.4602/orf19.873.1/orf19.1957/orf19.2871/orf19.1471/orf19.2439.1/orf19.6461/orf19.1480/orf19.3577/orf19.1843/orf19.2644/orf19.543/orf19.913.2/orf19.93/orf19.5893/orf19.4519/orf19.6165/orf19.5230/orf19.7459/orf19.4016/orf19.1770/orf19.1416/orf19.4495/orf19.7187/orf19.6385/orf19.4273/orf19.4225.1/orf19.4773/orf19.4826/orf19.6724/orf19.6126/orf19.1860/orf19.5791/orf19.930	34
down	GO:0007062	sister chromatid cohesion	24/1624	47/6204	0.000221766	0.00485523	0.00447554	orf19.7621/orf19.2000/orf19.3211/orf19.3494/orf19.1834/orf19.6463/orf19.262/orf19.2763/orf19.4437/orf19.2326/orf19.3550/orf19.4136/orf19.7232/orf19.7035/orf19.5701/orf19.2964/orf19.576/orf19.3130/orf19.7023/orf19.2029/orf19.2678/orf19.3169/orf19.7658/orf19.7083	24
down	GO:0034728	nucleosome organization	36/1624	81/6204	0.000265007	0.00574182	0.0052928	orf19.6719/orf19.798/orf19.2507/orf19.2739/orf19.2485/orf19.2099/orf19.4904/orf19.4437/orf19.6252/orf19.5093/orf19.3359/orf19.7136/orf19.2041/orf19.190/orf19.2964/orf19.2070/orf19.3949/orf19.3035/orf19.7234/orf19.239/orf19.2606/orf19.5501/orf19.6539/orf19.4623.3/orf19.3129/orf19.327/orf19.6924/orf19.1854/orf19.6925/orf19.1059/orf19.5137.1/orf19.1853/orf19.1051/orf19.1061/orf19.1052/orf19.1030	36
down	GO:1901657	glycosyl compound metabolic process	20/1624	37/6204	0.000276142	0.00593105	0.00546723	orf19.5591/orf19.4611/orf19.5630/orf19.5801/orf19.3911/orf19.4195.1/orf19.2193/orf19.1233/orf19.1716/orf19.18/orf19.2555/orf19.5832/orf19.3303/orf19.6569/orf19.6938/orf19.1575/orf19.1115/orf19.4311/orf19.4813/orf19.3941	20
down	GO:0006099	tricarboxylic acid cycle	12/1624	19/6204	0.000748259	0.0138379	0.0127558	orf19.4602/orf19.2871/orf19.1480/orf19.543/orf19.6165/orf19.6385/orf19.4225.1/orf19.4826/orf19.6724/orf19.6126/orf19.1860/orf19.5791	12
down	GO:0015985	energy coupled proton transport, down electrochemical gradient	12/1624	19/6204	0.000748259	0.0138379	0.0127558	orf19.5419/orf19.5597.1/orf19.3223/orf19.2066.1/orf19.3579/orf19.5491.1/orf19.2785/orf19.5653/orf19.5231.2/orf19.5660.1/orf19.6854/orf19.3757	12
down	GO:0015986	ATP synthesis coupled proton transport	12/1624	19/6204	0.000748259	0.0138379	0.0127558	orf19.5419/orf19.5597.1/orf19.3223/orf19.2066.1/orf19.3579/orf19.5491.1/orf19.2785/orf19.5653/orf19.5231.2/orf19.5660.1/orf19.6854/orf19.3757	12
down	GO:0015833	peptide transport	142/1624	435/6204	0.00108506	0.0194211	0.0179023	orf19.5917.3/orf19.1555/orf19.3192/orf19.925/orf19.5171/orf19.2695/orf19.5184/orf19.6247.1/orf19.2399/orf19.719/orf19.382/orf19.1376/orf19.1435/orf19.1381/orf19.1252/orf19.1955/orf19.5568/orf19.1065/orf19.7307/orf19.3026/orf19.2820/orf19.7076/orf19.880/orf19.3001/orf19.5409/orf19.6252/orf19.2937/orf19.4180/orf19.145/orf19.3333/orf19.6812/orf19.4627/orf19.2002/orf19.1045/orf19.412/orf19.5516/orf19…	142
down	GO:1901659	glycosyl compound biosynthetic process	10/1624	16/6204	0.00236884	0.0372677	0.0343533	orf19.5591/orf19.1716/orf19.18/orf19.2555/orf19.5832/orf19.3303/orf19.1115/orf19.4311/orf19.4813/orf19.3941	10

## Sheet: CAlb_HSP90_GdA
GO enrichment results for GdA mediated Hsp90 inhibition response by C. albicans
DEG	ID	Description	GeneRatio	BgRatio	pvalue	p.adjust	qvalue	geneID	Count
up	GO:0007005	mitochondrion organization	101/1406	224/6212	2.96662e-14	7.01902e-11	6.88255e-11	orf19.2754/orf19.4853/orf19.6208/orf19.2006.1/orf19.717/orf19.3574/orf19.7215.3/orf19.7665/orf19.4190/orf19.685/orf19.1826/orf19.2863.1/orf19.4676/orf19.6696/orf19.6126/orf19.1361/orf19.4758/orf19.7386/orf19.2848/orf19.6916/orf19.48/orf19.7222/orf19.6565/orf19.680/orf19.6041/orf19.5433/orf19.4294/orf19.2480.1/orf19.409/orf19.707/orf19.1297/orf19.5147/orf19.506/orf19.6461/orf19.882/orf19.5704/orf1…	101
up	GO:0042273	ribosomal large subunit biogenesis	51/1406	94/6212	2.02403e-11	2.39443e-08	2.34788e-08	orf19.7424/orf19.6886/orf19.4492/orf19.809/orf19.6014/orf19.2167/orf19.7107/orf19.4760/orf19.7635/orf19.2185/orf19.563/orf19.3478/orf19.2917/orf19.4815/orf19.6648/orf19.5850/orf19.7384/orf19.3463/orf19.4191/orf19.1642/orf19.6234/orf19.6862/orf19.3547/orf19.1388/orf19.6589/orf19.3867/orf19.5198/orf19.1791/orf19.7050/orf19.59/orf19.1578/orf19.1687/orf19.3778/orf19.5991/orf19.5912/orf19.3393/orf19.6…	51
up	GO:0055114	oxidation-reduction process	148/1406	420/6212	7.59171e-10	4.4905e-07	4.40319e-07	orf19.1117/orf19.4773/orf19.6139/orf19.3733/orf19.6899/orf19.541/orf19.638/orf19.6632/orf19.5728/orf19.5565/orf19.7434/orf19.3710/orf19.6229/orf19.85/orf19.5845/orf19.930/orf19.1774/orf19.7053/orf19.4774/orf19.5025/orf19.5634/orf19.4274/orf19.4551/orf19.7534/orf19.7187/orf19.7098/orf19.1415/orf19.7111.1/orf19.3538/orf19.4788/orf19.1461/orf19.6779/orf19.4273/orf19.7307/orf19.3131/orf19.5791/orf19.…	148
up	GO:0140053	mitochondrial gene expression	37/1406	65/6212	2.0144e-09	9.53215e-07	9.34682e-07	orf19.6632/orf19.4932/orf19.3205/orf19.5167/orf19.7187/orf19.2415/orf19.6047/orf19.1528/orf19.4273/orf19.6136/orf19.2039/orf19.7386/orf19.2984/orf19.6041/orf19.2382/orf19.5704/orf19.4299/orf19.6533/orf19.185/orf19.5705/orf19.4929/orf19.3350/orf19.7245/orf19.2201/orf19.5420/orf19.6698/orf19.6982/orf19.6503/orf19.1303/orf19.7577/orf19.4160/orf19.2650.1/orf19.109/orf19.4478/orf19.5515/orf19.2019/orf…	37
up	GO:0006364	rRNA processing	87/1406	217/6212	3.32187e-09	1.30992e-06	1.28446e-06	orf19.7424/orf19.6886/orf19.5010/orf19.4492/orf19.6955/orf19.6828/orf19.7552/orf19.809/orf19.665/orf19.6014/orf19.661/orf19.7154/orf19.6417/orf19.4479/orf19.1528/orf19.5507/orf19.7635/orf19.1966/orf19.6175/orf19.2712/orf19.1902/orf19.563/orf19.3478/orf19.1566/orf19.2917/orf19.7546/orf19.2504/orf19.7384/orf19.1646/orf19.5430/orf19.2314/orf19.2575/orf19.2717/orf19.4268/orf19.1642/orf19.6234/orf19.6…	87
up	GO:0006839	mitochondrial transport	39/1406	73/6212	8.67463e-09	2.38954e-06	2.34308e-06	orf19.2754/orf19.930/orf19.717/orf19.3574/orf19.7215.3/orf19.4190/orf19.2863.1/orf19.4159/orf19.6696/orf19.3518/orf19.1361/orf19.7222/orf19.6565/orf19.680/orf19.5870/orf19.506/orf19.4447/orf19.6533/orf19.925/orf19.6247.1/orf19.6295/orf19.6062/orf19.1896/orf19.2597/orf19.4396/orf19.3192/orf19.954/orf19.1352/orf19.3026/orf19.6183/orf19.4577.3/orf19.1669/orf19.1065/orf19.3691/orf19.1195/orf19.1393/o…	39
up	GO:0032543	mitochondrial translation	31/1406	52/6212	9.08955e-09	2.38954e-06	2.34308e-06	orf19.6632/orf19.4932/orf19.3205/orf19.5167/orf19.7187/orf19.2415/orf19.6047/orf19.4273/orf19.6136/orf19.2039/orf19.7386/orf19.2984/orf19.2382/orf19.4299/orf19.6533/orf19.185/orf19.5705/orf19.4929/orf19.3350/orf19.2201/orf19.5420/orf19.6698/orf19.6982/orf19.6503/orf19.1303/orf19.7577/orf19.2650.1/orf19.109/orf19.4478/orf19.5515/orf19.2019	31
up	GO:0033108	mitochondrial respiratory chain complex assembly	27/1406	47/6212	2.43332e-07	4.24021e-05	4.15777e-05	orf19.2006.1/orf19.7665/orf19.4676/orf19.4758/orf19.6565/orf19.5433/orf19.409/orf19.6461/orf19.1114/orf19.3353/orf19.6887/orf19.2201/orf19.2821/orf19.287/orf19.6794/orf19.3223.1/orf19.1336.2/orf19.5629/orf19.3946/orf19.4841/orf19.6531/orf19.4967/orf19.2570/orf19.4862.2/orf19.5515/orf19.1710/orf19.2707.1	27
up	GO:0070585	protein localization to mitochondrion	32/1406	61/6212	3.30928e-07	4.55702e-05	4.46842e-05	orf19.2754/orf19.717/orf19.3574/orf19.7215.3/orf19.4190/orf19.2863.1/orf19.6696/orf19.1361/orf19.7386/orf19.7222/orf19.6565/orf19.680/orf19.506/orf19.925/orf19.6247.1/orf19.6295/orf19.6062/orf19.1896/orf19.3946/orf19.4396/orf19.3192/orf19.954/orf19.1352/orf19.3026/orf19.6934/orf19.6183/orf19.4577.3/orf19.1669/orf19.1065/orf19.3691/orf19.1195/orf19.2977	32
up	GO:0072655	establishment of protein localization to mitochondrion	32/1406	61/6212	3.30928e-07	4.55702e-05	4.46842e-05	orf19.2754/orf19.717/orf19.3574/orf19.7215.3/orf19.4190/orf19.2863.1/orf19.6696/orf19.1361/orf19.7386/orf19.7222/orf19.6565/orf19.680/orf19.506/orf19.925/orf19.6247.1/orf19.6295/orf19.6062/orf19.1896/orf19.3946/orf19.4396/orf19.3192/orf19.954/orf19.1352/orf19.3026/orf19.6934/orf19.6183/orf19.4577.3/orf19.1669/orf19.1065/orf19.3691/orf19.1195/orf19.2977	32
up	GO:0006626	protein targeting to mitochondrion	29/1406	55/6212	1.02748e-06	0.000101292	9.93229e-05	orf19.2754/orf19.717/orf19.3574/orf19.7215.3/orf19.4190/orf19.2863.1/orf19.6696/orf19.1361/orf19.7222/orf19.6565/orf19.680/orf19.506/orf19.925/orf19.6247.1/orf19.6295/orf19.6062/orf19.1896/orf19.4396/orf19.3192/orf19.954/orf19.1352/orf19.3026/orf19.6183/orf19.4577.3/orf19.1669/orf19.1065/orf19.3691/orf19.1195/orf19.2977	29
up	GO:0007007	inner mitochondrial membrane organization	16/1406	25/6212	1.08149e-05	0.000710782	0.000696963	orf19.2754/orf19.6696/orf19.7386/orf19.6565/orf19.5660.1/orf19.357/orf19.3154/orf19.3757/orf19.6062/orf19.5491.1/orf19.4396/orf19.1352/orf19.3089/orf19.6062.3/orf19.6183/orf19.4577.3	16
up	GO:0000027	ribosomal large subunit assembly	18/1406	31/6212	2.09933e-05	0.00127359	0.00124883	orf19.4760/orf19.7635/orf19.3463/orf19.6234/orf19.6862/orf19.6589/orf19.1791/orf19.1578/orf19.3778/orf19.5912/orf19.3481/orf19.3553/orf19.5550/orf19.5232/orf19.6298/orf19.4401/orf19.475/orf19.2667	18
up	GO:0019752	carboxylic acid metabolic process	119/1406	380/6212	3.50042e-05	0.0020705	0.00203025	orf19.3733/orf19.638/orf19.4506/orf19.7469/orf19.6632/orf19.2947/orf19.1517/orf19.4630/orf19.802/orf19.5025/orf19.4274/orf19.4551/orf19.7534/orf19.3171/orf19.3770/orf19.2415/orf19.4788/orf19.2532/orf19.5730/orf19.7593/orf19.6779/orf19.3221/orf19.272/orf19.4177/orf19.4894/orf19.5791/orf19.2039/orf19.5806/orf19.6126/orf19.2098/orf19.300/orf19.2028/orf19.3931/orf19.5505/orf19.6724/orf19.198/orf19.94…	119
up	GO:0045333	cellular respiration	36/1406	95/6212	0.000519356	0.024094	0.0236256	orf19.4773/orf19.6632/orf19.930/orf19.4774/orf19.4551/orf19.7187/orf19.4273/orf19.5791/orf19.6662/orf19.4495/orf19.3656/orf19.6126/orf19.6724/orf19.4591/orf19.1957/orf19.6461/orf19.93/orf19.6385/orf19.5230/orf19.875/orf19.4468/orf19.588/orf19.4602/orf19.2644/orf19.5629/orf19.913.2/orf19.4016/orf19.5893/orf19.2570/orf19.3527/orf19.517/orf19.1795/orf19.2707.1/orf19.4393/orf19.6165/orf19.1416	36
up	GO:0016999	antibiotic metabolic process	24/1406	56/6212	0.000570303	0.0259488	0.0254443	orf19.638/orf19.6632/orf19.6229/orf19.4551/orf19.3171/orf19.5791/orf19.5806/orf19.6126/orf19.3931/orf19.6724/orf19.4591/orf19.6844/orf19.2752/orf19.5026/orf19.6385/orf19.4602/orf19.6459/orf19.2599/orf19.10/orf19.4863/orf19.6596/orf19.1064/orf19.4393/orf19.6165	24
up	GO:0043605	cellular amide catabolic process	7/1406	9/6212	0.000698362	0.0300423	0.0294582	orf19.802/orf19.313/orf19.360/orf19.3986/orf19.1421/orf19.780/orf19.2065	7
up	GO:0044111	development involved in symbiotic interaction	11/1406	19/6212	0.000935023	0.037496	0.036767	orf19.3829/orf19.7561/orf19.4890/orf19.7194/orf19.4433/orf19.93/orf19.2331/orf19.829/orf19.4769/orf19.2154/orf19.7150	11
up	GO:0044114	development of symbiont in host	11/1406	19/6212	0.000935023	0.037496	0.036767	orf19.3829/orf19.7561/orf19.4890/orf19.7194/orf19.4433/orf19.93/orf19.2331/orf19.829/orf19.4769/orf19.2154/orf19.7150	11
up	GO:0044115	development of symbiont involved in interaction with host	11/1406	19/6212	0.000935023	0.037496	0.036767	orf19.3829/orf19.7561/orf19.4890/orf19.7194/orf19.4433/orf19.93/orf19.2331/orf19.829/orf19.4769/orf19.2154/orf19.7150	11
down	GO:0006325	chromatin organization	89/1049	291/6212	2.4389e-09	6.01921e-06	5.57867e-06	orf19.7572/orf19.1988/orf19.939/orf19.5871/orf19.5285/orf19.5093/orf19.2876/orf19.6942/orf19.1751/orf19.2473/orf19.190/orf19.5722/orf19.6719/orf19.3359/orf19.7374/orf19.6798/orf19.3349/orf19.6506/orf19.7622/orf19.7234/orf19.1734/orf19.2070/orf19.7329/orf19.5657/orf19.2507/orf19.2485/orf19.1755/orf19.748/orf19.808/orf19.779/orf19.6851/orf19.3947/orf19.1759/orf19.4284/orf19.5007/orf19.978/orf19.444…	89
down	GO:0071824	protein-DNA complex subunit organization	52/1049	157/6212	3.79665e-07	0.000146248	0.000135545	orf19.1988/orf19.5093/orf19.2876/orf19.1358/orf19.6942/orf19.2473/orf19.190/orf19.6719/orf19.3359/orf19.6798/orf19.7234/orf19.1734/orf19.1434/orf19.2070/orf19.2507/orf19.2485/orf19.1755/orf19.2528/orf19.6649/orf19.6851/orf19.5007/orf19.978/orf19.1854/orf19.6291/orf19.7454/orf19.2041/orf19.6193/orf19.5268/orf19.3399/orf19.1526/orf19.6539/orf19.1871/orf19.3014/orf19.6925/orf19.798/orf19.4091/orf19.…	52
down	GO:0046031	ADP metabolic process	17/1049	29/6212	4.43262e-07	0.000146248	0.000135545	orf19.1067/orf19.3391/orf19.734/orf19.6540/orf19.395/orf19.5113/orf19.542/orf19.3888/orf19.903/orf19.387/orf19.2877/orf19.3651/orf19.6745/orf19.6814/orf19.4618/orf19.3967/orf19.3575	17
down	GO:0006694	steroid biosynthetic process	18/1049	32/6212	4.74063e-07	0.000146248	0.000135545	orf19.6105/orf19.3240/orf19.1570/orf19.391/orf19.1591/orf19.2909/orf19.7312/orf19.2672/orf19.3732/orf19.3616/orf19.5379/orf19.1027/orf19.406/orf19.1631/orf19.1598/orf19.767/orf19.5178/orf19.922	18
down	GO:0016126	sterol biosynthetic process	18/1049	32/6212	4.74063e-07	0.000146248	0.000135545	orf19.6105/orf19.3240/orf19.1570/orf19.391/orf19.1591/orf19.2909/orf19.7312/orf19.2672/orf19.3732/orf19.3616/orf19.5379/orf19.1027/orf19.406/orf19.1631/orf19.1598/orf19.767/orf19.5178/orf19.922	18
down	GO:0006066	alcohol metabolic process	33/1049	85/6212	1.01834e-06	0.000224031	0.000207635	orf19.2876/orf19.3240/orf19.1203.1/orf19.1570/orf19.5657/orf19.980/orf19.808/orf19.391/orf19.1591/orf19.1526/orf19.5236/orf19.4048/orf19.3133/orf19.2909/orf19.7312/orf19.5517/orf19.2672/orf19.3732/orf19.3616/orf19.5379/orf19.3936/orf19.5437/orf19.5113/orf19.406/orf19.1631/orf19.1598/orf19.2877/orf19.767/orf19.5178/orf19.3727/orf19.922/orf19.3483/orf19.21	33
down	GO:0042866	pyruvate biosynthetic process	14/1049	22/6212	1.18007e-06	0.000224031	0.000207635	orf19.1067/orf19.734/orf19.6540/orf19.395/orf19.542/orf19.3888/orf19.903/orf19.387/orf19.3651/orf19.6745/orf19.6814/orf19.4618/orf19.3967/orf19.3575	14
down	GO:0009135	purine nucleoside diphosphate metabolic process	17/1049	31/6212	1.61207e-06	0.000248662	0.000230463	orf19.1067/orf19.3391/orf19.734/orf19.6540/orf19.395/orf19.5113/orf19.542/orf19.3888/orf19.903/orf19.387/orf19.2877/orf19.3651/orf19.6745/orf19.6814/orf19.4618/orf19.3967/orf19.3575	17
down	GO:0009179	purine ribonucleoside diphosphate metabolic process	17/1049	31/6212	1.61207e-06	0.000248662	0.000230463	orf19.1067/orf19.3391/orf19.734/orf19.6540/orf19.395/orf19.5113/orf19.542/orf19.3888/orf19.903/orf19.387/orf19.2877/orf19.3651/orf19.6745/orf19.6814/orf19.4618/orf19.3967/orf19.3575	17
down	GO:0072524	pyridine-containing compound metabolic process	28/1049	69/6212	2.40002e-06	0.00028051	0.000259979	orf19.5054/orf19.5323/orf19.1067/orf19.550/orf19.5112/orf19.4736/orf19.3133/orf19.704/orf19.3355/orf19.7176/orf19.734/orf19.7499/orf19.6540/orf19.5525/orf19.6684/orf19.395/orf19.5113/orf19.542/orf19.3888/orf19.903/orf19.387/orf19.2877/orf19.3651/orf19.6745/orf19.6814/orf19.4618/orf19.3967/orf19.3575	28
down	GO:0016458	gene silencing	49/1049	153/6212	2.49217e-06	0.00028051	0.000259979	orf19.1988/orf19.939/orf19.5285/orf19.6942/orf19.1751/orf19.2473/orf19.5722/orf19.6719/orf19.7374/orf19.3349/orf19.6506/orf19.1734/orf19.7329/orf19.2485/orf19.748/orf19.808/orf19.779/orf19.3947/orf19.1759/orf19.978/orf19.4441/orf19.6291/orf19.5493/orf19.6801/orf19.7344/orf19.801/orf19.2173/orf19.3964/orf19.5647/orf19.2383/orf19.4627/orf19.7176/orf19.6011/orf19.670/orf19.3949/orf19.2326/orf19.7067…	49
down	GO:0006342	chromatin silencing	47/1049	145/6212	2.74661e-06	0.00028051	0.000259979	orf19.1988/orf19.939/orf19.5285/orf19.6942/orf19.1751/orf19.2473/orf19.5722/orf19.6719/orf19.7374/orf19.3349/orf19.6506/orf19.1734/orf19.7329/orf19.2485/orf19.748/orf19.808/orf19.779/orf19.3947/orf19.1759/orf19.978/orf19.4441/orf19.6291/orf19.5493/orf19.6801/orf19.801/orf19.2173/orf19.3964/orf19.5647/orf19.2383/orf19.4627/orf19.7176/orf19.6011/orf19.670/orf19.3949/orf19.2326/orf19.7067/orf19.239/…	47
down	GO:0045814	negative regulation of gene expression, epigenetic	47/1049	145/6212	2.74661e-06	0.00028051	0.000259979	orf19.1988/orf19.939/orf19.5285/orf19.6942/orf19.1751/orf19.2473/orf19.5722/orf19.6719/orf19.7374/orf19.3349/orf19.6506/orf19.1734/orf19.7329/orf19.2485/orf19.748/orf19.808/orf19.779/orf19.3947/orf19.1759/orf19.978/orf19.4441/orf19.6291/orf19.5493/orf19.6801/orf19.801/orf19.2173/orf19.3964/orf19.5647/orf19.2383/orf19.4627/orf19.7176/orf19.6011/orf19.670/orf19.3949/orf19.2326/orf19.7067/orf19.239/…	47
down	GO:1901617	organic hydroxy compound biosynthetic process	27/1049	67/6212	4.25118e-06	0.000374711	0.000347286	orf19.6105/orf19.2876/orf19.3240/orf19.1570/orf19.980/orf19.808/orf19.550/orf19.391/orf19.1591/orf19.5236/orf19.4048/orf19.2909/orf19.7312/orf19.2672/orf19.3732/orf19.3616/orf19.5379/orf19.5437/orf19.1027/orf19.5113/orf19.406/orf19.1631/orf19.1598/orf19.2877/orf19.767/orf19.5178/orf19.922	27
down	GO:0046434	organophosphate catabolic process	20/1049	43/6212	5.66675e-06	0.000423804	0.000392786	orf19.1067/orf19.6396/orf19.691/orf19.734/orf19.3936/orf19.6540/orf19.395/orf19.542/orf19.3888/orf19.903/orf19.387/orf19.3651/orf19.6745/orf19.6814/orf19.4618/orf19.3727/orf19.3483/orf19.3967/orf19.3575/orf19.689	20
down	GO:0005975	carbohydrate metabolic process	68/1049	249/6212	1.71271e-05	0.00105674	0.000979399	orf19.4899/orf19.5871/orf19.2172/orf19.3852/orf19.2876/orf19.2014/orf19.3278/orf19.5348/orf19.5861/orf19.4317/orf19.6739/orf19.5849/orf19.5323/orf19.1067/orf19.5657/orf19.3038/orf19.980/orf19.808/orf19.3449.2/orf19.1946/orf19.1973/orf19.2841/orf19.1526/orf19.6344/orf19.6640/orf19.3133/orf19.704/orf19.1390/orf19.3014/orf19.3269/orf19.5188/orf19.691/orf19.6116/orf19.734/orf19.5058/orf19.2937/orf19.…	68
down	GO:1901615	organic hydroxy compound metabolic process	38/1049	116/6212	1.87655e-05	0.00112959	0.00104692	orf19.6105/orf19.2876/orf19.3240/orf19.1203.1/orf19.1570/orf19.5657/orf19.980/orf19.808/orf19.1887/orf19.550/orf19.391/orf19.1591/orf19.1526/orf19.5236/orf19.4048/orf19.3133/orf19.2909/orf19.7312/orf19.5517/orf19.670/orf19.2672/orf19.3732/orf19.3616/orf19.5379/orf19.3936/orf19.5437/orf19.1027/orf19.5113/orf19.406/orf19.1631/orf19.1598/orf19.2877/orf19.767/orf19.5178/orf19.3727/orf19.922/orf19.348…	38
down	GO:0072525	pyridine-containing compound biosynthetic process	20/1049	47/6212	2.91092e-05	0.00163981	0.00151979	orf19.5054/orf19.1067/orf19.550/orf19.3355/orf19.7176/orf19.734/orf19.7499/orf19.6540/orf19.6684/orf19.395/orf19.542/orf19.3888/orf19.903/orf19.387/orf19.3651/orf19.6745/orf19.6814/orf19.4618/orf19.3967/orf19.3575	20
down	GO:0006733	oxidoreduction coenzyme metabolic process	28/1049	79/6212	4.82976e-05	0.00238397	0.00220949	orf19.5054/orf19.5323/orf19.1067/orf19.5112/orf19.3331/orf19.4736/orf19.3133/orf19.704/orf19.3521/orf19.7176/orf19.734/orf19.7499/orf19.6540/orf19.5525/orf19.6684/orf19.395/orf19.5113/orf19.542/orf19.3888/orf19.903/orf19.387/orf19.2877/orf19.3651/orf19.6745/orf19.6814/orf19.4618/orf19.3967/orf19.3575	28
down	GO:0051668	localization within membrane	9/1049	15/6212	0.00020447	0.00813921	0.00754351	orf19.1095/orf19.4732/orf19.748/orf19.5007/orf19.880/orf19.4627/orf19.5887/orf19.406/orf19.922	9
down	GO:1905268	negative regulation of chromatin organization	14/1049	32/6212	0.000325513	0.0123595	0.0114549	orf19.5722/orf19.1755/orf19.808/orf19.1759/orf19.978/orf19.6801/orf19.801/orf19.6011/orf19.670/orf19.3949/orf19.4437/orf19.5196/orf19.327/orf19.5137.1	14
down	GO:0006754	ATP biosynthetic process	17/1049	43/6212	0.000336122	0.0125689	0.011649	orf19.1067/orf19.5383/orf19.2107.1/orf19.734/orf19.6540/orf19.395/orf19.542/orf19.3888/orf19.903/orf19.387/orf19.3651/orf19.6745/orf19.6814/orf19.4618/CaalfMp05/orf19.3967/orf19.3575	17
down	GO:1902275	regulation of chromatin organization	22/1049	63/6212	0.000389371	0.0139271	0.0129077	orf19.1988/orf19.5722/orf19.6719/orf19.7374/orf19.1755/orf19.808/orf19.1759/orf19.4284/orf19.978/orf19.5493/orf19.6801/orf19.801/orf19.6011/orf19.670/orf19.3949/orf19.7067/orf19.4437/orf19.5196/orf19.1853/orf19.1061/orf19.327/orf19.5137.1	22
down	GO:0006337	nucleosome disassembly	8/1049	14/6212	0.00074096	0.0234447	0.0217288	orf19.5093/orf19.2473/orf19.7234/orf19.2070/orf19.2507/orf19.2041/orf19.239/orf19.2964	8

## Sheet: CAur_DOX_vs_GdA
Enriched GO terms in various DEG groups for HSP90 depletion by DOX vs Hsp90 inhibition by GdA comparison in C. auris
CAur_HSP90_DOX_DEG	CAur_HSP90_GdA_DEG	ID	Description	GeneRatio	BgRatio	pvalue	p.adjust	qvalue	geneID	Count	orgId	n
down	down	GO:0055114	oxidation-reduction process	24/76	406/3798	4.89936e-07	0.000318948	0.000292414	B9J08_003916/B9J08_003737/B9J08_003609/B9J08_003306/B9J08_001161/B9J08_000261/B9J08_000253/B9J08_005497/B9J08_005101/B9J08_004182/B9J08_005075/B9J08_002691/B9J08_000874/B9J08_000789/B9J08_002692/B9J08_003449/B9J08_001993/B9J08_000980/B9J08_001930/B9J08_003867/B9J08_004331/B9J08_001025/B9J08_005230/B9J08_000740	24	C_auris	126			orgId	Which organism's gene IDs were used for GO enrichment analysis. This is IMP when the C. auris vs C. albicans DEG comparison is made
down	down	GO:0034354	'de novo' NAD biosynthetic process from tryptophan	4/76	6/3798	2.15626e-06	0.000467909	0.000428983	B9J08_005101/B9J08_001602/B9J08_000789/B9J08_003054	4	C_auris	126			n	Total genes in this group
down	down	GO:0034627	'de novo' NAD biosynthetic process	4/76	6/3798	2.15626e-06	0.000467909	0.000428983	B9J08_005101/B9J08_001602/B9J08_000789/B9J08_003054	4	C_auris	126
down	down	GO:0042430	indole-containing compound metabolic process	4/76	13/3798	9.23655e-05	0.0100217	0.00918794	B9J08_005101/B9J08_001602/B9J08_000789/B9J08_003054	4	C_auris	126
down	down	GO:0042149	cellular response to glucose starvation	3/76	7/3798	0.000254471	0.0207075	0.0189848	B9J08_003195/B9J08_005163/B9J08_003611	3	C_auris	126
down	noDEG	GO:0006412	translation	60/177	285/3798	4.91654e-26	5.62452e-23	5.62452e-23	B9J08_000102/B9J08_004147/B9J08_004067/B9J08_003677/B9J08_001686/B9J08_003582/B9J08_002786/B9J08_001837/B9J08_004431/B9J08_005150/B9J08_000711/B9J08_000698/B9J08_000328/B9J08_000185/B9J08_004761/B9J08_004146/B9J08_003238/B9J08_001974/B9J08_004956/B9J08_001081/B9J08_000605/B9J08_000346/B9J08_000107/B9J08_004491/B9J08_003248/B9J08_003107/B9J08_000955/B9J08_000565/B9J08_003953/B9J08_003919/B9J08_003…	60	C_auris	244
down	noDEG	GO:0006518	peptide metabolic process	60/177	303/3798	1.63412e-24	6.23145e-22	6.23145e-22	B9J08_000102/B9J08_004147/B9J08_004067/B9J08_003677/B9J08_001686/B9J08_003582/B9J08_002786/B9J08_001837/B9J08_004431/B9J08_005150/B9J08_000711/B9J08_000698/B9J08_000328/B9J08_000185/B9J08_004761/B9J08_004146/B9J08_003238/B9J08_001974/B9J08_004956/B9J08_001081/B9J08_000605/B9J08_000346/B9J08_000107/B9J08_004491/B9J08_003248/B9J08_003107/B9J08_000955/B9J08_000565/B9J08_003953/B9J08_003919/B9J08_003…	60	C_auris	244
down	up	GO:0001731	formation of translation preinitiation complex	7/89	14/3798	9.19721e-09	5.78505e-06	5.53769e-06	B9J08_003294/B9J08_005385/B9J08_002327/B9J08_003432/B9J08_001877/B9J08_004921/B9J08_003433	7	C_auris	118
down	up	GO:0006446	regulation of translational initiation	5/89	24/3798	0.000188737	0.0118716	0.011364	B9J08_003294/B9J08_002327/B9J08_000774/B9J08_003432/B9J08_003433	5	C_auris	118
down	up	GO:0071826	ribonucleoprotein complex subunit organization	9/89	108/3798	0.000827588	0.047323	0.0452995	B9J08_003294/B9J08_005385/B9J08_002327/B9J08_000705/B9J08_003432/B9J08_001877/B9J08_000554/B9J08_004921/B9J08_003433	9	C_auris	118
noDEG	down	GO:0006090	pyruvate metabolic process	16/418	27/3798	1.46386e-09	2.36852e-06	2.19424e-06	B9J08_004375/B9J08_003785/B9J08_001875/B9J08_000808/B9J08_005226/B9J08_001860/B9J08_005201/B9J08_003632/B9J08_003371/B9J08_002566/B9J08_004309/B9J08_004928/B9J08_003585/B9J08_005239/B9J08_005207/B9J08_004737	16	C_auris	708
noDEG	down	GO:0006096	glycolytic process	12/418	18/3798	2.72369e-08	1.10173e-05	1.02067e-05	B9J08_004375/B9J08_001875/B9J08_000808/B9J08_005226/B9J08_001860/B9J08_003632/B9J08_003371/B9J08_002566/B9J08_004309/B9J08_004928/B9J08_003585/B9J08_005239	12	C_auris	708
noDEG	down	GO:0006757	ATP generation from ADP	12/418	18/3798	2.72369e-08	1.10173e-05	1.02067e-05	B9J08_004375/B9J08_001875/B9J08_000808/B9J08_005226/B9J08_001860/B9J08_003632/B9J08_003371/B9J08_002566/B9J08_004309/B9J08_004928/B9J08_003585/B9J08_005239	12	C_auris	708
noDEG	down	GO:0042866	pyruvate biosynthetic process	12/418	18/3798	2.72369e-08	1.10173e-05	1.02067e-05	B9J08_004375/B9J08_001875/B9J08_000808/B9J08_005226/B9J08_001860/B9J08_003632/B9J08_003371/B9J08_002566/B9J08_004309/B9J08_004928/B9J08_003585/B9J08_005239	12	C_auris	708
noDEG	down	GO:0005996	monosaccharide metabolic process	18/418	40/3798	4.48362e-08	1.4509e-05	1.34414e-05	B9J08_004658/B9J08_004375/B9J08_003943/B9J08_001875/B9J08_000808/B9J08_005300/B9J08_005226/B9J08_001860/B9J08_005201/B9J08_002733/B9J08_003632/B9J08_002566/B9J08_003585/B9J08_002627/B9J08_005578/B9J08_003203/B9J08_005239/B9J08_005107	18	C_auris	708
noDEG	down	GO:0006165	nucleoside diphosphate phosphorylation	12/418	20/3798	1.50136e-07	4.04868e-05	3.75078e-05	B9J08_004375/B9J08_001875/B9J08_000808/B9J08_005226/B9J08_001860/B9J08_003632/B9J08_003371/B9J08_002566/B9J08_004309/B9J08_004928/B9J08_003585/B9J08_005239	12	C_auris	708
noDEG	down	GO:0016052	carbohydrate catabolic process	18/418	44/3798	2.67107e-07	5.67674e-05	5.25905e-05	B9J08_004375/B9J08_001875/B9J08_000808/B9J08_005226/B9J08_001860/B9J08_003632/B9J08_003371/B9J08_002566/B9J08_004309/B9J08_004928/B9J08_003585/B9J08_000695/B9J08_002627/B9J08_005581/B9J08_005578/B9J08_001665/B9J08_003203/B9J08_005239	18	C_auris	708
noDEG	down	GO:0051188	cofactor biosynthetic process	31/418	109/3798	2.94764e-07	5.67674e-05	5.25905e-05	B9J08_004375/B9J08_003965/B9J08_003785/B9J08_002914/B9J08_002439/B9J08_002039/B9J08_001875/B9J08_005123/B9J08_001281/B9J08_001143/B9J08_000808/B9J08_000696/B9J08_000668/B9J08_000326/B9J08_000058/B9J08_004763/B9J08_005226/B9J08_001863/B9J08_001860/B9J08_003632/B9J08_003371/B9J08_002566/B9J08_004309/B9J08_004928/B9J08_003585/B9J08_005239/B9J08_005207/B9J08_004837/B9J08_001887/B9J08_004748/B9J08_004…	31	C_auris	708
noDEG	down	GO:0044283	small molecule biosynthetic process	54/418	254/3798	6.3396e-07	8.5479e-05	7.91894e-05	B9J08_004658/B9J08_004561/B9J08_004459/B9J08_004375/B9J08_003965/B9J08_003271/B9J08_003205/B9J08_001277/B9J08_002449/B9J08_002439/B9J08_001875/B9J08_001756/B9J08_002453/B9J08_005123/B9J08_001448/B9J08_001297/B9J08_001281/B9J08_000920/B9J08_000808/B9J08_000696/B9J08_000613/B9J08_000382/B9J08_000058/B9J08_000013/B9J08_005229/B9J08_003440/B9J08_005226/B9J08_002185/B9J08_001860/B9J08_000755/B9J08_005…	54	C_auris	708
noDEG	down	GO:0008535	respiratory chain complex IV assembly	9/418	14/3798	2.63634e-06	0.000224505	0.000207986	B9J08_004208/B9J08_000665/B9J08_004512/B9J08_001863/B9J08_001584/B9J08_002862/B9J08_004635/B9J08_003005/B9J08_005425	9	C_auris	708
noDEG	down	GO:0072525	pyridine-containing compound biosynthetic process	16/418	42/3798	3.86791e-06	0.000312914	0.00028989	B9J08_004375/B9J08_002039/B9J08_001875/B9J08_000808/B9J08_000058/B9J08_005226/B9J08_001860/B9J08_003632/B9J08_003371/B9J08_002566/B9J08_004309/B9J08_004928/B9J08_003585/B9J08_005239/B9J08_004837/B9J08_004748	16	C_auris	708
noDEG	down	GO:0072524	pyridine-containing compound metabolic process	18/418	56/3798	1.5586e-05	0.000969928	0.00089856	B9J08_004375/B9J08_003466/B9J08_002039/B9J08_001875/B9J08_000944/B9J08_000808/B9J08_000058/B9J08_005226/B9J08_001860/B9J08_003632/B9J08_003371/B9J08_002566/B9J08_004309/B9J08_004928/B9J08_003585/B9J08_005239/B9J08_004837/B9J08_004748	18	C_auris	708
noDEG	down	GO:0006754	ATP biosynthetic process	12/418	32/3798	7.76967e-05	0.00314283	0.00291158	B9J08_004375/B9J08_001875/B9J08_000808/B9J08_005226/B9J08_001860/B9J08_003632/B9J08_003371/B9J08_002566/B9J08_004309/B9J08_004928/B9J08_003585/B9J08_005239	12	C_auris	708
noDEG	down	GO:0046434	organophosphate catabolic process	12/418	33/3798	0.000110133	0.00387379	0.00358876	B9J08_004375/B9J08_001875/B9J08_000808/B9J08_005226/B9J08_001860/B9J08_003632/B9J08_003371/B9J08_002566/B9J08_004309/B9J08_004928/B9J08_003585/B9J08_005239	12	C_auris	708
noDEG	down	GO:0016237	lysosomal microautophagy	10/418	27/3798	0.000350231	0.0108976	0.0100957	B9J08_004343/B9J08_000371/B9J08_005379/B9J08_003165/B9J08_002165/B9J08_001776/B9J08_000779/B9J08_001563/B9J08_005514/B9J08_004939	10	C_auris	708
noDEG	down	GO:0019216	regulation of lipid metabolic process	9/418	25/3798	0.000883985	0.0238381	0.0220841	B9J08_002442/B9J08_000729/B9J08_000123/B9J08_002230/B9J08_005272/B9J08_001928/B9J08_000592/B9J08_004957/B9J08_004749	9	C_auris	708
noDEG	down	GO:0007033	vacuole organization	15/418	61/3798	0.00193472	0.0481596	0.044616	B9J08_004913/B9J08_004343/B9J08_003796/B9J08_003218/B9J08_000098/B9J08_005396/B9J08_004923/B9J08_002165/B9J08_001776/B9J08_001323/B9J08_000779/B9J08_003344/B9J08_000018/B9J08_005514/B9J08_004939	15	C_auris	708
noDEG	up	GO:0034660	ncRNA metabolic process	165/611	338/3798	2.18425e-50	3.69139e-47	3.54999e-47	B9J08_000188/B9J08_002193/B9J08_004322/B9J08_004320/B9J08_004251/B9J08_004169/B9J08_004153/B9J08_003876/B9J08_004081/B9J08_004073/B9J08_003940/B9J08_003915/B9J08_003906/B9J08_003905/B9J08_003826/B9J08_003748/B9J08_003745/B9J08_003688/B9J08_003641/B9J08_003602/B9J08_000201/B9J08_003494/B9J08_003485/B9J08_003406/B9J08_003382/B9J08_003327/B9J08_003290/B9J08_003206/B9J08_003196/B9J08_003124/B9J08_003…	165	C_auris	835
noDEG	up	GO:0042254	ribosome biogenesis	136/611	246/3798	3.55873e-49	3.00713e-46	2.89194e-46	B9J08_000188/B9J08_002193/B9J08_004385/B9J08_004322/B9J08_004320/B9J08_004219/B9J08_004153/B9J08_004129/B9J08_003927/B9J08_003915/B9J08_003906/B9J08_003905/B9J08_003826/B9J08_003748/B9J08_003688/B9J08_003602/B9J08_003600/B9J08_003494/B9J08_003406/B9J08_003382/B9J08_003206/B9J08_003135/B9J08_003124/B9J08_003094/B9J08_003082/B9J08_003035/B9J08_003031/B9J08_003021/B9J08_002981/B9J08_002966/B9J08_002…	136	C_auris	835
noDEG	up	GO:0009304	tRNA transcription	14/611	15/3798	8.76948e-11	6.17518e-09	5.93863e-09	B9J08_004169/B9J08_004081/B9J08_004073/B9J08_003940/B9J08_001979/B9J08_000927/B9J08_001495/B9J08_002210/B9J08_000721/B9J08_000215/B9J08_005110/B9J08_004325/B9J08_003780/B9J08_005010	14	C_auris	835
noDEG	up	GO:0042797	tRNA transcription by RNA polymerase III	14/611	15/3798	8.76948e-11	6.17518e-09	5.93863e-09	B9J08_004169/B9J08_004081/B9J08_004073/B9J08_003940/B9J08_001979/B9J08_000927/B9J08_001495/B9J08_002210/B9J08_000721/B9J08_000215/B9J08_005110/B9J08_004325/B9J08_003780/B9J08_005010	14	C_auris	835
noDEG	up	GO:0032259	methylation	37/611	107/3798	1.56651e-06	6.96685e-05	6.69998e-05	B9J08_003980/B9J08_003905/B9J08_003485/B9J08_003059/B9J08_002936/B9J08_002316/B9J08_001879/B9J08_001451/B9J08_001346/B9J08_000999/B9J08_000942/B9J08_000915/B9J08_000754/B9J08_000393/B9J08_000312/B9J08_000352/B9J08_000146/B9J08_000025/B9J08_005363/B9J08_002943/B9J08_002145/B9J08_001430/B9J08_001174/B9J08_001543/B9J08_003890/B9J08_002918/B9J08_002808/B9J08_000193/B9J08_004654/B9J08_002531/B9J08_003…	37	C_auris	835
noDEG	up	GO:0051168	nuclear export	29/611	79/3798	5.64421e-06	0.000238468	0.000229333	B9J08_004611/B9J08_004232/B9J08_004129/B9J08_002321/B9J08_002000/B9J08_001939/B9J08_001915/B9J08_001593/B9J08_000910/B9J08_000692/B9J08_000332/B9J08_004117/B9J08_003429/B9J08_003076/B9J08_002602/B9J08_002009/B9J08_002808/B9J08_002312/B9J08_000475/B9J08_004504/B9J08_004222/B9J08_000883/B9J08_000082/B9J08_005524/B9J08_005427/B9J08_005142/B9J08_005132/B9J08_005120/B9J08_004920	29	C_auris	835
noDEG	up	GO:0006403	RNA localization	34/611	100/3798	6.43599e-06	0.000265288	0.000255126	B9J08_004611/B9J08_004232/B9J08_004129/B9J08_003748/B9J08_002321/B9J08_002000/B9J08_001939/B9J08_001915/B9J08_000910/B9J08_000692/B9J08_000332/B9J08_000207/B9J08_000103/B9J08_004117/B9J08_003429/B9J08_003076/B9J08_002602/B9J08_002009/B9J08_002808/B9J08_002312/B9J08_001610/B9J08_000475/B9J08_004504/B9J08_004222/B9J08_003795/B9J08_000883/B9J08_000082/B9J08_005524/B9J08_005427/B9J08_005142/B9J08_005…	34	C_auris	835
noDEG	up	GO:0006405	RNA export from nucleus	28/611	76/3798	7.56181e-06	0.000304273	0.000292617	B9J08_004611/B9J08_004232/B9J08_004129/B9J08_002321/B9J08_002000/B9J08_001939/B9J08_001915/B9J08_000910/B9J08_000692/B9J08_000332/B9J08_004117/B9J08_003429/B9J08_003076/B9J08_002602/B9J08_002009/B9J08_002808/B9J08_002312/B9J08_000475/B9J08_004504/B9J08_004222/B9J08_000883/B9J08_000082/B9J08_005524/B9J08_005427/B9J08_005142/B9J08_005132/B9J08_005120/B9J08_004920	28	C_auris	835
noDEG	up	GO:0006611	protein export from nucleus	28/611	78/3798	1.34224e-05	0.000493127	0.000474237	B9J08_004611/B9J08_004232/B9J08_004129/B9J08_002321/B9J08_002000/B9J08_001939/B9J08_001915/B9J08_001593/B9J08_000910/B9J08_000332/B9J08_004117/B9J08_003429/B9J08_003076/B9J08_002602/B9J08_002009/B9J08_002808/B9J08_002312/B9J08_000475/B9J08_004504/B9J08_004222/B9J08_000883/B9J08_000082/B9J08_005524/B9J08_005427/B9J08_005142/B9J08_005132/B9J08_005120/B9J08_004920	28	C_auris	835
noDEG	up	GO:0071166	ribonucleoprotein complex localization	27/611	75/3798	1.8038e-05	0.000597728	0.000574832	B9J08_004611/B9J08_004232/B9J08_004129/B9J08_002321/B9J08_002000/B9J08_001939/B9J08_001915/B9J08_000910/B9J08_000332/B9J08_004117/B9J08_003429/B9J08_003076/B9J08_002602/B9J08_002009/B9J08_002808/B9J08_002312/B9J08_000475/B9J08_004504/B9J08_004222/B9J08_000883/B9J08_000082/B9J08_005524/B9J08_005427/B9J08_005142/B9J08_005132/B9J08_005120/B9J08_004920	27	C_auris	835
noDEG	up	GO:0033750	ribosome localization	16/611	35/3798	3.33562e-05	0.00106362	0.00102288	B9J08_004129/B9J08_002321/B9J08_002000/B9J08_001939/B9J08_001915/B9J08_000910/B9J08_004117/B9J08_003429/B9J08_002602/B9J08_002009/B9J08_002808/B9J08_000475/B9J08_000883/B9J08_005132/B9J08_005120/B9J08_004920	16	C_auris	835
noDEG	up	GO:0042255	ribosome assembly	17/611	39/3798	4.05364e-05	0.00126864	0.00122004	B9J08_004385/B9J08_003927/B9J08_003602/B9J08_003206/B9J08_003094/B9J08_003082/B9J08_002615/B9J08_001473/B9J08_001363/B9J08_000720/B9J08_005373/B9J08_002339/B9J08_002009/B9J08_001512/B9J08_001062/B9J08_000475/B9J08_001736	17	C_auris	835
noDEG	up	GO:0031503	protein-containing complex localization	30/611	93/3798	7.05108e-05	0.00212791	0.0020464	B9J08_004611/B9J08_004529/B9J08_004232/B9J08_004129/B9J08_002321/B9J08_002000/B9J08_001939/B9J08_001915/B9J08_001130/B9J08_000910/B9J08_000332/B9J08_000269/B9J08_004117/B9J08_003429/B9J08_003076/B9J08_002602/B9J08_002009/B9J08_002808/B9J08_002312/B9J08_000475/B9J08_004504/B9J08_004222/B9J08_000883/B9J08_000082/B9J08_005524/B9J08_005427/B9J08_005142/B9J08_005132/B9J08_005120/B9J08_004920	30	C_auris	835
noDEG	up	GO:0043634	polyadenylation-dependent ncRNA catabolic process	8/611	13/3798	0.000259972	0.00665685	0.00640185	B9J08_003876/B9J08_003915/B9J08_003406/B9J08_000311/B9J08_001610/B9J08_001396/B9J08_003795/B9J08_004716	8	C_auris	835
noDEG	up	GO:0071029	nuclear ncRNA surveillance	8/611	13/3798	0.000259972	0.00665685	0.00640185	B9J08_003876/B9J08_003915/B9J08_003406/B9J08_000311/B9J08_001610/B9J08_001396/B9J08_003795/B9J08_004716	8	C_auris	835
noDEG	up	GO:0071046	nuclear polyadenylation-dependent ncRNA catabolic process	8/611	13/3798	0.000259972	0.00665685	0.00640185	B9J08_003876/B9J08_003915/B9J08_003406/B9J08_000311/B9J08_001610/B9J08_001396/B9J08_003795/B9J08_004716	8	C_auris	835
noDEG	up	GO:0071826	ribonucleoprotein complex subunit organization	31/611	108/3798	0.000571969	0.0140091	0.0134725	B9J08_000188/B9J08_001476/B9J08_004094/B9J08_004385/B9J08_002094/B9J08_003927/B9J08_003602/B9J08_003206/B9J08_003176/B9J08_003094/B9J08_003082/B9J08_003055/B9J08_002827/B9J08_002615/B9J08_001915/B9J08_001871/B9J08_001473/B9J08_001363/B9J08_000720/B9J08_005373/B9J08_003834/B9J08_002339/B9J08_002009/B9J08_001512/B9J08_001062/B9J08_004252/B9J08_000475/B9J08_001736/B9J08_004907/B9J08_005365/B9J08_005…	31	C_auris	835
noDEG	up	GO:0007062	sister chromatid cohesion	13/611	35/3798	0.00201453	0.0420316	0.0404215	B9J08_003896/B9J08_003034/B9J08_002497/B9J08_001130/B9J08_000534/B9J08_000355/B9J08_003457/B9J08_001469/B9J08_001258/B9J08_001248/B9J08_001220/B9J08_000628/B9J08_003338	13	C_auris	835
up	down	NA	NA	NA	NA	NA	NA	NA	NA	NA	C_auris	158
up	noDEG	NA	NA	NA	NA	NA	NA	NA	NA	NA	C_auris	202
up	up	NA	NA	NA	NA	NA	NA	NA	NA	NA	C_auris	166

## Sheet: CAlb_DOX_vs_GdA
Enriched GO terms in various DEG groups for HSP90 depletion by DOX vs Hsp90 inhibition by GdA comparison in C. albicans
CAlb_HSP90_DOX_DEG	CAlb_HSP90_GdA_DEG	ID	Description	GeneRatio	BgRatio	pvalue	p.adjust	qvalue	geneID	Count	orgId	n
down	down	GO:0034728	nucleosome organization	26/418	81/6304	4.06031e-12	7.23546e-09	6.96663e-09	orf19.3949/orf19.327/orf19.7234/orf19.2507/orf19.6924/orf19.1052/orf19.6719/orf19.798/orf19.3359/orf19.2041/orf19.2070/orf19.4437/orf19.2964/orf19.5137.1/orf19.2485/orf19.190/orf19.239/orf19.5093/orf19.4623.3/orf19.1059/orf19.6539/orf19.1061/orf19.1051/orf19.6925/orf19.1854/orf19.1853	26	C_albicans	431			orgId	Which organism's gene IDs were used for GO enrichment analysis. This is IMP when the C. auris vs C. albicans DEG comparison is made
down	down	GO:0071824	protein-DNA complex subunit organization	30/418	157/6304	9.1261e-08	3.25254e-05	3.13169e-05	orf19.3949/orf19.1988/orf19.327/orf19.7234/orf19.2507/orf19.6924/orf19.1052/orf19.6719/orf19.798/orf19.3359/orf19.2041/orf19.2070/orf19.4091/orf19.2876/orf19.4437/orf19.6942/orf19.2964/orf19.5137.1/orf19.2485/orf19.190/orf19.239/orf19.5093/orf19.4623.3/orf19.1059/orf19.6539/orf19.1061/orf19.1051/orf19.6925/orf19.1854/orf19.1853	30	C_albicans	431			n	Total genes in this group
down	down	GO:0006337	nucleosome disassembly	7/418	14/6304	1.22369e-05	0.00181718	0.00174966	orf19.7234/orf19.2507/orf19.2041/orf19.2070/orf19.2964/orf19.239/orf19.5093	7	C_albicans	431
down	down	GO:0016458	gene silencing	24/418	153/6304	5.91466e-05	0.00752852	0.00724879	orf19.3949/orf19.1988/orf19.327/orf19.6952/orf19.7067/orf19.5722/orf19.6684/orf19.6719/orf19.939/orf19.5285/orf19.2383/orf19.4627/orf19.4437/orf19.6942/orf19.2173/orf19.2326/orf19.5137.1/orf19.2485/orf19.239/orf19.2763/orf19.1059/orf19.5493/orf19.1051/orf19.7374	24	C_albicans	431
down	down	GO:0006342	chromatin silencing	23/418	145/6304	7.05464e-05	0.00785711	0.00756517	orf19.3949/orf19.1988/orf19.327/orf19.7067/orf19.5722/orf19.6684/orf19.6719/orf19.939/orf19.5285/orf19.2383/orf19.4627/orf19.4437/orf19.6942/orf19.2173/orf19.2326/orf19.5137.1/orf19.2485/orf19.239/orf19.2763/orf19.1059/orf19.5493/orf19.1051/orf19.7374	23	C_albicans	431
down	down	GO:0006366	transcription by RNA polymerase II	51/418	453/6304	9.69813e-05	0.00960115	0.00924442	orf19.3949/orf19.327/orf19.6952/orf19.3055/orf19.7067/orf19.5657/orf19.7234/orf19.1084/orf19.2507/orf19.3787/orf19.536/orf19.6719/orf19.798/orf19.7468/orf19.7622/orf19.4194/orf19.7198/orf19.2041/orf19.2070/orf19.2095/orf19.4284/orf19.7238/orf19.4091/orf19.2876/orf19.3047/orf19.4627/orf19.4437/orf19.4959/orf19.6824/orf19.1971/orf19.2265/orf19.2964/orf19.5755/orf19.4436/orf19.2173/orf19.3317/orf19.…	51	C_albicans	431
down	down	GO:1902275	regulation of chromatin organization	13/418	63/6304	0.000196247	0.0174856	0.0168359	orf19.3949/orf19.1988/orf19.327/orf19.7067/orf19.5722/orf19.6719/orf19.4284/orf19.4437/orf19.5137.1/orf19.5493/orf19.1061/orf19.7374/orf19.1853	13	C_albicans	431
down	noDEG	GO:0022613	ribonucleoprotein complex biogenesis	117/764	380/6304	8.62195e-24	1.82613e-20	1.67901e-20	orf19.6367/orf19.526/orf19.2090/orf19.4261/orf19.6239/orf19.3962/orf19.3978/orf19.5081/orf19.6074/orf19.2183/orf19.58/orf19.4336/orf19.6346/orf19.5229/orf19.7601/orf19.4223/orf19.3129/orf19.5927/orf19.6253/orf19.2399/orf19.3304/orf19.3423/orf19.145/orf19.5835/orf19.3609/orf19.7215/orf19.4724/orf19.7569/orf19.4835/orf19.6286.2/orf19.7197/orf19.3287/orf19.4697/orf19.4948/orf19.3161/orf19.2436/orf19…	117	C_albicans	777
down	noDEG	GO:0034660	ncRNA metabolic process	117/764	419/6304	7.3015e-20	5.07861e-17	4.66946e-17	orf19.6367/orf19.526/orf19.4537/orf19.2090/orf19.3962/orf19.3978/orf19.2676/orf19.5081/orf19.6074/orf19.58/orf19.2643/orf19.7361/orf19.6340/orf19.5226/orf19.5229/orf19.7601/orf19.6253/orf19.2399/orf19.3304/orf19.2042/orf19.7064/orf19.2790/orf19.5835/orf19.3609/orf19.7215/orf19.7569/orf19.4835/orf19.6286.2/orf19.7197/orf19.3798/orf19.2711/orf19.3287/orf19.6701/orf19.4697/orf19.4948/orf19.3161/orf1…	117	C_albicans	777
down	noDEG	GO:0034470	ncRNA processing	97/764	315/6304	9.59133e-20	5.07861e-17	4.66946e-17	orf19.6367/orf19.526/orf19.2090/orf19.3962/orf19.3978/orf19.2676/orf19.5081/orf19.6074/orf19.58/orf19.7361/orf19.5229/orf19.7601/orf19.6253/orf19.2399/orf19.3304/orf19.2042/orf19.2790/orf19.5835/orf19.3609/orf19.7215/orf19.7569/orf19.4835/orf19.6286.2/orf19.7197/orf19.3798/orf19.2711/orf19.3287/orf19.4697/orf19.4948/orf19.3161/orf19.7387/orf19.6751/orf19.5050/orf19.5168/orf19.2709/orf19.1833/orf1…	97	C_albicans	777
down	noDEG	GO:0043043	peptide biosynthetic process	114/764	476/6304	5.64298e-14	1.49398e-11	1.37362e-11	orf19.6367/orf19.4261/orf19.3977/orf19.5081/orf19.4336/orf19.6345/orf19.5226/orf19.4223/orf19.5928/orf19.5927/orf19.6253/orf19.825/orf19.839/orf19.4635/orf19.7064/orf19.1238/orf19.3423/orf19.6060/orf19.145/orf19.5483/orf19.7236/orf19.5684/orf19.1217/orf19.6406/orf19.6286.2/orf19.2967/orf19.3268/orf19.6701/orf19.7387/orf19.6751/orf19.5351/orf19.2694/orf19.2709/orf19.7057/orf19.4051/orf19.3037/orf1…	114	C_albicans	777
down	noDEG	GO:0006403	RNA localization	42/764	130/6304	7.58673e-10	1.07125e-07	9.84944e-08	orf19.6367/orf19.5085/orf19.2183/orf19.58/orf19.4336/orf19.6346/orf19.5229/orf19.5927/orf19.6252/orf19.2399/orf19.145/orf19.7136/orf19.4560/orf19.2709/orf19.2665/orf19.3037/orf19.3034/orf19.6369/orf19.2953/orf19.3334/orf19.879/orf19.6312/orf19.5627/orf19.5184/orf19.2179.2/orf19.5436/orf19.1697/orf19.5996.1/orf19.7332/orf19.3333/orf19.6665/orf19.7018/orf19.2002/orf19.3291/orf19.1470/orf19.7153/orf…	42	C_albicans	777
down	noDEG	GO:0050658	RNA transport	37/764	114/6304	6.89736e-09	8.5933e-07	7.901e-07	orf19.6367/orf19.5085/orf19.2183/orf19.4336/orf19.6346/orf19.5229/orf19.5927/orf19.6252/orf19.2399/orf19.145/orf19.7136/orf19.2709/orf19.2665/orf19.3037/orf19.3034/orf19.6369/orf19.2953/orf19.3334/orf19.6312/orf19.5184/orf19.2179.2/orf19.5436/orf19.1697/orf19.5996.1/orf19.7332/orf19.3333/orf19.6665/orf19.7018/orf19.2002/orf19.3291/orf19.1470/orf19.7153/orf19.6975/orf19.1045/orf19.3552/orf19.1569/…	37	C_albicans	777
down	noDEG	GO:0071166	ribonucleoprotein complex localization	35/764	106/6304	1.07212e-08	1.13538e-06	1.04391e-06	orf19.6367/orf19.5085/orf19.2183/orf19.4336/orf19.6346/orf19.5229/orf19.5927/orf19.6252/orf19.2399/orf19.145/orf19.7136/orf19.2709/orf19.2665/orf19.3037/orf19.3034/orf19.3334/orf19.6312/orf19.5184/orf19.2179.2/orf19.5436/orf19.1697/orf19.5996.1/orf19.7332/orf19.3333/orf19.6665/orf19.7018/orf19.2002/orf19.3291/orf19.1470/orf19.7153/orf19.6975/orf19.1045/orf19.3552/orf19.1569/orf19.7160	35	C_albicans	777
down	noDEG	GO:0071426	ribonucleoprotein complex export from nucleus	35/764	106/6304	1.07212e-08	1.13538e-06	1.04391e-06	orf19.6367/orf19.5085/orf19.2183/orf19.4336/orf19.6346/orf19.5229/orf19.5927/orf19.6252/orf19.2399/orf19.145/orf19.7136/orf19.2709/orf19.2665/orf19.3037/orf19.3034/orf19.3334/orf19.6312/orf19.5184/orf19.2179.2/orf19.5436/orf19.1697/orf19.5996.1/orf19.7332/orf19.3333/orf19.6665/orf19.7018/orf19.2002/orf19.3291/orf19.1470/orf19.7153/orf19.6975/orf19.1045/orf19.3552/orf19.1569/orf19.7160	35	C_albicans	777
down	noDEG	GO:0006611	protein export from nucleus	36/764	116/6304	4.13632e-08	3.50429e-06	3.22198e-06	orf19.6367/orf19.5085/orf19.2183/orf19.4336/orf19.6346/orf19.5229/orf19.5927/orf19.6252/orf19.2399/orf19.145/orf19.2436/orf19.7136/orf19.2709/orf19.2665/orf19.3037/orf19.3034/orf19.3334/orf19.6312/orf19.5184/orf19.2179.2/orf19.5436/orf19.1697/orf19.5996.1/orf19.7332/orf19.3333/orf19.6665/orf19.7018/orf19.2002/orf19.3291/orf19.1470/orf19.7153/orf19.6975/orf19.1045/orf19.3552/orf19.1569/orf19.7160	36	C_albicans	777
down	noDEG	GO:0010608	posttranscriptional regulation of gene expression	32/764	103/6304	2.29341e-07	1.61915e-05	1.4887e-05	orf19.4261/orf19.5081/orf19.58/orf19.5229/orf19.4223/orf19.825/orf19.839/orf19.1238/orf19.6060/orf19.145/orf19.5483/orf19.1217/orf19.7387/orf19.3037/orf19.3034/orf19.407/orf19.3334/orf19.6776/orf19.7382/orf19.5627/orf19.6676/orf19.4796/orf19.73/orf19.3838/orf19.6563.1/orf19.3333/orf19.102/orf19.5328/orf19.6906/orf19.6904/orf19.3426/orf19.2018	32	C_albicans	777
down	noDEG	GO:0006417	regulation of translation	30/764	95/6304	3.68809e-07	2.5198e-05	2.3168e-05	orf19.4261/orf19.5081/orf19.58/orf19.5229/orf19.4223/orf19.825/orf19.839/orf19.1238/orf19.6060/orf19.145/orf19.5483/orf19.1217/orf19.7387/orf19.3037/orf19.3034/orf19.407/orf19.3334/orf19.6776/orf19.7382/orf19.6676/orf19.4796/orf19.73/orf19.3838/orf19.6563.1/orf19.102/orf19.5328/orf19.6906/orf19.6904/orf19.3426/orf19.2018	30	C_albicans	777
down	noDEG	GO:0098813	nuclear chromosome segregation	40/764	147/6304	3.988e-07	2.63956e-05	2.42691e-05	orf19.2827/orf19.3356/orf19.3130/orf19.6034/orf19.1238/orf19.1792/orf19.7232/orf19.1834/orf19.4136/orf19.2873/orf19.7621/orf19.3623/orf19.712/orf19.5827/orf19.3211/orf19.5184/orf19.576/orf19.7663/orf19.5954/orf19.2678/orf19.7083/orf19.2641/orf19.6537/orf19.5008.1/orf19.3788/orf19.4675/orf19.964/orf19.6463/orf19.7035/orf19.1622/orf19.1429/orf19.1883/orf19.262/orf19.3001/orf19.2099/orf19.3169/orf19…	40	C_albicans	777
down	noDEG	GO:0031503	protein-containing complex localization	37/764	133/6304	6.01502e-07	3.86055e-05	3.54953e-05	orf19.6367/orf19.5682/orf19.6239/orf19.5085/orf19.2183/orf19.4336/orf19.6346/orf19.5229/orf19.5927/orf19.6252/orf19.2399/orf19.145/orf19.7136/orf19.2709/orf19.2665/orf19.3037/orf19.3034/orf19.3334/orf19.6312/orf19.5184/orf19.2179.2/orf19.5436/orf19.1697/orf19.5996.1/orf19.7332/orf19.3333/orf19.6665/orf19.7018/orf19.2002/orf19.3291/orf19.1470/orf19.7153/orf19.6975/orf19.1045/orf19.3552/orf19.1569/…	37	C_albicans	777
down	noDEG	GO:0034248	regulation of cellular amide metabolic process	30/764	102/6304	1.99705e-06	0.00012085	0.000111114	orf19.4261/orf19.5081/orf19.58/orf19.5229/orf19.4223/orf19.825/orf19.839/orf19.1238/orf19.6060/orf19.145/orf19.5483/orf19.1217/orf19.7387/orf19.3037/orf19.3034/orf19.407/orf19.3334/orf19.6776/orf19.7382/orf19.6676/orf19.4796/orf19.73/orf19.3838/orf19.6563.1/orf19.102/orf19.5328/orf19.6906/orf19.6904/orf19.3426/orf19.2018	30	C_albicans	777
down	noDEG	GO:0000819	sister chromatid segregation	34/764	125/6304	3.01008e-06	0.000177093	0.000162826	orf19.2827/orf19.3356/orf19.3130/orf19.6034/orf19.1238/orf19.1792/orf19.7232/orf19.1834/orf19.4136/orf19.2873/orf19.7621/orf19.3623/orf19.712/orf19.5827/orf19.3211/orf19.5184/orf19.576/orf19.2678/orf19.7083/orf19.2641/orf19.6537/orf19.964/orf19.6463/orf19.7035/orf19.1622/orf19.1429/orf19.1883/orf19.262/orf19.3001/orf19.2099/orf19.3169/orf19.2000/orf19.3550/orf19.5701	34	C_albicans	777
down	noDEG	GO:0022618	ribonucleoprotein complex assembly	35/764	135/6304	7.03547e-06	0.000363442	0.000334162	orf19.4261/orf19.6239/orf19.5081/orf19.4223/orf19.3129/orf19.3423/orf19.145/orf19.5835/orf19.4724/orf19.6286.2/orf19.4697/orf19.3161/orf19.2436/orf19.5351/orf19.5465/orf19.4029/orf19.3599/orf19.3087/orf19.4799/orf19.6265.1/orf19.4149.1/orf19.4796/orf19.3272/orf19.3003.1/orf19.687.1/orf19.6515/orf19.1470/orf19.2232/orf19.501/orf19.6975/orf19.1045/orf19.6541/orf19.7161/orf19.6213/orf19.3170	35	C_albicans	777
down	noDEG	GO:0140014	mitotic nuclear division	36/764	142/6304	9.02246e-06	0.00045499	0.000418335	orf19.5085/orf19.2827/orf19.3356/orf19.3130/orf19.6034/orf19.1238/orf19.1792/orf19.7232/orf19.1834/orf19.4136/orf19.2873/orf19.4560/orf19.7621/orf19.3623/orf19.712/orf19.5827/orf19.5528/orf19.5184/orf19.576/orf19.2678/orf19.7083/orf19.7186/orf19.2641/orf19.6537/orf19.964/orf19.6463/orf19.1622/orf19.1883/orf19.262/orf19.3001/orf19.548/orf19.2099/orf19.3169/orf19.2000/orf19.3550/orf19.5701	36	C_albicans	777
down	noDEG	GO:0071826	ribonucleoprotein complex subunit organization	36/764	143/6304	1.06937e-05	0.000526729	0.000484294	orf19.4261/orf19.6239/orf19.5081/orf19.4223/orf19.3129/orf19.3423/orf19.145/orf19.5835/orf19.4724/orf19.6286.2/orf19.4697/orf19.3161/orf19.2436/orf19.5351/orf19.5465/orf19.4029/orf19.3599/orf19.3034/orf19.3087/orf19.4799/orf19.6265.1/orf19.4149.1/orf19.4796/orf19.3272/orf19.3003.1/orf19.687.1/orf19.6515/orf19.1470/orf19.2232/orf19.501/orf19.6975/orf19.1045/orf19.6541/orf19.7161/orf19.6213/orf19.3…	36	C_albicans	777
down	noDEG	GO:0000280	nuclear division	46/764	210/6304	3.46732e-05	0.00152995	0.0014067	orf19.5085/orf19.2827/orf19.3356/orf19.3130/orf19.6034/orf19.1238/orf19.1792/orf19.7232/orf19.1834/orf19.4136/orf19.2873/orf19.4560/orf19.7621/orf19.4867/orf19.3623/orf19.132/orf19.712/orf19.5827/orf19.5528/orf19.5184/orf19.1030/orf19.576/orf19.7663/orf19.5954/orf19.2678/orf19.7083/orf19.7186/orf19.2641/orf19.7402/orf19.6537/orf19.3965/orf19.964/orf19.6463/orf19.1622/orf19.1429/orf19.1883/orf19.2…	46	C_albicans	777
down	noDEG	GO:0051246	regulation of protein metabolic process	51/764	248/6304	7.75819e-05	0.00288278	0.00265053	orf19.5691/orf19.4261/orf19.5085/orf19.5081/orf19.58/orf19.5376/orf19.5229/orf19.3356/orf19.4223/orf19.5928/orf19.825/orf19.839/orf19.1238/orf19.6060/orf19.145/orf19.5483/orf19.1217/orf19.7387/orf19.7136/orf19.7116/orf19.3037/orf19.3034/orf19.3035/orf19.2544/orf19.4867/orf19.407/orf19.132/orf19.3334/orf19.6776/orf19.5827/orf19.7382/orf19.5627/orf19.6676/orf19.5954/orf19.7186/orf19.4796/orf19.73/o…	51	C_albicans	777
down	noDEG	GO:0006457	protein folding	24/764	92/6304	0.000173741	0.0060325	0.00554651	orf19.6367/orf19.2013/orf19.2471/orf19.4004/orf19.3126/orf19.2499/orf19.2709/orf19.4871/orf19.6099/orf19.2288/orf19.401/orf19.1273/orf19.6052/orf19.2524/orf19.1030/orf19.2305/orf19.3687/orf19.3272/orf19.6515/orf19.2435/orf19.1252/orf19.1402/orf19.3170/orf19.1738.1	24	C_albicans	777
down	noDEG	GO:0016078	tRNA catabolic process	7/764	14/6304	0.000593476	0.017704	0.0162777	orf19.58/orf19.5229/orf19.3304/orf19.5039/orf19.4582/orf19.429/orf19.1304	7	C_albicans	777
down	noDEG	GO:0071038	nuclear polyadenylation-dependent tRNA catabolic process	7/764	14/6304	0.000593476	0.017704	0.0162777	orf19.58/orf19.5229/orf19.3304/orf19.5039/orf19.4582/orf19.429/orf19.1304	7	C_albicans	777
down	noDEG	GO:0006637	acyl-CoA metabolic process	9/764	22/6304	0.000616373	0.0178833	0.0164425	orf19.3097/orf19.5021/orf19.3358/orf19.4809/orf19.1031/orf19.4606/orf19.5294/orf19.1860/orf19.6561	9	C_albicans	777
down	noDEG	GO:0035383	thioester metabolic process	9/764	22/6304	0.000616373	0.0178833	0.0164425	orf19.3097/orf19.5021/orf19.3358/orf19.4809/orf19.1031/orf19.4606/orf19.5294/orf19.1860/orf19.6561	9	C_albicans	777
down	noDEG	GO:1903047	mitotic cell cycle process	59/764	327/6304	0.000888728	0.0245756	0.0225957	orf19.5691/orf19.5085/orf19.2827/orf19.5376/orf19.3356/orf19.3130/orf19.5658/orf19.3300/orf19.6034/orf19.1238/orf19.1792/orf19.7232/orf19.1834/orf19.4136/orf19.6155/orf19.547/orf19.2873/orf19.7136/orf19.4560/orf19.2655/orf19.7621/orf19.4867/orf19.3623/orf19.712/orf19.5827/orf19.5528/orf19.5015/orf19.5184/orf19.576/orf19.2678/orf19.7083/orf19.7186/orf19.2641/orf19.7402/orf19.6537/orf19.3976/orf19.…	59	C_albicans	777
down	noDEG	GO:0070550	rDNA condensation	4/764	5/6304	0.000967833	0.0249984	0.0229845	orf19.3623/orf19.7663/orf19.964/orf19.1622	4	C_albicans	777
down	noDEG	GO:1901070	guanosine-containing compound biosynthetic process	4/764	5/6304	0.000967833	0.0249984	0.0229845	orf19.1115/orf19.18/orf19.5832/orf19.4813	4	C_albicans	777
down	noDEG	GO:0031365	N-terminal protein amino acid modification	6/764	12/6304	0.00150332	0.036598	0.0336495	orf19.4641/orf19.6246/orf19.7617/orf19.7069/orf19.4375/orf19.3185	6	C_albicans	777
down	noDEG	GO:0006360	transcription by RNA polymerase I	16/764	60/6304	0.00158921	0.0382494	0.0351679	orf19.4537/orf19.6239/orf19.2643/orf19.6340/orf19.3609/orf19.7215/orf19.1837/orf19.7116/orf19.3035/orf19.2688/orf19.5597/orf19.1589/orf19.5436/orf19.4502/orf19.2687.1/orf19.6710	16	C_albicans	777
down	noDEG	GO:0032259	methylation	22/764	96/6304	0.00208085	0.0479047	0.0440454	orf19.7601/orf19.4007/orf19.2790/orf19.5783/orf19.3798/orf19.6751/orf19.7136/orf19.920/orf19.7116/orf19.3836/orf19.7069/orf19.1476/orf19.7223/orf19.5365/orf19.7402/orf19.3291/orf19.6847/orf19.518/orf19.4375/orf19.501/orf19.1305/orf19.3585	22	C_albicans	777
down	up	GO:0042254	ribosome biogenesis	107/442	308/6304	9.85936e-50	1.21467e-46	1.06066e-46	orf19.1687/orf19.7552/orf19.4191/orf19.2185/orf19.1646/orf19.5232/orf19.1915/orf19.59/orf19.1753/orf19.7546/orf19.5106/orf19.6234/orf19.6236/orf19.5198/orf19.4640/orf19.1791/orf19.4492/orf19.5991/orf19.563/orf19.4093/orf19.2386/orf19.6828/orf19.2504/orf19.7624/orf19.5010/orf19.6355/orf19.3540/orf19.1388/orf19.3015/orf19.2712/orf19.4268/orf19.6955/orf19.4479/orf19.7384/orf19.3138/orf19.1578/orf19.…	107	C_albicans	443
down	up	GO:0034660	ncRNA metabolic process	119/442	419/6304	4.37016e-45	2.69202e-42	2.35069e-42	orf19.1687/orf19.7552/orf19.172/orf19.1646/orf19.2831/orf19.1915/orf19.1753/orf19.7546/orf19.5106/orf19.6234/orf19.3265/orf19.5198/orf19.4418/orf19.4640/orf19.2984/orf19.1791/orf19.2795/orf19.4492/orf19.5987/orf19.5991/orf19.7245/orf19.563/orf19.4093/orf19.2385/orf19.2386/orf19.6828/orf19.2382/orf19.4399/orf19.2504/orf19.7624/orf19.5010/orf19.3540/orf19.2712/orf19.4268/orf19.6955/orf19.4479/orf19…	119	C_albicans	443
down	up	GO:0007005	mitochondrion organization	53/442	224/6304	6.31537e-16	3.70502e-14	3.23524e-14	orf19.1065/orf19.4190/orf19.717/orf19.439/orf19.4144/orf19.6041/orf19.4396/orf19.5433/orf19.7386/orf19.6295/orf19.409/orf19.954/orf19.1361/orf19.3691/orf19.3026/orf19.6126/orf19.1643/orf19.6374/orf19.6208/orf19.3757/orf19.5515/orf19.1195/orf19.2821/orf19.6531/orf19.1710/orf19.2387/orf19.4758/orf19.287/orf19.2570/orf19.925/orf19.6062.3/orf19.7215.3/orf19.6696/orf19.4577.3/orf19.5491.1/orf19.3154/o…	53	C_albicans	443
down	up	GO:0006626	protein targeting to mitochondrion	24/442	55/6304	3.53763e-14	1.61421e-12	1.40954e-12	orf19.1065/orf19.4190/orf19.717/orf19.4396/orf19.6295/orf19.954/orf19.1361/orf19.3691/orf19.3026/orf19.1195/orf19.925/orf19.7215.3/orf19.6696/orf19.4577.3/orf19.506/orf19.680/orf19.1352/orf19.3192/orf19.6565/orf19.6247.1/orf19.3574/orf19.1896/orf19.6183/orf19.2754	24	C_albicans	443
down	up	GO:0070585	protein localization to mitochondrion	25/442	61/6304	5.98763e-14	2.54371e-12	2.22118e-12	orf19.1065/orf19.4190/orf19.717/orf19.4396/orf19.7386/orf19.6295/orf19.954/orf19.1361/orf19.3691/orf19.3026/orf19.1195/orf19.925/orf19.7215.3/orf19.6696/orf19.4577.3/orf19.506/orf19.680/orf19.1352/orf19.3192/orf19.6565/orf19.6247.1/orf19.3574/orf19.1896/orf19.6183/orf19.2754	25	C_albicans	443
down	up	GO:0072655	establishment of protein localization to mitochondrion	25/442	61/6304	5.98763e-14	2.54371e-12	2.22118e-12	orf19.1065/orf19.4190/orf19.717/orf19.4396/orf19.7386/orf19.6295/orf19.954/orf19.1361/orf19.3691/orf19.3026/orf19.1195/orf19.925/orf19.7215.3/orf19.6696/orf19.4577.3/orf19.506/orf19.680/orf19.1352/orf19.3192/orf19.6565/orf19.6247.1/orf19.3574/orf19.1896/orf19.6183/orf19.2754	25	C_albicans	443
down	up	GO:0000027	ribosomal large subunit assembly	18/442	31/6304	1.05775e-13	4.34385e-12	3.79307e-12	orf19.5232/orf19.6234/orf19.1791/orf19.1578/orf19.2667/orf19.4760/orf19.5912/orf19.3778/orf19.3553/orf19.6298/orf19.3463/orf19.475/orf19.7635/orf19.5550/orf19.3481/orf19.6862/orf19.6589/orf19.4401	18	C_albicans	443
down	up	GO:0006839	mitochondrial transport	26/442	73/6304	9.38029e-13	3.61141e-11	3.15351e-11	orf19.1065/orf19.4159/orf19.4190/orf19.717/orf19.4396/orf19.6295/orf19.954/orf19.1361/orf19.3691/orf19.3026/orf19.1195/orf19.925/orf19.7215.3/orf19.6696/orf19.4577.3/orf19.930/orf19.506/orf19.680/orf19.1352/orf19.3192/orf19.6565/orf19.6247.1/orf19.3574/orf19.1896/orf19.6183/orf19.2754	26	C_albicans	443
down	up	GO:0140053	mitochondrial gene expression	28/442	90/6304	5.54089e-12	2.0686e-10	1.80631e-10	orf19.7187/orf19.4932/orf19.5420/orf19.7577/orf19.2019/orf19.2984/orf19.6041/orf19.7245/orf19.185/orf19.2382/orf19.4739/orf19.7386/orf19.5705/orf19.3205/orf19.4299/orf19.3350/orf19.6136/orf19.2415/orf19.6503/orf19.6047/orf19.109/orf19.1528/orf19.5515/orf19.4929/orf19.4273/orf19.2650.1/orf19.2039/orf19.2201	28	C_albicans	443
down	up	GO:0032543	mitochondrial translation	24/442	77/6304	1.81697e-10	6.21807e-09	5.42966e-09	orf19.7187/orf19.4932/orf19.5420/orf19.7577/orf19.2019/orf19.2984/orf19.185/orf19.2382/orf19.7386/orf19.5705/orf19.3205/orf19.4299/orf19.3350/orf19.6136/orf19.2415/orf19.6503/orf19.6047/orf19.109/orf19.5515/orf19.4929/orf19.4273/orf19.2650.1/orf19.2039/orf19.2201	24	C_albicans	443
down	up	GO:0007007	inner mitochondrial membrane organization	13/442	25/6304	1.99068e-09	5.98175e-08	5.2233e-08	orf19.4396/orf19.7386/orf19.3757/orf19.6062.3/orf19.6696/orf19.4577.3/orf19.5491.1/orf19.3154/orf19.5660.1/orf19.1352/orf19.6565/orf19.6183/orf19.2754	13	C_albicans	443
down	up	GO:0045333	cellular respiration	24/442	96/6304	2.46659e-08	7.23533e-07	6.31793e-07	orf19.7187/orf19.2644/orf19.4016/orf19.5230/orf19.5791/orf19.6165/orf19.6724/orf19.4602/orf19.6126/orf19.1957/orf19.3527/orf19.93/orf19.3656/orf19.4495/orf19.2570/orf19.4273/orf19.1416/orf19.4773/orf19.913.2/orf19.930/orf19.6385/orf19.5893/orf19.6461/orf19.6662	24	C_albicans	443
down	up	GO:0010257	NADH dehydrogenase complex assembly	8/442	13/6304	5.16627e-07	1.32601e-05	1.15788e-05	orf19.2821/orf19.6531/orf19.1710/orf19.4758/orf19.287/orf19.2570/orf19.3223.1/orf19.6565	8	C_albicans	443
down	up	GO:0032981	mitochondrial respiratory chain complex I assembly	8/442	13/6304	5.16627e-07	1.32601e-05	1.15788e-05	orf19.2821/orf19.6531/orf19.1710/orf19.4758/orf19.287/orf19.2570/orf19.3223.1/orf19.6565	8	C_albicans	443
down	up	GO:0000054	ribosomal subunit export from nucleus	14/442	44/6304	9.22918e-07	2.27407e-05	1.98573e-05	orf19.3015/orf19.4479/orf19.7384/orf19.2667/orf19.2917/orf19.7650/orf19.6014/orf19.3463/orf19.6862/orf19.5299/orf19.2237.1/orf19.6886/orf19.706/orf19.6648	14	C_albicans	443
down	up	GO:0033750	ribosome localization	14/442	44/6304	9.22918e-07	2.27407e-05	1.98573e-05	orf19.3015/orf19.4479/orf19.7384/orf19.2667/orf19.2917/orf19.7650/orf19.6014/orf19.3463/orf19.6862/orf19.5299/orf19.2237.1/orf19.6886/orf19.706/orf19.6648	14	C_albicans	443
down	up	GO:0009304	tRNA transcription	9/442	18/6304	1.03926e-06	2.46224e-05	2.15004e-05	orf19.172/orf19.2831/orf19.2847/orf19.5608/orf19.443/orf19.2715/orf19.5847/orf19.3990/orf19.3564	9	C_albicans	443
down	up	GO:0042797	tRNA transcription by RNA polymerase III	9/442	18/6304	1.03926e-06	2.46224e-05	2.15004e-05	orf19.172/orf19.2831/orf19.2847/orf19.5608/orf19.443/orf19.2715/orf19.5847/orf19.3990/orf19.3564	9	C_albicans	443
down	up	GO:0071826	ribonucleoprotein complex subunit organization	27/442	143/6304	1.58274e-06	3.67913e-05	3.21263e-05	orf19.1687/orf19.4191/orf19.1646/orf19.5232/orf19.6234/orf19.1791/orf19.5991/orf19.7384/orf19.1578/orf19.2667/orf19.4760/orf19.5912/orf19.3778/orf19.3553/orf19.6014/orf19.6298/orf19.3463/orf19.475/orf19.7635/orf19.5550/orf19.3481/orf19.6862/orf19.7392/orf19.6589/orf19.494/orf19.3478/orf19.4401	27	C_albicans	443
down	up	GO:0006091	generation of precursor metabolites and energy	26/442	155/6304	2.3081e-05	0.000430846	0.000376217	orf19.7187/orf19.2644/orf19.4016/orf19.5230/orf19.5791/orf19.6165/orf19.6724/orf19.4602/orf19.6126/orf19.1957/orf19.3527/orf19.93/orf19.3656/orf19.3290/orf19.4495/orf19.2570/orf19.4273/orf19.1416/orf19.4773/orf19.913.2/orf19.930/orf19.6385/orf19.5893/orf19.6461/orf19.4751.1/orf19.6662	26	C_albicans	443
down	up	GO:0070925	organelle assembly	21/442	131/6304	0.000270996	0.00411949	0.00359717	orf19.1646/orf19.5232/orf19.6234/orf19.1791/orf19.1578/orf19.2667/orf19.4760/orf19.5912/orf19.3778/orf19.3553/orf19.6014/orf19.6298/orf19.3463/orf19.475/orf19.7635/orf19.5550/orf19.3481/orf19.6862/orf19.6589/orf19.3478/orf19.4401	21	C_albicans	443
down	up	GO:0046112	nucleobase biosynthetic process	7/442	23/6304	0.0007256	0.0103946	0.00907666	orf19.5789/orf19.1233/orf19.1575/orf19.3810/orf19.1716/orf19.3941/orf19.2360	7	C_albicans	443
down	up	GO:0006099	tricarboxylic acid cycle	6/442	19/6304	0.0014185	0.0187913	0.0164087	orf19.5791/orf19.6165/orf19.6724/orf19.4602/orf19.6126/orf19.6385	6	C_albicans	443
down	up	GO:0015985	energy coupled proton transport, down electrochemical gradient	6/442	19/6304	0.0014185	0.0187913	0.0164087	orf19.5419/orf19.3757/orf19.5491.1/orf19.5660.1/orf19.5231.2/orf19.5597.1	6	C_albicans	443
down	up	GO:0015986	ATP synthesis coupled proton transport	6/442	19/6304	0.0014185	0.0187913	0.0164087	orf19.5419/orf19.3757/orf19.5491.1/orf19.5660.1/orf19.5231.2/orf19.5597.1	6	C_albicans	443
down	up	GO:0046390	ribose phosphate biosynthetic process	14/442	82/6304	0.00150077	0.0196697	0.0171757	orf19.2193/orf19.5419/orf19.5789/orf19.1233/orf19.6317/orf19.1575/orf19.3757/orf19.1716/orf19.5491.1/orf19.5660.1/orf19.5231.2/orf19.3941/orf19.4311/orf19.5597.1	14	C_albicans	443
down	up	GO:0050658	RNA transport	17/442	114/6304	0.00229842	0.0283165	0.0247261	orf19.1065/orf19.3015/orf19.4479/orf19.7384/orf19.2667/orf19.2917/orf19.7650/orf19.6014/orf19.3463/orf19.6862/orf19.5299/orf19.2237.1/orf19.5507/orf19.6886/orf19.506/orf19.706/orf19.6648	17	C_albicans	443
down	up	GO:0051236	establishment of RNA localization	17/442	114/6304	0.00229842	0.0283165	0.0247261	orf19.1065/orf19.3015/orf19.4479/orf19.7384/orf19.2667/orf19.2917/orf19.7650/orf19.6014/orf19.3463/orf19.6862/orf19.5299/orf19.2237.1/orf19.5507/orf19.6886/orf19.506/orf19.706/orf19.6648	17	C_albicans	443
down	up	GO:0006122	mitochondrial electron transport, ubiquinol to cytochrome c	4/442	10/6304	0.00356235	0.0395389	0.0345256	orf19.2644/orf19.3527/orf19.913.2/orf19.5893	4	C_albicans	443
down	up	GO:0042026	protein refolding	4/442	10/6304	0.00356235	0.0395389	0.0345256	orf19.717/orf19.7215.3/orf19.506/orf19.1896	4	C_albicans	443
noDEG	down	GO:0019637	organophosphate metabolic process	55/486	338/6304	4.93944e-08	0.000103432	9.48893e-05	orf19.4744/orf19.4186/orf19.3936/orf19.903/orf19.1448/orf19.5323/orf19.6814/orf19.4723/orf19.2107/orf19.2014/orf19.7176/orf19.395/orf19.6745/orf19.3822/orf19.4581/orf19.980/orf19.808/orf19.6396/orf19.5007/orf19.3391/orf19.5112/orf19.4096/orf19.4836/orf19.3651/orf19.3355/orf19.5054/orf19.3483/orf19.6393/orf19.1373/orf19.137/orf19.5757/orf19.3449.2/orf19.3575/orf19.542/orf19.691/orf19.2529/orf19.59…	55	C_albicans	502
noDEG	down	GO:0046939	nucleotide phosphorylation	10/486	27/6304	1.71905e-05	0.00416419	0.00382026	orf19.903/orf19.6814/orf19.395/orf19.6745/orf19.3391/orf19.3651/orf19.3575/orf19.542/orf19.387/orf19.4618	10	C_albicans	502
noDEG	down	GO:0006066	alcohol metabolic process	19/486	85/6304	1.76262e-05	0.00416419	0.00382026	orf19.3936/orf19.3240/orf19.1598/orf19.5379/orf19.5178/orf19.922/orf19.980/orf19.2909/orf19.808/orf19.5517/orf19.5236/orf19.3483/orf19.4048/orf19.5437/orf19.1591/orf19.21/orf19.1526/orf19.1570/orf19.2672	19	C_albicans	502
noDEG	down	GO:0006650	glycerophospholipid metabolic process	21/486	100/6304	1.78555e-05	0.00416419	0.00382026	orf19.4744/orf19.4186/orf19.3936/orf19.2107/orf19.4581/orf19.808/orf19.6396/orf19.4096/orf19.3483/orf19.6393/orf19.1373/orf19.137/orf19.3449.2/orf19.2529/orf19.5931/orf19.4865/orf19.5782/orf19.1814/orf19.1881/orf19.5792/orf19.3003	21	C_albicans	502
noDEG	down	GO:0006096	glycolytic process	9/486	22/6304	1.78977e-05	0.00416419	0.00382026	orf19.903/orf19.6814/orf19.395/orf19.6745/orf19.3651/orf19.3575/orf19.542/orf19.387/orf19.4618	9	C_albicans	502
noDEG	down	GO:0006757	ATP generation from ADP	9/486	22/6304	1.78977e-05	0.00416419	0.00382026	orf19.903/orf19.6814/orf19.395/orf19.6745/orf19.3651/orf19.3575/orf19.542/orf19.387/orf19.4618	9	C_albicans	502
noDEG	down	GO:0042866	pyruvate biosynthetic process	9/486	22/6304	1.78977e-05	0.00416419	0.00382026	orf19.903/orf19.6814/orf19.395/orf19.6745/orf19.3651/orf19.3575/orf19.542/orf19.387/orf19.4618	9	C_albicans	502
noDEG	down	GO:0072525	pyridine-containing compound biosynthetic process	13/486	47/6304	3.55632e-05	0.00549014	0.0050367	orf19.903/orf19.6814/orf19.7176/orf19.395/orf19.6745/orf19.3651/orf19.3355/orf19.5054/orf19.3575/orf19.542/orf19.7499/orf19.387/orf19.4618	13	C_albicans	502
noDEG	down	GO:0008610	lipid biosynthetic process	30/486	181/6304	4.40156e-05	0.00549014	0.0050367	orf19.4186/orf19.3240/orf19.1598/orf19.2107/orf19.5379/orf19.5178/orf19.3822/orf19.922/orf19.4581/orf19.2909/orf19.808/orf19.6396/orf19.5236/orf19.4096/orf19.6393/orf19.4048/orf19.3449.2/orf19.1591/orf19.908/orf19.2529/orf19.5931/orf19.1751/orf19.1289/orf19.1881/orf19.5792/orf19.1570/orf19.1027/orf19.6798/orf19.2672/orf19.1464	30	C_albicans	502
noDEG	down	GO:0046165	alcohol biosynthetic process	14/486	55/6304	4.9501e-05	0.00549014	0.0050367	orf19.3240/orf19.1598/orf19.5379/orf19.5178/orf19.922/orf19.980/orf19.2909/orf19.808/orf19.5236/orf19.4048/orf19.5437/orf19.1591/orf19.1570/orf19.2672	14	C_albicans	502
noDEG	down	GO:0031349	positive regulation of defense response	8/486	20/6304	6.46747e-05	0.00549014	0.0050367	orf19.6814/orf19.395/orf19.6745/orf19.3651/orf19.6001/orf19.3575/orf19.4618/orf19.3997	8	C_albicans	502
noDEG	down	GO:0044416	induction by symbiont of host defense response	8/486	20/6304	6.46747e-05	0.00549014	0.0050367	orf19.6814/orf19.395/orf19.6745/orf19.3651/orf19.6001/orf19.3575/orf19.4618/orf19.3997	8	C_albicans	502
noDEG	down	GO:0052251	induction by organism of defense response of other organism involved in symbiotic interaction	8/486	20/6304	6.46747e-05	0.00549014	0.0050367	orf19.6814/orf19.395/orf19.6745/orf19.3651/orf19.6001/orf19.3575/orf19.4618/orf19.3997	8	C_albicans	502
noDEG	down	GO:0052509	positive regulation by symbiont of host defense response	8/486	20/6304	6.46747e-05	0.00549014	0.0050367	orf19.6814/orf19.395/orf19.6745/orf19.3651/orf19.6001/orf19.3575/orf19.4618/orf19.3997	8	C_albicans	502
noDEG	down	GO:0052510	positive regulation by organism of defense response of other organism involved in symbiotic interaction	8/486	20/6304	6.46747e-05	0.00549014	0.0050367	orf19.6814/orf19.395/orf19.6745/orf19.3651/orf19.6001/orf19.3575/orf19.4618/orf19.3997	8	C_albicans	502
noDEG	down	GO:1901617	organic hydroxy compound biosynthetic process	15/486	67/6304	0.00013214	0.00840217	0.00770822	orf19.3240/orf19.1598/orf19.5379/orf19.5178/orf19.922/orf19.980/orf19.2909/orf19.808/orf19.5236/orf19.4048/orf19.5437/orf19.1591/orf19.1570/orf19.1027/orf19.2672	15	C_albicans	502
noDEG	down	GO:1901615	organic hydroxy compound metabolic process	21/486	116/6304	0.000175299	0.00984553	0.00903237	orf19.3936/orf19.3240/orf19.1598/orf19.5379/orf19.5178/orf19.922/orf19.980/orf19.2909/orf19.808/orf19.5517/orf19.5236/orf19.3483/orf19.4048/orf19.5437/orf19.670/orf19.1591/orf19.21/orf19.1526/orf19.1570/orf19.1027/orf19.2672	21	C_albicans	502
noDEG	down	GO:0072524	pyridine-containing compound metabolic process	15/486	69/6304	0.000187616	0.00984553	0.00903237	orf19.903/orf19.5323/orf19.6814/orf19.7176/orf19.395/orf19.6745/orf19.5112/orf19.3651/orf19.3355/orf19.5054/orf19.3575/orf19.542/orf19.7499/orf19.387/orf19.4618	15	C_albicans	502
noDEG	down	GO:0006952	defense response	8/486	23/6304	0.000204611	0.00984553	0.00903237	orf19.6814/orf19.395/orf19.6745/orf19.3651/orf19.6001/orf19.3575/orf19.4618/orf19.3997	8	C_albicans	502
noDEG	down	GO:0006342	chromatin silencing	24/486	145/6304	0.000259661	0.0104564	0.00959276	orf19.748/orf19.6506/orf19.2473/orf19.3964/orf19.4221/orf19.5647/orf19.1759/orf19.6011/orf19.7176/orf19.1734/orf19.6291/orf19.808/orf19.801/orf19.6801/orf19.5196/orf19.3947/orf19.7329/orf19.779/orf19.4441/orf19.670/orf19.978/orf19.3349/orf19.1751/orf19.6081	24	C_albicans	502
noDEG	down	GO:0045814	negative regulation of gene expression, epigenetic	24/486	145/6304	0.000259661	0.0104564	0.00959276	orf19.748/orf19.6506/orf19.2473/orf19.3964/orf19.4221/orf19.5647/orf19.1759/orf19.6011/orf19.7176/orf19.1734/orf19.6291/orf19.808/orf19.801/orf19.6801/orf19.5196/orf19.3947/orf19.7329/orf19.779/orf19.4441/orf19.670/orf19.978/orf19.3349/orf19.1751/orf19.6081	24	C_albicans	502
noDEG	down	GO:1905268	negative regulation of chromatin organization	9/486	32/6304	0.000502312	0.0152441	0.013985	orf19.1755/orf19.1759/orf19.6011/orf19.808/orf19.801/orf19.6801/orf19.5196/orf19.670/orf19.978	9	C_albicans	502
noDEG	down	GO:1901137	carbohydrate derivative biosynthetic process	32/486	227/6304	0.000555493	0.0161556	0.0148213	orf19.903/orf19.1448/orf19.6814/orf19.2014/orf19.395/orf19.6745/orf19.4581/orf19.4109/orf19.2927/orf19.5007/orf19.3391/orf19.5236/orf19.7571/orf19.4836/orf19.3651/orf19.3355/orf19.3014/orf19.3575/orf19.542/orf19.2529/orf19.5931/orf19.1382/orf19.5383/orf19.7089/orf19.387/orf19.4618/orf19.6190/orf19.5792/orf19.6029/CaalfMp05/orf19.1464/orf19.1889	32	C_albicans	502
noDEG	down	GO:0006325	chromatin organization	38/486	291/6304	0.000800805	0.0217777	0.0199791	orf19.748/orf19.6506/orf19.2473/orf19.3964/orf19.4221/orf19.5647/orf19.1755/orf19.1759/orf19.6011/orf19.6472/orf19.7176/orf19.1734/orf19.6452/orf19.6291/orf19.808/orf19.801/orf19.6801/orf19.5007/orf19.5196/orf19.3449/orf19.3947/orf19.6851/orf19.7329/orf19.779/orf19.4441/orf19.670/orf19.5675/orf19.978/orf19.1526/orf19.3349/orf19.1751/orf19.7454/orf19.1871/orf19.5871/orf19.6081/orf19.3399/orf19.757…	38	C_albicans	502
noDEG	down	GO:0006733	oxidoreduction coenzyme metabolic process	15/486	79/6304	0.000870759	0.0225107	0.0206515	orf19.903/orf19.3331/orf19.5323/orf19.6814/orf19.7176/orf19.395/orf19.6745/orf19.5112/orf19.3651/orf19.5054/orf19.3575/orf19.542/orf19.7499/orf19.387/orf19.4618	15	C_albicans	502
noDEG	down	GO:0044003	modification by symbiont of host morphology or physiology	8/486	28/6304	0.000919427	0.02292	0.021027	orf19.6814/orf19.395/orf19.6745/orf19.3651/orf19.6001/orf19.3575/orf19.4618/orf19.3997	8	C_albicans	502
noDEG	down	GO:0051817	modification of morphology or physiology of other organism involved in symbiotic interaction	8/486	28/6304	0.000919427	0.02292	0.021027	orf19.6814/orf19.395/orf19.6745/orf19.3651/orf19.6001/orf19.3575/orf19.4618/orf19.3997	8	C_albicans	502
noDEG	down	GO:0005975	carbohydrate metabolic process	33/486	249/6304	0.0013625	0.0310118	0.0284504	orf19.3936/orf19.903/orf19.5323/orf19.6814/orf19.1973/orf19.2014/orf19.395/orf19.6745/orf19.980/orf19.808/orf19.4444/orf19.3651/orf19.3483/orf19.3014/orf19.5058/orf19.5437/orf19.3449.2/orf19.6757/orf19.3575/orf19.542/orf19.2334/orf19.691/orf19.5348/orf19.1382/orf19.1526/orf19.387/orf19.5871/orf19.6081/orf19.1946/orf19.4618/orf19.2237/orf19.5612/orf19.3852	33	C_albicans	502
noDEG	down	GO:1901135	carbohydrate derivative metabolic process	40/486	320/6304	0.0013865	0.0312185	0.0286401	orf19.903/orf19.1448/orf19.6814/orf19.2014/orf19.395/orf19.6745/orf19.3822/orf19.4581/orf19.4109/orf19.2927/orf19.5007/orf19.3391/orf19.5112/orf19.5236/orf19.4096/orf19.7571/orf19.4836/orf19.3651/orf19.3355/orf19.3014/orf19.3575/orf19.542/orf19.691/orf19.2529/orf19.5931/orf19.3123.2/orf19.7419/orf19.1382/orf19.5383/orf19.7089/orf19.387/orf19.4618/orf19.6190/orf19.5792/orf19.6029/CaalfMp01/CaalfMp…	40	C_albicans	502
noDEG	down	GO:0031324	negative regulation of cellular metabolic process	46/486	387/6304	0.00178676	0.0380706	0.0349263	orf19.748/orf19.6506/orf19.2473/orf19.3964/orf19.3959/orf19.4221/orf19.5647/orf19.1755/orf19.1759/orf19.6011/orf19.2014/orf19.5268/orf19.4681/orf19.7355/orf19.7176/orf19.1734/orf19.4109/orf19.6291/orf19.808/orf19.801/orf19.6801/orf19.2406/orf19.5196/orf19.3947/orf19.3014/orf19.3256/orf19.6393/orf19.6494/orf19.7329/orf19.779/orf19.4441/orf19.670/orf19.5675/orf19.5343/orf19.2538/orf19.5101/orf19.22…	46	C_albicans	502
noDEG	down	GO:0006476	protein deacetylation	7/486	25/6304	0.00218905	0.0428398	0.0393016	orf19.6506/orf19.1755/orf19.6011/orf19.6472/orf19.808/orf19.6801/orf19.5196	7	C_albicans	502
noDEG	down	GO:0016575	histone deacetylation	7/486	25/6304	0.00218905	0.0428398	0.0393016	orf19.6506/orf19.1755/orf19.6011/orf19.6472/orf19.808/orf19.6801/orf19.5196	7	C_albicans	502
noDEG	down	GO:0051701	interaction with host	12/486	63/6304	0.00272252	0.0495736	0.0454792	orf19.903/orf19.3959/orf19.6814/orf19.395/orf19.6745/orf19.3651/orf19.5437/orf19.6001/orf19.3575/orf19.4618/orf19.3997/orf19.689	12	C_albicans	502
noDEG	up	GO:0007005	mitochondrion organization	32/351	224/6304	6.08455e-07	0.000955274	0.000942785	orf19.4294/orf19.3946/orf19.3827/orf19.5704/orf19.7222/orf19.1795/orf19.4841/orf19.1114/orf19.3089/orf19.2956/orf19.685/orf19.88/orf19.4862.2/orf19.357/orf19.2863.1/orf19.6794/orf19.48/orf19.6062/orf19.5147/orf19.1336.2/orf19.2977/orf19.4967/orf19.1360/orf19.6934/orf19.4676/orf19.6887/orf19.3998/orf19.1669/orf19.6133/orf19.6916/orf19.2707.1/orf19.5629	32	C_albicans	360
noDEG	up	GO:0017004	cytochrome complex assembly	9/351	31/6304	3.13613e-05	0.0202694	0.0200044	orf19.4294/orf19.3946/orf19.4841/orf19.1114/orf19.4862.2/orf19.4578/orf19.4967/orf19.2707.1/orf19.5629	9	C_albicans	360
noDEG	up	GO:0033108	mitochondrial respiratory chain complex assembly	11/351	47/6304	3.87314e-05	0.0202694	0.0200044	orf19.3946/orf19.4841/orf19.1114/orf19.4862.2/orf19.6794/orf19.1336.2/orf19.4967/orf19.4676/orf19.6887/orf19.2707.1/orf19.5629	11	C_albicans	360
up	down	GO:0006566	threonine metabolic process	4/145	9/6304	3.0938e-05	0.0238472	0.0221272	orf19.923/orf19.5113/orf19.5480/orf19.4233	4	C_albicans	147
up	down	GO:0005975	carbohydrate metabolic process	17/145	249/6304	5.04703e-05	0.0238472	0.0221272	orf19.6214/orf19.6344/orf19.3133/orf19.6640/orf19.4317/orf19.3888/orf19.704/orf19.2172/orf19.5861/orf19.734/orf19.2841/orf19.5113/orf19.3278/orf19.4899/orf19.7479/orf19.6739/orf19.6116	17	C_albicans	147
up	down	GO:0009415	response to water	3/145	5/6304	0.000115246	0.0272269	0.0252631	orf19.6214/orf19.6640/orf19.7479	3	C_albicans	147
up	down	GO:0071462	cellular response to water stimulus	3/145	5/6304	0.000115246	0.0272269	0.0252631	orf19.6214/orf19.6640/orf19.7479	3	C_albicans	147
up	down	GO:0072524	pyridine-containing compound metabolic process	8/145	69/6304	0.000164961	0.0311775	0.0289289	orf19.3133/orf19.3888/orf19.704/orf19.734/orf19.5525/orf19.5113/orf19.4736/orf19.550	8	C_albicans	147
up	noDEG	NA	NA	NA	NA	NA	NA	NA	NA	NA	C_albicans	915
up	up	GO:0055085	transmembrane transport	68/613	372/6304	1.19951e-07	0.000218311	0.000210861	orf19.4980/orf19.6070/orf19.3931/orf19.2942/orf19.7093/orf19.5447/orf19.5307/orf19.3646/orf19.5255/orf19.313/orf19.7282/orf19.4335/orf19.2882/orf19.2117/orf19.4802/orf19.7411/orf19.2517/orf19.4546/orf19.5770/orf19.4041/orf19.1077/orf19.7313/orf19.2891/orf19.804/orf19.4356/orf19.2633/orf19.5870/orf19.4599/orf19.1224/orf19.4328/orf19.5962/orf19.5634/orf19.6993/orf19.4456/orf19.3112/orf19.7331/orf19…	68	C_albicans	618
up	up	GO:0072329	monocarboxylic acid catabolic process	17/613	45/6304	4.0782e-07	0.000371116	0.000358453	orf19.3931/orf19.4894/orf19.6844/orf19.1288/orf19.2599/orf19.7520/orf19.1652/orf19.1655/orf19.4591/orf19.6254/orf19.638/orf19.1499/orf19.2633/orf19.4551/orf19.2752/orf19.802/orf19.5730	17	C_albicans	618
up	up	GO:0055114	oxidation-reduction process	72/613	421/6304	7.50196e-07	0.000455119	0.000439588	orf19.3065/orf19.5728/orf19.4933/orf19.6073/orf19.5005/orf19.5639/orf19.3840/orf19.2970/orf19.946/orf19.1288/orf19.2262/orf19.7448/orf19.5025/orf19.7098/orf19.7520/orf19.1652/orf19.1655/orf19.288/orf19.1719/orf19.6999/orf19.4591/orf19.7434/orf19.4504/orf19.5805/orf19.6254/orf19.541/orf19.6229/orf19.4788/orf19.944/orf19.7131/orf19.638/orf19.1117/orf19.4076/orf19.6306/orf19.2446/orf19.5784/orf19.68…	72	C_albicans	618
up	up	GO:1901607	alpha-amino acid biosynthetic process	26/613	98/6304	1.27467e-06	0.000579974	0.000560183	orf19.56/orf19.5505/orf19.4177/orf19.5645/orf19.5639/orf19.2970/orf19.1789.1/orf19.7448/orf19.3846/orf19.7469/orf19.288/orf19.2947/orf19.5610/orf19.4788/orf19.3770/orf19.1159/orf19.2618/orf19.5811/orf19.346/orf19.6500/orf19.2028/orf19.3221/orf19.4506/orf19.4716/orf19.4630/orf19.2098	26	C_albicans	618
up	up	GO:0043605	cellular amide catabolic process	6/613	9/6304	5.36519e-05	0.0061029	0.00589465	orf19.313/orf19.2065/orf19.1421/orf19.780/orf19.802/orf19.360	6	C_albicans	618
up	up	GO:0017001	antibiotic catabolic process	8/613	18/6304	0.000138045	0.01204	0.0116291	orf19.3931/orf19.6844/orf19.2599/orf19.4591/orf19.6229/orf19.638/orf19.4551/orf19.2752	8	C_albicans	618
up	up	GO:0044282	small molecule catabolic process	25/613	119/6304	0.000149765	0.01204	0.0116291	orf19.3931/orf19.4894/orf19.6844/orf19.1288/orf19.4229/orf19.2599/orf19.7520/orf19.1652/orf19.1655/orf19.4591/orf19.6254/orf19.638/orf19.1499/orf19.2633/orf19.4551/orf19.2752/orf19.780/orf19.346/orf19.6322/orf19.4985/orf19.4630/orf19.802/orf19.2098/orf19.251/orf19.5730	25	C_albicans	618
up	up	GO:0006577	amino-acid betaine metabolic process	5/613	8/6304	0.000373262	0.0219141	0.0211663	orf19.2809/orf19.4591/orf19.7131/orf19.6306/orf19.4551	5	C_albicans	618
up	up	GO:0044262	cellular carbohydrate metabolic process	29/613	156/6304	0.000427286	0.0243019	0.0234726	orf19.6844/orf19.3840/orf19.1288/orf19.7585/orf19.4229/orf19.2990/orf19.7298/orf19.2444/orf19.5068/orf19.7115/orf19.829/orf19.1719/orf19.7434/orf19.1995/orf19.6850/orf19.849/orf19.7319/orf19.6322/orf19.837.1/orf19.7053/orf19.822/orf19.4377/orf19.4937/orf19.4985/orf19.851/orf19.4863/orf19.7362/orf19.3982/orf19.3282	29	C_albicans	618
up	up	GO:0044805	late nucleophagy	6/613	13/6304	0.000778581	0.0382978	0.0369909	orf19.3841/orf19.2480.1/orf19.2982/orf19.2848/orf19.707/orf19.5974	6	C_albicans	618

## Sheet: CAur_vs_CAlb_DOX
Enriched GO terms in various DEG groups for the comparison of DOX based HSP90 depletion response between C. auris and C. albicans
CAur_HSP90_DOX_DEG	CAlb_HSP90_DOX_DEG	ID	Description	GeneRatio	BgRatio	pvalue	p.adjust	qvalue	geneID	Count	orgId	n
down	down	GO:0006412	translation	74/202	472/6304	1.01657e-33	1.22882e-30	1.16212e-30	orf19.6367/orf19.51/orf19.4932/orf19.4336/orf19.6253/orf19.4635/orf19.7019/orf19.3423/orf19.185/orf19.2275/orf19.3541/orf19.2520/orf19.2967/orf19.6701/orf19.7386/orf19.2309.2/orf19.3205/orf19.2709/orf19.3037/orf19.828/orf19.7015/orf19.3034/orf19.7486/orf19.7203/orf19.1700/orf19.6584/orf19.6785/orf19.2478.1/orf19.4931.1/orf19.6047/orf19.6312/orf19.3002/orf19.3504/orf19.6265.1/orf19.2864.1/orf19.63…	74	C_albicans	211			orgId	Which organism's gene IDs were used for GO enrichment analysis. This is IMP when the C. auris vs C. albicans DEG comparison is made
down	down	GO:0043043	peptide biosynthetic process	74/202	476/6304	1.83543e-33	1.22882e-30	1.16212e-30	orf19.6367/orf19.51/orf19.4932/orf19.4336/orf19.6253/orf19.4635/orf19.7019/orf19.3423/orf19.185/orf19.2275/orf19.3541/orf19.2520/orf19.2967/orf19.6701/orf19.7386/orf19.2309.2/orf19.3205/orf19.2709/orf19.3037/orf19.828/orf19.7015/orf19.3034/orf19.7486/orf19.7203/orf19.1700/orf19.6584/orf19.6785/orf19.2478.1/orf19.4931.1/orf19.6047/orf19.6312/orf19.3002/orf19.3504/orf19.6265.1/orf19.2864.1/orf19.63…	74	C_albicans	211			n	Total genes in this group
down	down	GO:0042254	ribosome biogenesis	36/202	308/6304	5.75096e-12	2.56685e-09	2.42751e-09	orf19.6367/orf19.526/orf19.4336/orf19.6253/orf19.7569/orf19.3138/orf19.1164/orf19.2709/orf19.7015/orf19.3034/orf19.1700/orf19.2478.1/orf19.3797/orf19.6312/orf19.3002/orf19.1199/orf19.6265.1/orf19.6375/orf19.2994.1/orf19.2179.2/orf19.3788.1/orf19.73/orf19.838.1/orf19.5466/orf19.4193.1/orf19.667.1/orf19.687.1/orf19.5996.1/orf19.3325.3/orf19.1635/orf19.7018/orf19.4490/orf19.4660/orf19.2232/orf19.665…	36	C_albicans	211
down	down	GO:0006458	'de novo' protein folding	6/202	11/6304	4.06332e-07	0.000108816	0.000102909	orf19.6367/orf19.717/orf19.5858/orf19.1154/orf19.2709/orf19.506	6	C_albicans	211
down	down	GO:0006364	rRNA processing	22/202	217/6304	1.33539e-06	0.000255442	0.000241576	orf19.6367/orf19.526/orf19.6253/orf19.7569/orf19.3138/orf19.2709/orf19.2478.1/orf19.3002/orf19.1199/orf19.6265.1/orf19.6375/orf19.2994.1/orf19.3788.1/orf19.838.1/orf19.5466/orf19.4193.1/orf19.667.1/orf19.3325.3/orf19.7018/orf19.4490/orf19.4660/orf19.665	22	C_albicans	211
down	down	GO:0006407	rRNA export from nucleus	5/202	12/6304	2.11984e-05	0.00189231	0.00178959	orf19.4336/orf19.6312/orf19.2179.2/orf19.5996.1/orf19.7018	5	C_albicans	211
down	down	GO:0051029	rRNA transport	5/202	12/6304	2.11984e-05	0.00189231	0.00178959	orf19.4336/orf19.6312/orf19.2179.2/orf19.5996.1/orf19.7018	5	C_albicans	211
down	down	GO:0006450	regulation of translational fidelity	5/202	15/6304	7.42859e-05	0.0058511	0.00553349	orf19.6367/orf19.6253/orf19.2709/orf19.838.1/orf19.3572.3	5	C_albicans	211
down	down	GO:0071428	rRNA-containing ribonucleoprotein complex export from nucleus	8/202	52/6304	0.000216486	0.0152566	0.0144284	orf19.6367/orf19.4336/orf19.2709/orf19.3034/orf19.6312/orf19.2179.2/orf19.5996.1/orf19.7018	8	C_albicans	211
down	noDEG	GO:0034354	'de novo' NAD biosynthetic process from tryptophan	4/95	6/3798	5.30709e-06	0.00224225	0.00215356	B9J08_005101/B9J08_001602/B9J08_000789/B9J08_003054	4	C_auris	164
down	noDEG	GO:0034627	'de novo' NAD biosynthetic process	4/95	6/3798	5.30709e-06	0.00224225	0.00215356	B9J08_005101/B9J08_001602/B9J08_000789/B9J08_003054	4	C_auris	164
down	noDEG	GO:0006733	oxidoreduction coenzyme metabolic process	8/95	59/3798	8.84655e-05	0.0233409	0.0224178	B9J08_004122/B9J08_003306/B9J08_000619/B9J08_005101/B9J08_001602/B9J08_000789/B9J08_003054/B9J08_004171	8	C_auris	164
down	noDEG	GO:0042430	indole-containing compound metabolic process	4/95	13/3798	0.000220979	0.0233409	0.0224178	B9J08_005101/B9J08_001602/B9J08_000789/B9J08_003054	4	C_auris	164
down	noDEG	GO:0055114	oxidation-reduction process	22/95	406/3798	0.000303275	0.0284742	0.027348	B9J08_003916/B9J08_003612/B9J08_003609/B9J08_002925/B9J08_003306/B9J08_002652/B9J08_002420/B9J08_002349/B9J08_001759/B9J08_000253/B9J08_005101/B9J08_003032/B9J08_005075/B9J08_001073/B9J08_000874/B9J08_000789/B9J08_002692/B9J08_001372/B9J08_000980/B9J08_001550/B9J08_001525/B9J08_001535	22	C_auris	164
down	noDEG	GO:0072525	pyridine-containing compound biosynthetic process	6/95	42/3798	0.000529801	0.0406983	0.0390886	B9J08_003306/B9J08_005101/B9J08_001602/B9J08_000789/B9J08_003054/B9J08_004171	6	C_auris	164
down	up	NA	NA	NA	NA	NA	NA	NA	NA	NA	C_albicans	116
noDEG	down	GO:0034660	ncRNA metabolic process	223/1363	419/6304	3.17571e-49	7.49151e-46	6.84617e-46	orf19.1687/orf19.4537/orf19.2090/orf19.3962/orf19.3978/orf19.2676/orf19.5081/orf19.3812/orf19.172/orf19.1646/orf19.6074/orf19.58/orf19.7646/orf19.2831/orf19.2643/orf19.7361/orf19.6340/orf19.5226/orf19.5229/orf19.1915/orf19.7601/orf19.1753/orf19.7546/orf19.5106/orf19.6234/orf19.7067/orf19.3265/orf19.3304/orf19.5198/orf19.4418/orf19.2042/orf19.4640/orf19.7064/orf19.2984/orf19.1791/orf19.2790/orf19.…	223	C_albicans	1406
noDEG	down	GO:0042254	ribosome biogenesis	180/1363	308/6304	3.16064e-47	3.72797e-44	3.40683e-44	orf19.1687/orf19.2090/orf19.4261/orf19.3962/orf19.3978/orf19.5081/orf19.2185/orf19.3812/orf19.1646/orf19.6074/orf19.2183/orf19.58/orf19.7646/orf19.6346/orf19.5232/orf19.5229/orf19.1915/orf19.7601/orf19.59/orf19.1753/orf19.5927/orf19.7546/orf19.1555/orf19.5106/orf19.6234/orf19.6236/orf19.3304/orf19.5198/orf19.4640/orf19.1791/orf19.4492/orf19.5991/orf19.5835/orf19.563/orf19.4093/orf19.1601/orf19.36…	180	C_albicans	1406
noDEG	down	GO:0042255	ribosome assembly	32/1363	52/6304	4.92674e-10	6.45677e-08	5.90057e-08	orf19.4261/orf19.5081/orf19.1646/orf19.5232/orf19.6234/orf19.1791/orf19.5835/orf19.1601/orf19.2935/orf19.6286.2/orf19.4697/orf19.1578/orf19.4029/orf19.4760/orf19.3087/orf19.3778/orf19.3553/orf19.6014/orf19.6298/orf19.3463/orf19.7635/orf19.5550/orf19.3481/orf19.2329.1/orf19.7048.1/orf19.4149.1/orf19.3003.1/orf19.6589/orf19.1470/orf19.6975/orf19.3478/orf19.4401	32	C_albicans	1406
noDEG	down	GO:0006403	RNA localization	57/1363	130/6304	8.44589e-09	9.0563e-07	8.27617e-07	orf19.1065/orf19.382/orf19.5085/orf19.2183/orf19.58/orf19.6346/orf19.5229/orf19.5927/orf19.6252/orf19.1555/orf19.145/orf19.3015/orf19.4479/orf19.7384/orf19.7136/orf19.4560/orf19.2665/orf19.2917/orf19.939/orf19.1642/orf19.6369/orf19.2953/orf19.3334/orf19.879/orf19.7650/orf19.6014/orf19.3463/orf19.5627/orf19.5917.3/orf19.5184/orf19.7048.1/orf19.7238/orf19.5436/orf19.7177/orf19.1697/orf19.4627/orf19…	57	C_albicans	1406
noDEG	down	GO:0098781	ncRNA transcription	30/1363	53/6304	2.73274e-08	2.52911e-06	2.31124e-06	orf19.4537/orf19.172/orf19.2831/orf19.2643/orf19.6340/orf19.7067/orf19.1837/orf19.2017/orf19.2287/orf19.2594/orf19.2847/orf19.7062/orf19.5608/orf19.5597/orf19.1589/orf19.443/orf19.4601/orf19.4896/orf19.6559/orf19.2876/orf19.5360/orf19.4502/orf19.2715/orf19.2325/orf19.2687.1/orf19.5847/orf19.3990/orf19.1839/orf19.3564/orf19.1853	30	C_albicans	1406
noDEG	down	GO:0006412	translation	150/1363	472/6304	6.01952e-08	4.54175e-06	4.15051e-06	orf19.382/orf19.4261/orf19.3977/orf19.5081/orf19.3812/orf19.2191/orf19.7187/orf19.5420/orf19.7577/orf19.6345/orf19.5230/orf19.5226/orf19.4223/orf19.5928/orf19.5927/orf19.1545/orf19.825/orf19.6231/orf19.989/orf19.839/orf19.5201/orf19.2019/orf19.7064/orf19.2984/orf19.2992/orf19.1238/orf19.6060/orf19.145/orf19.5483/orf19.7236/orf19.1601/orf19.2654/orf19.5684/orf19.1217/orf19.2382/orf19.6406/orf19.29…	150	C_albicans	1406
noDEG	down	GO:0043043	peptide biosynthetic process	151/1363	476/6304	6.16092e-08	4.54175e-06	4.15051e-06	orf19.382/orf19.4261/orf19.3977/orf19.5081/orf19.3812/orf19.2191/orf19.7187/orf19.5420/orf19.7577/orf19.6345/orf19.5230/orf19.5226/orf19.4223/orf19.5928/orf19.5927/orf19.1545/orf19.825/orf19.6231/orf19.989/orf19.839/orf19.5201/orf19.2019/orf19.7064/orf19.2984/orf19.2992/orf19.1238/orf19.6060/orf19.145/orf19.5483/orf19.7236/orf19.1601/orf19.2654/orf19.5684/orf19.1217/orf19.2382/orf19.6406/orf19.29…	151	C_albicans	1406
noDEG	down	GO:0050658	RNA transport	50/1363	114/6304	6.92199e-08	4.80264e-06	4.38893e-06	orf19.1065/orf19.382/orf19.5085/orf19.2183/orf19.6346/orf19.5229/orf19.5927/orf19.6252/orf19.1555/orf19.145/orf19.3015/orf19.4479/orf19.7384/orf19.7136/orf19.2665/orf19.2917/orf19.6369/orf19.2953/orf19.3334/orf19.7650/orf19.6014/orf19.3463/orf19.5917.3/orf19.5184/orf19.7048.1/orf19.7238/orf19.5436/orf19.7177/orf19.1697/orf19.4627/orf19.7332/orf19.3333/orf19.1335/orf19.5507/orf19.2002/orf19.6886/o…	50	C_albicans	1406
noDEG	down	GO:0006626	protein targeting to mitochondrion	30/1363	55/6304	8.55432e-08	5.76561e-06	5.26895e-06	orf19.1065/orf19.4396/orf19.240/orf19.7358/orf19.6295/orf19.954/orf19.1361/orf19.3691/orf19.3026/orf19.2953/orf19.3696/orf19.2524/orf19.5143/orf19.1195/orf19.4022/orf19.925/orf19.6696/orf19.680/orf19.1352/orf19.1252/orf19.6524/orf19.3192/orf19.6565/orf19.6247.1/orf19.3574/orf19.1896/orf19.1650/orf19.6183/orf19.2754/orf19.6531.1	30	C_albicans	1406
noDEG	down	GO:0071166	ribonucleoprotein complex localization	47/1363	106/6304	1.14494e-07	6.92539e-06	6.32882e-06	orf19.382/orf19.5085/orf19.2183/orf19.6346/orf19.5229/orf19.5927/orf19.6252/orf19.1555/orf19.145/orf19.3015/orf19.4479/orf19.7384/orf19.7136/orf19.2665/orf19.2917/orf19.3334/orf19.7650/orf19.6014/orf19.3463/orf19.5917.3/orf19.5184/orf19.7048.1/orf19.7238/orf19.5436/orf19.7177/orf19.1697/orf19.4627/orf19.7332/orf19.3333/orf19.1335/orf19.5507/orf19.2002/orf19.6886/orf19.7076/orf19.1470/orf19.5493/o…	47	C_albicans	1406
noDEG	down	GO:0071426	ribonucleoprotein complex export from nucleus	47/1363	106/6304	1.14494e-07	6.92539e-06	6.32882e-06	orf19.382/orf19.5085/orf19.2183/orf19.6346/orf19.5229/orf19.5927/orf19.6252/orf19.1555/orf19.145/orf19.3015/orf19.4479/orf19.7384/orf19.7136/orf19.2665/orf19.2917/orf19.3334/orf19.7650/orf19.6014/orf19.3463/orf19.5917.3/orf19.5184/orf19.7048.1/orf19.7238/orf19.5436/orf19.7177/orf19.1697/orf19.4627/orf19.7332/orf19.3333/orf19.1335/orf19.5507/orf19.2002/orf19.6886/orf19.7076/orf19.1470/orf19.5493/o…	47	C_albicans	1406
noDEG	down	GO:0071826	ribonucleoprotein complex subunit organization	58/1363	143/6304	1.81027e-07	9.70553e-06	8.86947e-06	orf19.1687/orf19.4261/orf19.6239/orf19.5081/orf19.1646/orf19.7646/orf19.5232/orf19.4223/orf19.3129/orf19.6234/orf19.1791/orf19.145/orf19.5991/orf19.5835/orf19.1601/orf19.1084/orf19.4724/orf19.2935/orf19.6286.2/orf19.4697/orf19.7384/orf19.2436/orf19.5351/orf19.5465/orf19.1578/orf19.4029/orf19.4760/orf19.3599/orf19.3087/orf19.3778/orf19.3553/orf19.6014/orf19.4799/orf19.6298/orf19.3463/orf19.7635/or…	58	C_albicans	1406
noDEG	down	GO:0070585	protein localization to mitochondrion	31/1363	61/6304	4.33861e-07	2.08873e-05	1.9088e-05	orf19.1065/orf19.4396/orf19.240/orf19.7358/orf19.6295/orf19.954/orf19.1361/orf19.3691/orf19.458/orf19.3026/orf19.2953/orf19.3696/orf19.2524/orf19.5143/orf19.1195/orf19.4022/orf19.925/orf19.6696/orf19.680/orf19.1352/orf19.1252/orf19.6524/orf19.3192/orf19.6565/orf19.6247.1/orf19.3574/orf19.1896/orf19.1650/orf19.6183/orf19.2754/orf19.6531.1	31	C_albicans	1406
noDEG	down	GO:0072655	establishment of protein localization to mitochondrion	31/1363	61/6304	4.33861e-07	2.08873e-05	1.9088e-05	orf19.1065/orf19.4396/orf19.240/orf19.7358/orf19.6295/orf19.954/orf19.1361/orf19.3691/orf19.458/orf19.3026/orf19.2953/orf19.3696/orf19.2524/orf19.5143/orf19.1195/orf19.4022/orf19.925/orf19.6696/orf19.680/orf19.1352/orf19.1252/orf19.6524/orf19.3192/orf19.6565/orf19.6247.1/orf19.3574/orf19.1896/orf19.1650/orf19.6183/orf19.2754/orf19.6531.1	31	C_albicans	1406
noDEG	down	GO:0007005	mitochondrion organization	80/1363	224/6304	5.99736e-07	2.72073e-05	2.48636e-05	orf19.1065/orf19.439/orf19.415/orf19.4144/orf19.6034/orf19.6041/orf19.4396/orf19.4715/orf19.2249/orf19.240/orf19.6071/orf19.7358/orf19.6295/orf19.954/orf19.6246/orf19.1361/orf19.3691/orf19.3686/orf19.458/orf19.3026/orf19.6126/orf19.1643/orf19.2953/orf19.6208/orf19.3757/orf19.4519/orf19.1466/orf19.6045/orf19.3244/orf19.6100/orf19.5515/orf19.3696/orf19.2524/orf19.5143/orf19.1195/orf19.5015/orf19.28…	80	C_albicans	1406
noDEG	down	GO:0007006	mitochondrial membrane organization	26/1363	49/6304	1.27552e-06	5.47083e-05	4.99956e-05	orf19.415/orf19.4396/orf19.7358/orf19.458/orf19.2953/orf19.3757/orf19.6100/orf19.3696/orf19.5143/orf19.4022/orf19.925/orf19.6062.3/orf19.6696/orf19.5491.1/orf19.3154/orf19.3782.2/orf19.5660.1/orf19.680/orf19.1352/orf19.6524/orf19.6565/orf19.6247.1/orf19.1650/orf19.6183/orf19.2754/orf19.6531.1	26	C_albicans	1406
noDEG	down	GO:0031503	protein-containing complex localization	51/1363	133/6304	7.01493e-06	0.000271282	0.000247913	orf19.5682/orf19.382/orf19.6239/orf19.5085/orf19.2183/orf19.6346/orf19.5229/orf19.5927/orf19.6252/orf19.1555/orf19.145/orf19.3015/orf19.4479/orf19.7384/orf19.7136/orf19.2665/orf19.2917/orf19.3334/orf19.7650/orf19.6014/orf19.2383/orf19.3463/orf19.5917.3/orf19.5184/orf19.7048.1/orf19.7238/orf19.5436/orf19.7177/orf19.1697/orf19.4627/orf19.7332/orf19.3333/orf19.1335/orf19.5507/orf19.2002/orf19.6886/o…	51	C_albicans	1406
noDEG	down	GO:0098813	nuclear chromosome segregation	55/1363	147/6304	7.34149e-06	0.000279332	0.00025527	orf19.2827/orf19.3356/orf19.3130/orf19.4557/orf19.6034/orf19.1238/orf19.1792/orf19.7232/orf19.1834/orf19.4136/orf19.2873/orf19.6924/orf19.7621/orf19.3623/orf19.712/orf19.5827/orf19.3211/orf19.7658/orf19.6789/orf19.5184/orf19.576/orf19.2876/orf19.7663/orf19.5954/orf19.2678/orf19.7083/orf19.4437/orf19.2641/orf19.2964/orf19.6537/orf19.2326/orf19.5160/orf19.5008.1/orf19.2763/orf19.4675/orf19.596.2/or…	55	C_albicans	1406
noDEG	down	GO:0010608	posttranscriptional regulation of gene expression	42/1363	103/6304	7.64107e-06	0.000286115	0.000261469	orf19.4261/orf19.5081/orf19.2191/orf19.7187/orf19.58/orf19.7577/orf19.5229/orf19.4223/orf19.825/orf19.839/orf19.1238/orf19.6060/orf19.145/orf19.5483/orf19.2654/orf19.1217/orf19.7387/orf19.4760/orf19.939/orf19.407/orf19.3334/orf19.6776/orf19.7382/orf19.5627/orf19.3182/orf19.3547/orf19.5515/orf19.6676/orf19.7238/orf19.2387/orf19.4929/orf19.4796/orf19.3838/orf19.6563.1/orf19.5943.1/orf19.3333/orf19.…	42	C_albicans	1406
noDEG	down	GO:0006417	regulation of translation	39/1363	95/6304	1.33022e-05	0.000468357	0.000428011	orf19.4261/orf19.5081/orf19.2191/orf19.7187/orf19.58/orf19.7577/orf19.5229/orf19.4223/orf19.825/orf19.839/orf19.1238/orf19.6060/orf19.145/orf19.5483/orf19.2654/orf19.1217/orf19.7387/orf19.4760/orf19.939/orf19.407/orf19.3334/orf19.6776/orf19.7382/orf19.3182/orf19.3547/orf19.5515/orf19.6676/orf19.7238/orf19.4929/orf19.4796/orf19.3838/orf19.6563.1/orf19.5943.1/orf19.102/orf19.5788/orf19.3426/orf19.2…	39	C_albicans	1406
noDEG	down	GO:0006839	mitochondrial transport	32/1363	73/6304	1.61245e-05	0.000559379	0.000511193	orf19.1065/orf19.4159/orf19.5653/orf19.4396/orf19.240/orf19.7358/orf19.6295/orf19.954/orf19.1361/orf19.3691/orf19.3026/orf19.2953/orf19.3696/orf19.2524/orf19.5143/orf19.1195/orf19.4022/orf19.925/orf19.6696/orf19.680/orf19.1352/orf19.1252/orf19.6524/orf19.3192/orf19.6565/orf19.6247.1/orf19.3574/orf19.1896/orf19.1650/orf19.6183/orf19.2754/orf19.6531.1	32	C_albicans	1406
noDEG	down	GO:0032259	methylation	39/1363	96/6304	1.78107e-05	0.000608919	0.000556465	orf19.7601/orf19.6377/orf19.4007/orf19.7067/orf19.3265/orf19.2790/orf19.3582/orf19.2654/orf19.5783/orf19.3798/orf19.6751/orf19.7136/orf19.920/orf19.4760/orf19.7116/orf19.3676/orf19.3836/orf19.7069/orf19.5038/orf19.1476/orf19.592/orf19.76/orf19.2575/orf19.7366/orf19.7291/orf19.5365/orf19.7402/orf19.1557/orf19.1059/orf19.6847/orf19.518/orf19.4375/orf19.501/orf19.500/orf19.1061/orf19.1305/orf19.3585…	39	C_albicans	1406
noDEG	down	GO:0034728	nucleosome organization	34/1363	81/6304	2.70935e-05	0.000887689	0.000811222	orf19.3949/orf19.327/orf19.3129/orf19.6252/orf19.7234/orf19.4904/orf19.2507/orf19.6924/orf19.7136/orf19.1052/orf19.6719/orf19.798/orf19.2606/orf19.3359/orf19.2041/orf19.2739/orf19.1030/orf19.4437/orf19.2964/orf19.5137.1/orf19.2485/orf19.190/orf19.239/orf19.5501/orf19.5093/orf19.4623.3/orf19.1059/orf19.6539/orf19.1061/orf19.2099/orf19.1051/orf19.6925/orf19.1854/orf19.1853	34	C_albicans	1406
noDEG	down	GO:0000819	sister chromatid segregation	47/1363	125/6304	2.89812e-05	0.000923874	0.000844289	orf19.2827/orf19.3356/orf19.3130/orf19.4557/orf19.6034/orf19.1238/orf19.1792/orf19.7232/orf19.1834/orf19.4136/orf19.2873/orf19.6924/orf19.7621/orf19.3623/orf19.712/orf19.5827/orf19.3211/orf19.7658/orf19.5184/orf19.576/orf19.2876/orf19.2678/orf19.7083/orf19.4437/orf19.2641/orf19.2964/orf19.6537/orf19.2326/orf19.5160/orf19.2763/orf19.4400/orf19.2029/orf19.964/orf19.6463/orf19.7035/orf19.1622/orf19.…	47	C_albicans	1406
noDEG	down	GO:0034248	regulation of cellular amide metabolic process	40/1363	102/6304	3.70999e-05	0.00108048	0.000987402	orf19.4261/orf19.5081/orf19.2191/orf19.7187/orf19.58/orf19.7577/orf19.5229/orf19.4223/orf19.825/orf19.839/orf19.1238/orf19.6060/orf19.145/orf19.5483/orf19.2654/orf19.1217/orf19.7387/orf19.4760/orf19.939/orf19.407/orf19.3334/orf19.6776/orf19.7382/orf19.3182/orf19.3547/orf19.5515/orf19.6676/orf19.7238/orf19.2876/orf19.4929/orf19.4796/orf19.3838/orf19.6563.1/orf19.5943.1/orf19.102/orf19.5788/orf19.3…	40	C_albicans	1406
noDEG	down	GO:0009116	nucleoside metabolic process	17/1363	32/6304	8.87662e-05	0.00240689	0.00219956	orf19.3911/orf19.2193/orf19.1115/orf19.1233/orf19.1575/orf19.6938/orf19.5630/orf19.18/orf19.5591/orf19.1716/orf19.4195.1/orf19.5832/orf19.3941/orf19.4311/orf19.4611/orf19.4813/orf19.6569	17	C_albicans	1406
noDEG	down	GO:0015985	energy coupled proton transport, down electrochemical gradient	12/1363	19/6304	0.000108634	0.00278553	0.00254558	orf19.5419/orf19.5653/orf19.2785/orf19.6854/orf19.3757/orf19.3579/orf19.5491.1/orf19.5660.1/orf19.5231.2/orf19.3223/orf19.2066.1/orf19.5597.1	12	C_albicans	1406
noDEG	down	GO:0015986	ATP synthesis coupled proton transport	12/1363	19/6304	0.000108634	0.00278553	0.00254558	orf19.5419/orf19.5653/orf19.2785/orf19.6854/orf19.3757/orf19.3579/orf19.5491.1/orf19.5660.1/orf19.5231.2/orf19.3223/orf19.2066.1/orf19.5597.1	12	C_albicans	1406
noDEG	down	GO:0017038	protein import	38/1363	102/6304	0.000206128	0.00501295	0.00458113	orf19.1065/orf19.5682/orf19.5085/orf19.4188/orf19.2820/orf19.4396/orf19.240/orf19.7358/orf19.2436/orf19.2094/orf19.954/orf19.1361/orf19.3691/orf19.6418/orf19.2953/orf19.3696/orf19.2524/orf19.5143/orf19.4022/orf19.4627/orf19.925/orf19.6696/orf19.2002/orf19.4808/orf19.5887/orf19.680/orf19.2489/orf19.1352/orf19.1252/orf19.3552/orf19.6524/orf19.6565/orf19.3574/orf19.1896/orf19.1650/orf19.6183/orf19.2…	38	C_albicans	1406
noDEG	down	GO:0046390	ribose phosphate biosynthetic process	32/1363	82/6304	0.000242056	0.00565356	0.00516655	orf19.2193/orf19.5419/orf19.5906/orf19.1776/orf19.3097/orf19.5653/orf19.2785/orf19.5789/orf19.1115/orf19.1233/orf19.6317/orf19.1575/orf19.6854/orf19.18/orf19.3757/orf19.1716/orf19.5061/orf19.3579/orf19.1067/orf19.3967/orf19.6540/orf19.5491.1/orf19.5832/orf19.5660.1/orf19.5231.2/orf19.3941/orf19.4311/orf19.4611/orf19.4813/orf19.3223/orf19.2066.1/orf19.5597.1	32	C_albicans	1406
noDEG	down	GO:0140053	mitochondrial gene expression	33/1363	90/6304	0.000733441	0.0139531	0.0127512	orf19.7187/orf19.5420/orf19.7577/orf19.2019/orf19.2042/orf19.2984/orf19.6041/orf19.7245/orf19.2382/orf19.4739/orf19.5705/orf19.4740/orf19.5050/orf19.4299/orf19.3350/orf19.4051/orf19.6136/orf19.2415/orf19.6503/orf19.4519/orf19.109/orf19.1528/orf19.5515/orf19.1201/orf19.4929/orf19.2852/orf19.4273/orf19.2650.1/orf19.6563.1/orf19.2039/orf19.2201/orf19.2494/orf19.1305	33	C_albicans	1406
noDEG	down	GO:1901657	glycosyl compound metabolic process	17/1363	37/6304	0.000820923	0.0154925	0.0141579	orf19.3911/orf19.2193/orf19.1115/orf19.1233/orf19.1575/orf19.6938/orf19.5630/orf19.18/orf19.5591/orf19.1716/orf19.4195.1/orf19.5832/orf19.3941/orf19.4311/orf19.4611/orf19.4813/orf19.6569	17	C_albicans	1406
noDEG	down	GO:0140014	mitotic nuclear division	47/1363	142/6304	0.000917954	0.0170809	0.0156095	orf19.5085/orf19.2827/orf19.3356/orf19.3130/orf19.4557/orf19.6034/orf19.1238/orf19.1792/orf19.7232/orf19.1834/orf19.4136/orf19.2873/orf19.6924/orf19.4560/orf19.3697/orf19.7621/orf19.3623/orf19.712/orf19.5827/orf19.6789/orf19.5184/orf19.576/orf19.2876/orf19.2678/orf19.7083/orf19.7186/orf19.2641/orf19.6537/orf19.2326/orf19.5160/orf19.2763/orf19.4400/orf19.964/orf19.6463/orf19.1622/orf19.1883/orf19.…	47	C_albicans	1406
noDEG	down	GO:0009060	aerobic respiration	27/1363	73/6304	0.00186409	0.0300782	0.0274872	orf19.7187/orf19.2644/orf19.4016/orf19.5230/orf19.3577/orf19.5791/orf19.6165/orf19.6724/orf19.4602/orf19.6126/orf19.1957/orf19.1480/orf19.4826/orf19.4519/orf19.93/orf19.1471/orf19.873.1/orf19.4495/orf19.4273/orf19.913.2/orf19.2439.1/orf19.4225.1/orf19.1843/orf19.5893/orf19.6461/orf19.1860/orf19.543	27	C_albicans	1406
noDEG	down	GO:0006099	tricarboxylic acid cycle	10/1363	19/6304	0.00289048	0.0437664	0.0399962	orf19.5791/orf19.6165/orf19.6724/orf19.4602/orf19.6126/orf19.1480/orf19.4826/orf19.4225.1/orf19.1860/orf19.543	10	C_albicans	1406
noDEG	down	GO:0033750	ribosome localization	18/1363	44/6304	0.00294992	0.0437664	0.0399962	orf19.2183/orf19.6346/orf19.3015/orf19.4479/orf19.7384/orf19.2917/orf19.7650/orf19.6014/orf19.3463/orf19.5184/orf19.7048.1/orf19.4627/orf19.2002/orf19.6886/orf19.5887/orf19.706/orf19.6648/orf19.7160	18	C_albicans	1406
noDEG	down	GO:0006637	acyl-CoA metabolic process	11/1363	22/6304	0.00302563	0.0437881	0.0400161	orf19.7312/orf19.3097/orf19.5021/orf19.3358/orf19.4809/orf19.6105/orf19.1031/orf19.4606/orf19.5294/orf19.1860/orf19.6561	11	C_albicans	1406
noDEG	down	GO:0035383	thioester metabolic process	11/1363	22/6304	0.00302563	0.0437881	0.0400161	orf19.7312/orf19.3097/orf19.5021/orf19.3358/orf19.4809/orf19.6105/orf19.1031/orf19.4606/orf19.5294/orf19.1860/orf19.6561	11	C_albicans	1406
noDEG	up	GO:0072329	monocarboxylic acid catabolic process	30/1393	45/6304	1.6801e-10	4.07592e-07	3.93497e-07	orf19.4543/orf19.4894/orf19.3252/orf19.5640/orf19.6844/orf19.4122/orf19.1288/orf19.6755/orf19.1805/orf19.2599/orf19.7520/orf19.1652/orf19.1655/orf19.4591/orf19.6254/orf19.7570/orf19.638/orf19.6445/orf19.1499/orf19.2633/orf19.4551/orf19.4833/orf19.5097/orf19.2283/orf19.4157/orf19.802/orf19.2989/orf19.5723/orf19.5730/orf19.5731	30	C_albicans	1458
noDEG	up	GO:0055114	oxidation-reduction process	144/1393	421/6304	2.37857e-09	2.8852e-06	2.78543e-06	orf19.3065/orf19.4754/orf19.4543/orf19.5728/orf19.4933/orf19.6073/orf19.1559/orf19.1565/orf19.5005/orf19.5639/orf19.5640/orf19.3840/orf19.2970/orf19.4122/orf19.1462/orf19.1288/orf19.7448/orf19.238/orf19.5025/orf19.349/orf19.7098/orf19.3283/orf19.6755/orf19.1805/orf19.4898/orf19.3133/orf19.4024/orf19.7520/orf19.1652/orf19.1655/orf19.1362/orf19.6066/orf19.4317/orf19.6257/orf19.6143/orf19.288/orf19.…	144	C_albicans	1458
noDEG	up	GO:0044282	small molecule catabolic process	47/1393	119/6304	1.17056e-05	0.00177486	0.00171348	orf19.4543/orf19.4894/orf19.3252/orf19.5640/orf19.6844/orf19.1237/orf19.4122/orf19.1288/orf19.4229/orf19.6755/orf19.1805/orf19.2599/orf19.797/orf19.7520/orf19.1652/orf19.1655/orf19.4317/orf19.4591/orf19.6254/orf19.7570/orf19.1180/orf19.638/orf19.6445/orf19.1499/orf19.2633/orf19.3894/orf19.4551/orf19.4833/orf19.5097/orf19.2841/orf19.2315/orf19.5113/orf19.2283/orf19.539/orf19.1685/orf19.5480/orf19.…	47	C_albicans	1458
noDEG	up	GO:0044283	small molecule biosynthetic process	99/1393	323/6304	0.000152945	0.014271	0.0137775	orf19.4540/orf19.646/orf19.4650/orf19.4000/orf19.4933/orf19.118/orf19.4015/orf19.56/orf19.5505/orf19.1559/orf19.3371/orf19.4177/orf19.5645/orf19.5639/orf19.5640/orf19.4718/orf19.2970/orf19.1237/orf19.1789.1/orf19.5837/orf19.6086/orf19.183/orf19.1613/orf19.4229/orf19.4235/orf19.1377/orf19.7448/orf19.5963/orf19.2593/orf19.489/orf19.1828/orf19.3846/orf19.797/orf19.4024/orf19.923/orf19.6066/orf19.709…	99	C_albicans	1458
noDEG	up	GO:0010035	response to inorganic substance	37/1393	98/6304	0.000288766	0.0250195	0.0241543	orf19.4754/orf19.4827/orf19.6214/orf19.4177/orf19.6640/orf19.5059/orf19.6656/orf19.1721/orf19.1623/orf19.3176/orf19.943/orf19.6229/orf19.7207/orf19.113/orf19.6296/orf19.1670/orf19.7401/orf19.4449/orf19.7359/orf19.4869/orf19.1228/orf19.4290/orf19.7479/orf19.3845/orf19.1032/orf19.2842/orf19.5034/orf19.5924/orf19.1754/orf19.517/orf19.6059/orf19.5001/orf19.2762/orf19.2693/orf19.4215/orf19.5742/orf19.…	37	C_albicans	1458
noDEG	up	GO:1901615	organic hydroxy compound metabolic process	42/1393	116/6304	0.000334414	0.0279755	0.027008	orf19.4894/orf19.3371/orf19.1237/orf19.4229/orf19.1377/orf19.5963/orf19.6755/orf19.5611/orf19.489/orf19.1828/orf19.3133/orf19.5068/orf19.2809/orf19.2947/orf19.6459/orf19.1623/orf19.4028/orf19.2616/orf19.1887/orf19.276/orf19.2248/orf19.2633/orf19.7306/orf19.3894/orf19.4551/orf19.5113/orf19.5000/orf19.2283/orf19.837.1/orf19.4670/orf19.1685/orf19.6889/orf19.4985/orf19.550/orf19.7049/orf19.4863/orf19…	42	C_albicans	1458
noDEG	up	GO:0044262	cellular carbohydrate metabolic process	53/1393	156/6304	0.000379353	0.0287597	0.0277652	orf19.4540/orf19.6214/orf19.6844/orf19.3840/orf19.1288/orf19.4229/orf19.2990/orf19.5384/orf19.7298/orf19.2929/orf19.2444/orf19.3133/orf19.6640/orf19.5068/orf19.7115/orf19.829/orf19.1719/orf19.7434/orf19.7451/orf19.734/orf19.1995/orf19.6850/orf19.3894/orf19.5131/orf19.2808/orf19.4833/orf19.5097/orf19.7359/orf19.849/orf19.2841/orf19.4899/orf19.7479/orf19.837.1/orf19.7053/orf19.3193/orf19.822/orf19.…	53	C_albicans	1458
noDEG	up	GO:0008643	carbohydrate transport	16/1393	32/6304	0.000464565	0.0308913	0.0298231	orf19.5447/orf19.2151/orf19.4384/orf19.734/orf19.4356/orf19.6005/orf19.2633/orf19.4090/orf19.2890/orf19.5962/orf19.6141/orf19.3668/orf19.2425/orf19.4985/orf19.4923/orf19.2160	16	C_albicans	1458
noDEG	up	GO:0007031	peroxisome organization	17/1393	35/6304	0.000479338	0.0308913	0.0298231	orf19.3573/orf19.5640/orf19.3799/orf19.1805/orf19.5943/orf19.7282/orf19.2113/orf19.6254/orf19.4041/orf19.2891/orf19.1089/orf19.6434/orf19.5575/orf19.7481/orf19.2168.3/orf19.3546/orf19.1933	17	C_albicans	1458
noDEG	up	GO:0015849	organic acid transport	29/1393	73/6304	0.000482504	0.0308913	0.0298231	orf19.111/orf19.1308/orf19.5255/orf19.4335/orf19.7411/orf19.7500/orf19.5535/orf19.3653/orf19.1424/orf19.5870/orf19.5994/orf19.6659/orf19.4456/orf19.6993/orf19.5280/orf19.6592/orf19.7370/orf19.3795/orf19.6976/orf19.1393/orf19.2337/orf19.1584/orf19.1867/orf19.7447/orf19.3195/orf19.6654/orf19.97/orf19.5720/orf19.552	29	C_albicans	1458
noDEG	up	GO:0001306	age-dependent response to oxidative stress	7/1393	9/6304	0.000597174	0.0362186	0.0349661	orf19.7044/orf19.829/orf19.6229/orf19.2770.1/orf19.6387/orf19.1992/orf19.7111.1	7	C_albicans	1458
noDEG	up	GO:0007571	age-dependent general metabolic decline	7/1393	9/6304	0.000597174	0.0362186	0.0349661	orf19.7044/orf19.829/orf19.6229/orf19.2770.1/orf19.6387/orf19.1992/orf19.7111.1	7	C_albicans	1458
noDEG	up	GO:0018958	phenol-containing compound metabolic process	6/1393	7/6304	0.000655547	0.0378656	0.0365562	orf19.4894/orf19.1623/orf19.6889/orf19.2282/orf19.4567/orf19.5730	6	C_albicans	1458
up	down	GO:0034470	ncRNA processing	19/75	315/6304	2.4556e-09	1.41443e-06	1.28725e-06	orf19.1849/orf19.7552/orf19.2399/orf19.3303/orf19.5987/orf19.5010/orf19.3161/orf19.661/orf19.2667/orf19.7488/orf19.7154/orf19.475/orf19.6862/orf19.2105/orf19.429/orf19.2237.1/orf19.5430/orf19.6378/orf19.6652	19	C_albicans	79
up	down	GO:0042254	ribosome biogenesis	18/75	308/6304	1.1622e-08	3.34715e-06	3.0462e-06	orf19.1849/orf19.7552/orf19.4191/orf19.2399/orf19.5010/orf19.3161/orf19.661/orf19.2667/orf19.7488/orf19.5912/orf19.7154/orf19.475/orf19.6862/orf19.5299/orf19.2237.1/orf19.5430/orf19.494/orf19.6652	18	C_albicans	79
up	down	GO:0000054	ribosomal subunit export from nucleus	5/75	44/6304	0.000157573	0.00412556	0.00375462	orf19.2399/orf19.2667/orf19.6862/orf19.5299/orf19.2237.1	5	C_albicans	79
up	down	GO:0033750	ribosome localization	5/75	44/6304	0.000157573	0.00412556	0.00375462	orf19.2399/orf19.2667/orf19.6862/orf19.5299/orf19.2237.1	5	C_albicans	79
up	down	GO:0022618	ribonucleoprotein complex assembly	8/75	135/6304	0.000181293	0.00454021	0.00413199	orf19.4191/orf19.3161/orf19.2667/orf19.5912/orf19.475/orf19.6862/orf19.2105/orf19.494	8	C_albicans	79
up	down	GO:0071826	ribonucleoprotein complex subunit organization	8/75	143/6304	0.000269512	0.00620956	0.00565125	orf19.4191/orf19.3161/orf19.2667/orf19.5912/orf19.475/orf19.6862/orf19.2105/orf19.494	8	C_albicans	79
up	down	GO:0055114	oxidation-reduction process	13/75	421/6304	0.00122334	0.0207248	0.0188614	orf19.2192/orf19.3139/orf19.3307/orf19.4871/orf19.3105/orf19.3362/orf19.5136/orf19.7459/orf19.2877/orf19.5801/orf19.6398/orf19.3045/orf19.1932	13	C_albicans	79
up	down	GO:0071166	ribonucleoprotein complex localization	6/75	106/6304	0.00154295	0.0245466	0.0223395	orf19.2399/orf19.2667/orf19.6862/orf19.5299/orf19.2237.1/orf19.3291	6	C_albicans	79
up	down	GO:0006405	RNA export from nucleus	6/75	107/6304	0.00161939	0.0245466	0.0223395	orf19.2399/orf19.2667/orf19.6862/orf19.5299/orf19.2237.1/orf19.3291	6	C_albicans	79
up	down	GO:0051236	establishment of RNA localization	6/75	114/6304	0.00223828	0.0314452	0.0286179	orf19.2399/orf19.2667/orf19.6862/orf19.5299/orf19.2237.1/orf19.3291	6	C_albicans	79
up	down	GO:0006611	protein export from nucleus	6/75	116/6304	0.00244418	0.0327406	0.0297968	orf19.2399/orf19.2667/orf19.6862/orf19.5299/orf19.2237.1/orf19.3291	6	C_albicans	79
up	down	GO:0008655	pyrimidine-containing compound salvage	2/75	8/6304	0.00373362	0.0467514	0.0425479	orf19.5864/orf19.333	2	C_albicans	79
up	noDEG	GO:0035672	oligopeptide transmembrane transport	4/120	8/3798	6.01722e-05	0.0483183	0.047441	B9J08_001899/B9J08_004602/B9J08_003830/B9J08_004188	4	C_auris	239
up	up	GO:0006820	anion transport	20/200	181/6304	9.17834e-07	0.000871572	0.00078414	orf19.932/orf19.2942/orf19.2445/orf19.6316/orf19.4337/orf19.308/orf19.4335/orf19.2882/orf19.1395/orf19.7313/orf19.2179/orf19.4599/orf19.6950/orf19.1224/orf19.6993/orf19.321/orf19.2501/orf19.4063/orf19.6976/orf19.1427	20	C_albicans	210
up	up	GO:0055085	transmembrane transport	30/200	372/6304	1.65541e-06	0.000871572	0.00078414	orf19.1783/orf19.4980/orf19.6070/orf19.5604/orf19.2942/orf19.7093/orf19.2445/orf19.313/orf19.4335/orf19.2882/orf19.4802/orf19.1395/orf19.7313/orf19.2849/orf19.2179/orf19.6832/orf19.4599/orf19.6950/orf19.6023/orf19.1224/orf19.5634/orf19.6993/orf19.3112/orf19.7331/orf19.4527/orf19.321/orf19.6992/orf19.6976/orf19.3526/orf19.1427	30	C_albicans	210
up	up	GO:1901605	alpha-amino acid metabolic process	14/200	137/6304	0.000100927	0.0118085	0.0106239	orf19.1235/orf19.6305/orf19.2092/orf19.4766/orf19.7469/orf19.5610/orf19.986/orf19.638/orf19.6323/orf19.346/orf19.539/orf19.4506/orf19.7611/orf19.2098	14	C_albicans	210
up	up	GO:1905039	carboxylic acid transmembrane transport	7/200	38/6304	0.000159259	0.0152454	0.0137161	orf19.2942/orf19.2445/orf19.4335/orf19.6950/orf19.1224/orf19.6993/orf19.321	7	C_albicans	210
up	up	GO:0055065	metal ion homeostasis	11/200	108/6304	0.000581081	0.0363118	0.0326691	orf19.6070/orf19.3753/orf19.1395/orf19.698/orf19.5741/orf19.6832/orf19.5784/orf19.6554/orf19.5634/orf19.3112/orf19.5635	11	C_albicans	210
up	up	GO:0006772	thiamine metabolic process	3/200	6/6304	0.00058623	0.0363118	0.0326691	orf19.7324/orf19.277/orf19.889	3	C_albicans	210
up	up	GO:0009228	thiamine biosynthetic process	3/200	6/6304	0.00058623	0.0363118	0.0326691	orf19.7324/orf19.277/orf19.889	3	C_albicans	210
up	up	GO:0042723	thiamine-containing compound metabolic process	3/200	6/6304	0.00058623	0.0363118	0.0326691	orf19.7324/orf19.277/orf19.889	3	C_albicans	210
up	up	GO:0042724	thiamine-containing compound biosynthetic process	3/200	6/6304	0.00058623	0.0363118	0.0326691	orf19.7324/orf19.277/orf19.889	3	C_albicans	210

## Sheet: CAur_vs_CAlb_GdA
Enriched GO terms in various DEG groups for the comparison of GdA based HSP90 inhibition response between C. auris and C. albicans
CAur_HSP90_GdA_DEG	CAlb_HSP90_GdA_DEG	ID	Description	GeneRatio	BgRatio	pvalue	p.adjust	qvalue	geneID	Count	orgId	n
down	down	GO:0046031	ADP metabolic process	15/202	29/6304	1.20118e-15	1.64922e-12	1.40096e-12	orf19.903/orf19.6814/orf19.395/orf19.6745/orf19.3888/orf19.734/orf19.3651/orf19.2877/orf19.3575/orf19.1067/orf19.542/orf19.3967/orf19.6540/orf19.5113/orf19.4618	15	C_albicans	210			orgId	Which organism's gene IDs were used for GO enrichment analysis. This is IMP when the C. auris vs C. albicans DEG comparison is made
down	down	GO:0009135	purine nucleoside diphosphate metabolic process	15/202	31/6304	4.39857e-15	2.01308e-12	1.71004e-12	orf19.903/orf19.6814/orf19.395/orf19.6745/orf19.3888/orf19.734/orf19.3651/orf19.2877/orf19.3575/orf19.1067/orf19.542/orf19.3967/orf19.6540/orf19.5113/orf19.4618	15	C_albicans	210			n	Total genes in this group
down	down	GO:0009179	purine ribonucleoside diphosphate metabolic process	15/202	31/6304	4.39857e-15	2.01308e-12	1.71004e-12	orf19.903/orf19.6814/orf19.395/orf19.6745/orf19.3888/orf19.734/orf19.3651/orf19.2877/orf19.3575/orf19.1067/orf19.542/orf19.3967/orf19.6540/orf19.5113/orf19.4618	15	C_albicans	210
down	down	GO:0042866	pyruvate biosynthetic process	13/202	22/6304	9.88099e-15	2.2611e-12	1.92073e-12	orf19.903/orf19.6814/orf19.395/orf19.6745/orf19.3888/orf19.734/orf19.3651/orf19.3575/orf19.1067/orf19.542/orf19.3967/orf19.6540/orf19.4618	13	C_albicans	210
down	down	GO:0072524	pyridine-containing compound metabolic process	20/202	69/6304	1.48633e-14	2.55091e-12	2.16691e-12	orf19.903/orf19.5323/orf19.6814/orf19.6684/orf19.395/orf19.6745/orf19.3133/orf19.3888/orf19.734/orf19.3651/orf19.5054/orf19.2877/orf19.3575/orf19.1067/orf19.542/orf19.3967/orf19.6540/orf19.5113/orf19.4618/orf19.550	20	C_albicans	210
down	down	GO:0006090	pyruvate metabolic process	15/202	35/6304	4.24497e-14	5.82835e-12	4.95098e-12	orf19.903/orf19.6814/orf19.395/orf19.6745/orf19.3888/orf19.734/orf19.3651/orf19.2877/orf19.3575/orf19.1067/orf19.542/orf19.3967/orf19.6540/orf19.5113/orf19.4618	15	C_albicans	210
down	down	GO:0072525	pyridine-containing compound biosynthetic process	16/202	47/6304	4.28348e-13	3.91634e-11	3.32679e-11	orf19.903/orf19.6814/orf19.6684/orf19.395/orf19.6745/orf19.3888/orf19.734/orf19.3651/orf19.5054/orf19.3575/orf19.1067/orf19.542/orf19.3967/orf19.6540/orf19.4618/orf19.550	16	C_albicans	210
down	down	GO:0006733	oxidoreduction coenzyme metabolic process	19/202	79/6304	2.85176e-12	2.06077e-10	1.75055e-10	orf19.903/orf19.5323/orf19.6814/orf19.6684/orf19.395/orf19.6745/orf19.3133/orf19.3888/orf19.734/orf19.3651/orf19.5054/orf19.2877/orf19.3575/orf19.1067/orf19.542/orf19.3967/orf19.6540/orf19.5113/orf19.4618	19	C_albicans	210
down	down	GO:0006754	ATP biosynthetic process	14/202	43/6304	2.65578e-11	1.73638e-09	1.47499e-09	orf19.903/orf19.6814/orf19.395/orf19.6745/orf19.3888/orf19.734/orf19.3651/orf19.3575/orf19.1067/orf19.542/orf19.3967/orf19.6540/orf19.2107.1/orf19.4618	14	C_albicans	210
down	down	GO:0006006	glucose metabolic process	14/202	47/6304	1.03371e-10	5.67711e-09	4.82251e-09	orf19.903/orf19.6814/orf19.2014/orf19.395/orf19.6745/orf19.3888/orf19.734/orf19.3651/orf19.2877/orf19.3575/orf19.542/orf19.5113/orf19.4618/orf19.5849	14	C_albicans	210
down	down	GO:0005975	carbohydrate metabolic process	30/202	249/6304	1.9822e-10	1.00798e-08	8.56248e-09	orf19.903/orf19.6344/orf19.5323/orf19.3893/orf19.6814/orf19.2014/orf19.395/orf19.6745/orf19.3133/orf19.980/orf19.3888/orf19.3038/orf19.4444/orf19.734/orf19.3651/orf19.6025/orf19.2877/orf19.2876/orf19.5437/orf19.3575/orf19.1067/orf19.542/orf19.2841/orf19.3967/orf19.6540/orf19.5113/orf19.3278/orf19.7479/orf19.4618/orf19.5849	30	C_albicans	210
down	down	GO:0046434	organophosphate catabolic process	13/202	43/6304	4.01112e-10	1.83576e-08	1.55941e-08	orf19.903/orf19.6814/orf19.395/orf19.6745/orf19.3888/orf19.734/orf19.3651/orf19.3575/orf19.1067/orf19.542/orf19.3967/orf19.6540/orf19.4618	13	C_albicans	210
down	down	GO:0044283	small molecule biosynthetic process	33/202	323/6304	1.78874e-09	7.22334e-08	6.13597e-08	orf19.903/orf19.5228/orf19.767/orf19.6814/orf19.395/orf19.6745/orf19.922/orf19.980/orf19.2909/orf19.3888/orf19.6257/orf19.406/orf19.4040/orf19.734/orf19.3651/orf19.410.3/orf19.2877/orf19.2876/orf19.5437/orf19.7638/orf19.3575/orf19.1067/orf19.542/orf19.3967/orf19.6540/orf19.5113/orf19.5480/orf19.4618/orf19.5849/orf19.550/orf19.6798/orf19.2672/orf19.4233	33	C_albicans	210
down	down	GO:0046390	ribose phosphate biosynthetic process	15/202	82/6304	3.4441e-08	8.92218e-07	7.57908e-07	orf19.903/orf19.6814/orf19.2014/orf19.395/orf19.6745/orf19.3888/orf19.734/orf19.3651/orf19.3575/orf19.1067/orf19.542/orf19.3967/orf19.6540/orf19.2107.1/orf19.4618	15	C_albicans	210
down	down	GO:0031349	positive regulation of defense response	7/202	20/6304	1.70046e-06	2.91842e-05	2.47909e-05	orf19.6814/orf19.395/orf19.6745/orf19.3651/orf19.6001/orf19.3575/orf19.4618	7	C_albicans	210
down	down	GO:0044416	induction by symbiont of host defense response	7/202	20/6304	1.70046e-06	2.91842e-05	2.47909e-05	orf19.6814/orf19.395/orf19.6745/orf19.3651/orf19.6001/orf19.3575/orf19.4618	7	C_albicans	210
down	down	GO:0052251	induction by organism of defense response of other organism involved in symbiotic interaction	7/202	20/6304	1.70046e-06	2.91842e-05	2.47909e-05	orf19.6814/orf19.395/orf19.6745/orf19.3651/orf19.6001/orf19.3575/orf19.4618	7	C_albicans	210
down	down	GO:0052509	positive regulation by symbiont of host defense response	7/202	20/6304	1.70046e-06	2.91842e-05	2.47909e-05	orf19.6814/orf19.395/orf19.6745/orf19.3651/orf19.6001/orf19.3575/orf19.4618	7	C_albicans	210
down	down	GO:0052510	positive regulation by organism of defense response of other organism involved in symbiotic interaction	7/202	20/6304	1.70046e-06	2.91842e-05	2.47909e-05	orf19.6814/orf19.395/orf19.6745/orf19.3651/orf19.6001/orf19.3575/orf19.4618	7	C_albicans	210
down	down	GO:0006952	defense response	7/202	23/6304	4.95414e-06	8.19522e-05	6.96156e-05	orf19.6814/orf19.395/orf19.6745/orf19.3651/orf19.6001/orf19.3575/orf19.4618	7	C_albicans	210
down	down	GO:0019439	aromatic compound catabolic process	19/202	185/6304	6.07233e-06	9.92536e-05	8.43125e-05	orf19.903/orf19.6814/orf19.3012/orf19.395/orf19.6745/orf19.3888/orf19.5454/orf19.734/orf19.3651/orf19.6494/orf19.2877/orf19.3575/orf19.1067/orf19.542/orf19.3967/orf19.6540/orf19.3123.2/orf19.7419/orf19.4618	19	C_albicans	210
down	down	GO:1901617	organic hydroxy compound biosynthetic process	11/202	67/6304	7.42278e-06	0.000118506	0.000100666	orf19.767/orf19.922/orf19.980/orf19.2909/orf19.406/orf19.2877/orf19.2876/orf19.5437/orf19.5113/orf19.550/orf19.2672	11	C_albicans	210
down	down	GO:1901135	carbohydrate derivative metabolic process	26/202	320/6304	9.25904e-06	0.000144462	0.000122715	orf19.903/orf19.1063/orf19.3303/orf19.6814/orf19.2014/orf19.395/orf19.6745/orf19.3133/orf19.3888/orf19.734/orf19.3651/orf19.6025/orf19.260/orf19.2877/orf19.3575/orf19.1066/orf19.1067/orf19.542/orf19.2841/orf19.3967/orf19.6540/orf19.5113/orf19.3123.2/orf19.2107.1/orf19.7419/orf19.4618	26	C_albicans	210
down	down	GO:1901361	organic cyclic compound catabolic process	19/202	196/6304	1.40831e-05	0.000212485	0.000180498	orf19.903/orf19.6814/orf19.3012/orf19.395/orf19.6745/orf19.3888/orf19.5454/orf19.734/orf19.3651/orf19.6494/orf19.2877/orf19.3575/orf19.1067/orf19.542/orf19.3967/orf19.6540/orf19.3123.2/orf19.7419/orf19.4618	19	C_albicans	210
down	down	GO:0046700	heterocycle catabolic process	18/202	182/6304	1.81996e-05	0.000271609	0.000230722	orf19.903/orf19.6814/orf19.395/orf19.6745/orf19.3888/orf19.5454/orf19.734/orf19.3651/orf19.6494/orf19.2877/orf19.3575/orf19.1067/orf19.542/orf19.3967/orf19.6540/orf19.3123.2/orf19.7419/orf19.4618	18	C_albicans	210
down	down	GO:0044003	modification by symbiont of host morphology or physiology	7/202	28/6304	2.08733e-05	0.000304883	0.000258988	orf19.6814/orf19.395/orf19.6745/orf19.3651/orf19.6001/orf19.3575/orf19.4618	7	C_albicans	210
down	down	GO:0051817	modification of morphology or physiology of other organism involved in symbiotic interaction	7/202	28/6304	2.08733e-05	0.000304883	0.000258988	orf19.6814/orf19.395/orf19.6745/orf19.3651/orf19.6001/orf19.3575/orf19.4618	7	C_albicans	210
down	down	GO:0044270	cellular nitrogen compound catabolic process	18/202	184/6304	2.11406e-05	0.000305538	0.000259544	orf19.903/orf19.6814/orf19.395/orf19.6745/orf19.3888/orf19.5454/orf19.734/orf19.3651/orf19.6494/orf19.2877/orf19.3575/orf19.1067/orf19.542/orf19.3967/orf19.6540/orf19.3123.2/orf19.7419/orf19.4618	18	C_albicans	210
down	down	GO:0051701	interaction with host	10/202	63/6304	2.65017e-05	0.000378981	0.000321932	orf19.903/orf19.3959/orf19.6814/orf19.395/orf19.6745/orf19.3651/orf19.5437/orf19.6001/orf19.3575/orf19.4618	10	C_albicans	210
down	down	GO:0052200	response to host defenses	8/202	43/6304	5.343e-05	0.000741004	0.000629457	orf19.3959/orf19.6814/orf19.395/orf19.6745/orf19.3651/orf19.6001/orf19.3575/orf19.4618	8	C_albicans	210
down	down	GO:0075136	response to host	8/202	43/6304	5.343e-05	0.000741004	0.000629457	orf19.3959/orf19.6814/orf19.395/orf19.6745/orf19.3651/orf19.6001/orf19.3575/orf19.4618	8	C_albicans	210
down	down	GO:0006817	phosphate ion transport	5/202	15/6304	7.42859e-05	0.000991337	0.000842106	orf19.2199/orf19.34/orf19.1979/orf19.655/orf19.2454	5	C_albicans	210
down	down	GO:0016310	phosphorylation	21/202	261/6304	8.22985e-05	0.0010865	0.000922943	orf19.4979/orf19.903/orf19.2395/orf19.6814/orf19.2014/orf19.395/orf19.6745/orf19.3888/orf19.778/orf19.734/orf19.3651/orf19.4284/orf19.3575/orf19.1067/orf19.542/orf19.3967/orf19.6540/orf19.5408/orf19.4892/orf19.846/orf19.4618	21	C_albicans	210
down	down	GO:1901137	carbohydrate derivative biosynthetic process	19/202	227/6304	0.000108054	0.00136108	0.00115619	orf19.903/orf19.1063/orf19.3303/orf19.6814/orf19.2014/orf19.395/orf19.6745/orf19.3888/orf19.734/orf19.3651/orf19.6025/orf19.260/orf19.3575/orf19.1067/orf19.542/orf19.3967/orf19.6540/orf19.2107.1/orf19.4618	19	C_albicans	210
down	down	GO:1901615	organic hydroxy compound metabolic process	12/202	116/6304	0.00031094	0.00364889	0.00309961	orf19.767/orf19.3133/orf19.922/orf19.980/orf19.2909/orf19.406/orf19.2877/orf19.2876/orf19.5437/orf19.5113/orf19.550/orf19.2672	12	C_albicans	210
down	down	GO:0006333	chromatin assembly or disassembly	9/202	69/6304	0.000318846	0.00370997	0.00315149	orf19.6924/orf19.1052/orf19.2383/orf19.5137.1/orf19.5093/orf19.4623.3/orf19.1059/orf19.1061/orf19.6798	9	C_albicans	210
down	down	GO:0055114	oxidation-reduction process	27/202	421/6304	0.000375808	0.00429987	0.00365259	orf19.5228/orf19.767/orf19.5323/orf19.6814/orf19.2014/orf19.3307/orf19.6745/orf19.7323/orf19.3133/orf19.922/orf19.2803/orf19.2909/orf19.5136/orf19.6257/orf19.406/orf19.734/orf19.1354/orf19.6882/orf19.2877/orf19.3575/orf19.2841/orf19.4436/orf19.5113/orf19.3278/orf19.7676/orf19.550/orf19.2672	27	C_albicans	210
down	down	GO:0044282	small molecule catabolic process	12/202	119/6304	0.000394315	0.00447433	0.00380079	orf19.5641/orf19.5323/orf19.3012/orf19.6745/orf19.2877/orf19.3575/orf19.2841/orf19.5113/orf19.3123.2/orf19.7419/orf19.539/orf19.5480	12	C_albicans	210
down	down	GO:0019666	nitrogenous compound fermentation	3/202	6/6304	0.000603643	0.00663042	0.00563231	orf19.734/orf19.2877/orf19.5113	3	C_albicans	210
down	down	GO:0046323	glucose import	3/202	6/6304	0.000603643	0.00663042	0.00563231	orf19.734/orf19.542/orf19.2023	3	C_albicans	210
down	down	GO:1904659	glucose transmembrane transport	3/202	6/6304	0.000603643	0.00663042	0.00563231	orf19.734/orf19.542/orf19.2023	3	C_albicans	210
down	down	GO:0046513	ceramide biosynthetic process	3/202	8/6304	0.00161149	0.0167619	0.0142387	orf19.3104/orf19.260/orf19.2876	3	C_albicans	210
down	down	GO:0035690	cellular response to drug	20/202	315/6304	0.00251333	0.0239639	0.0203565	orf19.767/orf19.5641/orf19.2395/orf19.5947/orf19.1357/orf19.922/orf19.971/orf19.3359/orf19.406/orf19.4680/orf19.2119/orf19.1168/orf19.4436/orf19.6121/orf19.4737/orf19.4892/orf19.5849/orf19.2023/orf19.6798/orf19.2672	20	C_albicans	210
down	down	GO:1901701	cellular response to oxygen-containing compound	8/202	79/6304	0.00358701	0.0324011	0.0275236	orf19.2014/orf19.971/orf19.2119/orf19.2876/orf19.4436/orf19.6121/orf19.7479/orf19.1358	8	C_albicans	210
down	down	GO:0071824	protein-DNA complex subunit organization	12/202	157/6304	0.00436531	0.0386678	0.032847	orf19.5268/orf19.6924/orf19.1052/orf19.3359/orf19.2876/orf19.5137.1/orf19.5093/orf19.4623.3/orf19.1059/orf19.1061/orf19.1358/orf19.6798	12	C_albicans	210
down	down	GO:0019320	hexose catabolic process	3/202	11/6304	0.00442159	0.0386678	0.032847	orf19.6745/orf19.3575/orf19.2841	3	C_albicans	210
down	down	GO:0046856	phosphatidylinositol dephosphorylation	3/202	11/6304	0.00442159	0.0386678	0.032847	orf19.1373/orf19.4865/orf19.3003	3	C_albicans	210
down	down	GO:0042493	response to drug	24/202	429/6304	0.00500978	0.0432605	0.0367483	orf19.767/orf19.5641/orf19.2395/orf19.5947/orf19.1357/orf19.922/orf19.971/orf19.3359/orf19.341/orf19.406/orf19.4680/orf19.2119/orf19.333/orf19.1168/orf19.4436/orf19.6121/orf19.4737/orf19.5079/orf19.6992/orf19.4892/orf19.5849/orf19.2023/orf19.6798/orf19.2672	24	C_albicans	210
down	down	GO:0005978	glycogen biosynthetic process	3/202	12/6304	0.00575752	0.0479095	0.0406975	orf19.2014/orf19.2841/orf19.3278	3	C_albicans	210
down	down	GO:0065004	protein-DNA complex assembly	9/202	104/6304	0.00589698	0.0487744	0.0414322	orf19.5268/orf19.6924/orf19.1052/orf19.2876/orf19.5137.1/orf19.4623.3/orf19.1059/orf19.1061/orf19.1358	9	C_albicans	210
down	noDEG	NA	NA	NA	NA	NA	NA	NA	NA	NA	C_auris	645
down	up	GO:1901605	alpha-amino acid metabolic process	15/140	137/6304	2.85539e-07	0.000336936	0.000327317	orf19.385/orf19.2970/orf19.1789.1/orf19.3846/orf19.2947/orf19.4274/orf19.638/orf19.1159/orf19.346/orf19.1847/orf19.944/orf19.4506/orf19.4716/orf19.4630/orf19.6779	15	C_albicans	141
down	up	GO:0033617	mitochondrial respiratory chain complex IV assembly	5/140	19/6304	4.55098e-05	0.00596684	0.00579651	orf19.409/orf19.7665/orf19.1114/orf19.4862.2/orf19.4967	5	C_albicans	141
down	up	GO:0044283	small molecule biosynthetic process	18/140	323/6304	0.000257591	0.0189973	0.0184551	orf19.2970/orf19.1789.1/orf19.3846/orf19.7478/orf19.2947/orf19.88/orf19.1517/orf19.4274/orf19.789/orf19.1159/orf19.346/orf19.5338/orf19.837.1/orf19.1847/orf19.4506/orf19.4716/orf19.4630/orf19.6779	18	C_albicans	141
noDEG	down	GO:0006325	chromatin organization	66/760	291/6304	1.40596e-07	0.000315637	0.000306646	orf19.6506/orf19.2473/orf19.3949/orf19.3964/orf19.1988/orf19.327/orf19.4221/orf19.5004/orf19.7067/orf19.5647/orf19.5657/orf19.1755/orf19.1759/orf19.6011/orf19.7234/orf19.5722/orf19.2507/orf19.6472/orf19.7176/orf19.1734/orf19.7344/orf19.6719/orf19.6452/orf19.808/orf19.801/orf19.798/orf19.6801/orf19.7622/orf19.5007/orf19.939/orf19.3449/orf19.5285/orf19.3947/orf19.6851/orf19.2041/orf19.7329/orf19.77…	66	C_albicans	808
noDEG	down	GO:0006342	chromatin silencing	37/760	145/6304	5.09085e-06	0.00228579	0.00222068	orf19.6506/orf19.2473/orf19.3949/orf19.3964/orf19.1988/orf19.327/orf19.4221/orf19.7067/orf19.5647/orf19.1759/orf19.6011/orf19.5722/orf19.7176/orf19.1734/orf19.6719/orf19.808/orf19.801/orf19.6801/orf19.939/orf19.5285/orf19.3947/orf19.7329/orf19.779/orf19.4441/orf19.670/orf19.4627/orf19.4437/orf19.2326/orf19.978/orf19.2485/orf19.239/orf19.2763/orf19.3349/orf19.1751/orf19.6081/orf19.1051/orf19.7374	37	C_albicans	808
noDEG	down	GO:0045814	negative regulation of gene expression, epigenetic	37/760	145/6304	5.09085e-06	0.00228579	0.00222068	orf19.6506/orf19.2473/orf19.3949/orf19.3964/orf19.1988/orf19.327/orf19.4221/orf19.7067/orf19.5647/orf19.1759/orf19.6011/orf19.5722/orf19.7176/orf19.1734/orf19.6719/orf19.808/orf19.801/orf19.6801/orf19.939/orf19.5285/orf19.3947/orf19.7329/orf19.779/orf19.4441/orf19.670/orf19.4627/orf19.4437/orf19.2326/orf19.978/orf19.2485/orf19.239/orf19.2763/orf19.3349/orf19.1751/orf19.6081/orf19.1051/orf19.7374	37	C_albicans	808
noDEG	down	GO:0006694	steroid biosynthetic process	13/760	32/6304	3.96235e-05	0.00889549	0.0086421	orf19.3616/orf19.7312/orf19.3240/orf19.1598/orf19.5379/orf19.5178/orf19.3732/orf19.6105/orf19.1591/orf19.391/orf19.1631/orf19.1570/orf19.1027	13	C_albicans	808
noDEG	down	GO:0016126	sterol biosynthetic process	13/760	32/6304	3.96235e-05	0.00889549	0.0086421	orf19.3616/orf19.7312/orf19.3240/orf19.1598/orf19.5379/orf19.5178/orf19.3732/orf19.6105/orf19.1591/orf19.391/orf19.1631/orf19.1570/orf19.1027	13	C_albicans	808
noDEG	down	GO:0071824	protein-DNA complex subunit organization	36/760	157/6304	8.2355e-05	0.0157213	0.0152735	orf19.1434/orf19.2473/orf19.3949/orf19.1988/orf19.327/orf19.4221/orf19.1755/orf19.7234/orf19.2507/orf19.6193/orf19.1734/orf19.6719/orf19.798/orf19.2528/orf19.5007/orf19.6851/orf19.2041/orf19.3014/orf19.6649/orf19.4091/orf19.4437/orf19.2964/orf19.3059/orf19.978/orf19.2485/orf19.1526/orf19.239/orf19.7454/orf19.1871/orf19.3399/orf19.6539/orf19.1061/orf19.1051/orf19.6925/orf19.1854/orf19.1853	36	C_albicans	808
noDEG	down	GO:0044107	cellular alcohol metabolic process	13/760	34/6304	8.40339e-05	0.0157213	0.0152735	orf19.3616/orf19.7312/orf19.3240/orf19.5657/orf19.1598/orf19.5379/orf19.5178/orf19.3732/orf19.1591/orf19.1526/orf19.391/orf19.1631/orf19.1570	13	C_albicans	808
noDEG	down	GO:1905268	negative regulation of chromatin organization	12/760	32/6304	0.000195808	0.0338146	0.0328514	orf19.3949/orf19.327/orf19.1755/orf19.1759/orf19.6011/orf19.5722/orf19.808/orf19.801/orf19.6801/orf19.670/orf19.4437/orf19.978	12	C_albicans	808
noDEG	down	GO:1902275	regulation of chromatin organization	18/760	63/6304	0.000311996	0.0358638	0.0348423	orf19.3949/orf19.1988/orf19.327/orf19.7067/orf19.1755/orf19.1759/orf19.6011/orf19.5722/orf19.6719/orf19.808/orf19.801/orf19.6801/orf19.670/orf19.4437/orf19.978/orf19.1061/orf19.7374/orf19.1853	18	C_albicans	808
noDEG	up	GO:0007005	mitochondrion organization	71/918	224/6304	2.60528e-11	5.50236e-08	5.50236e-08	orf19.1065/orf19.4294/orf19.4190/orf19.3946/orf19.1990/orf19.3057/orf19.4144/orf19.7222/orf19.1795/orf19.4396/orf19.4841/orf19.954/orf19.1361/orf19.3691/orf19.3026/orf19.6126/orf19.1297/orf19.1643/orf19.6374/orf19.2956/orf19.3757/orf19.7131/orf19.1195/orf19.2863.1/orf19.6794/orf19.48/orf19.2821/orf19.6531/orf19.1710/orf19.4758/orf19.1826/orf19.5147/orf19.287/orf19.2570/orf19.4853/orf19.2982/orf19…	71	C_albicans	954
noDEG	up	GO:0006839	mitochondrial transport	30/918	73/6304	2.60456e-08	1.84024e-05	1.84024e-05	orf19.1065/orf19.4159/orf19.4190/orf19.7222/orf19.4396/orf19.954/orf19.1361/orf19.2597/orf19.3691/orf19.3026/orf19.6533/orf19.1195/orf19.2863.1/orf19.5870/orf19.2977/orf19.925/orf19.6696/orf19.1669/orf19.3518/orf19.6435/orf19.1403/orf19.680/orf19.1352/orf19.1393/orf19.6565/orf19.6247.1/orf19.3574/orf19.1896/orf19.6183/orf19.2754	30	C_albicans	954
noDEG	up	GO:0010257	NADH dehydrogenase complex assembly	11/918	13/6304	3.4853e-08	1.84024e-05	1.84024e-05	orf19.6794/orf19.2821/orf19.6531/orf19.1710/orf19.4758/orf19.287/orf19.2570/orf19.3353/orf19.6887/orf19.3223.1/orf19.6565	11	C_albicans	954
noDEG	up	GO:0032981	mitochondrial respiratory chain complex I assembly	11/918	13/6304	3.4853e-08	1.84024e-05	1.84024e-05	orf19.6794/orf19.2821/orf19.6531/orf19.1710/orf19.4758/orf19.287/orf19.2570/orf19.3353/orf19.6887/orf19.3223.1/orf19.6565	11	C_albicans	954
noDEG	up	GO:0055114	oxidation-reduction process	101/918	421/6304	7.25033e-08	2.55212e-05	2.55212e-05	orf19.3065/orf19.5728/orf19.7513/orf19.2644/orf19.4016/orf19.6341/orf19.5230/orf19.4006/orf19.5005/orf19.5639/orf19.1795/orf19.946/orf19.1288/orf19.5791/orf19.4393/orf19.7448/orf19.6165/orf19.5025/orf19.7098/orf19.7520/orf19.1652/orf19.6724/orf19.4602/orf19.3340/orf19.6126/orf19.288/orf19.3527/orf19.4591/orf19.7434/orf19.3938/orf19.3507/orf19.541/orf19.6229/orf19.4788/orf19.944/orf19.7131/orf19.1…	101	C_albicans	954
noDEG	up	GO:0070585	protein localization to mitochondrion	24/918	61/6304	1.67509e-06	0.000442223	0.000442223	orf19.1065/orf19.4190/orf19.3946/orf19.7222/orf19.4396/orf19.954/orf19.1361/orf19.3691/orf19.3026/orf19.1195/orf19.2863.1/orf19.2977/orf19.925/orf19.6696/orf19.6934/orf19.1669/orf19.680/orf19.1352/orf19.6565/orf19.6247.1/orf19.3574/orf19.1896/orf19.6183/orf19.2754	24	C_albicans	954
noDEG	up	GO:0072655	establishment of protein localization to mitochondrion	24/918	61/6304	1.67509e-06	0.000442223	0.000442223	orf19.1065/orf19.4190/orf19.3946/orf19.7222/orf19.4396/orf19.954/orf19.1361/orf19.3691/orf19.3026/orf19.1195/orf19.2863.1/orf19.2977/orf19.925/orf19.6696/orf19.6934/orf19.1669/orf19.680/orf19.1352/orf19.6565/orf19.6247.1/orf19.3574/orf19.1896/orf19.6183/orf19.2754	24	C_albicans	954
noDEG	up	GO:0006626	protein targeting to mitochondrion	22/918	55/6304	3.27966e-06	0.000692663	0.000692663	orf19.1065/orf19.4190/orf19.7222/orf19.4396/orf19.954/orf19.1361/orf19.3691/orf19.3026/orf19.1195/orf19.2863.1/orf19.2977/orf19.925/orf19.6696/orf19.1669/orf19.680/orf19.1352/orf19.6565/orf19.6247.1/orf19.3574/orf19.1896/orf19.6183/orf19.2754	22	C_albicans	954
noDEG	up	GO:0017144	drug metabolic process	55/918	226/6304	5.17132e-05	0.00840141	0.00840141	orf19.3986/orf19.2644/orf19.4894/orf19.5419/orf19.6341/orf19.5645/orf19.6844/orf19.2008/orf19.5791/orf19.4393/orf19.6165/orf19.7298/orf19.2593/orf19.2599/orf19.6811/orf19.6724/orf19.4602/orf19.6596/orf19.6126/orf19.1701/orf19.3527/orf19.2948/orf19.4591/orf19.6459/orf19.3757/orf19.6229/orf19.638/orf19.2065/orf19.1421/orf19.2706/orf19.5809/orf19.2154/orf19.2752/orf19.5962/orf19.5026/orf19.913.2/orf…	55	C_albicans	954
noDEG	up	GO:0007006	mitochondrial membrane organization	17/918	49/6304	0.000335341	0.047216	0.047216	orf19.4294/orf19.3946/orf19.4396/orf19.3757/orf19.925/orf19.6062.3/orf19.6696/orf19.5491.1/orf19.6934/orf19.3154/orf19.5660.1/orf19.680/orf19.1352/orf19.6565/orf19.6247.1/orf19.6183/orf19.2754	17	C_albicans	954
up	down	NA	NA	NA	NA	NA	NA	NA	NA	NA	C_albicans	127
up	noDEG	GO:0034470	ncRNA processing	77/407	253/3798	2.51727e-19	3.80108e-16	3.67787e-16	B9J08_004689/B9J08_002193/B9J08_004322/B9J08_004320/B9J08_004251/B9J08_004153/B9J08_003876/B9J08_003915/B9J08_003905/B9J08_003748/B9J08_003745/B9J08_003498/B9J08_003494/B9J08_003406/B9J08_003327/B9J08_003293/B9J08_003082/B9J08_003021/B9J08_002966/B9J08_002741/B9J08_002316/B9J08_002310/B9J08_002207/B9J08_002154/B9J08_001941/B9J08_001879/B9J08_001598/B9J08_001573/B9J08_001560/B9J08_001385/B9J08_001…	77	C_auris	613
up	noDEG	GO:0022613	ribonucleoprotein complex biogenesis	77/407	302/3798	1.87805e-14	7.08966e-12	6.85984e-12	B9J08_001476/B9J08_004094/B9J08_004689/B9J08_002193/B9J08_004385/B9J08_002094/B9J08_004322/B9J08_004320/B9J08_004153/B9J08_004129/B9J08_003915/B9J08_003905/B9J08_003748/B9J08_003498/B9J08_003494/B9J08_003406/B9J08_003294/B9J08_005385/B9J08_003082/B9J08_003055/B9J08_003021/B9J08_002966/B9J08_002827/B9J08_002741/B9J08_002327/B9J08_002154/B9J08_001941/B9J08_001871/B9J08_001573/B9J08_001560/B9J08_001…	77	C_auris	613
up	noDEG	GO:0002183	cytoplasmic translational initiation	10/407	17/3798	1.7469e-06	0.000188416	0.000182308	B9J08_004385/B9J08_003294/B9J08_005385/B9J08_003055/B9J08_002327/B9J08_001871/B9J08_003432/B9J08_001877/B9J08_004921/B9J08_003433	10	C_auris	613
up	noDEG	GO:0032259	methylation	25/407	107/3798	0.0001058	0.00532527	0.00515265	B9J08_003980/B9J08_003905/B9J08_002316/B9J08_001879/B9J08_001451/B9J08_001346/B9J08_000915/B9J08_000754/B9J08_000393/B9J08_000352/B9J08_000146/B9J08_002943/B9J08_002145/B9J08_001543/B9J08_003890/B9J08_002918/B9J08_000193/B9J08_001923/B9J08_002973/B9J08_003377/B9J08_005481/B9J08_005365/B9J08_005069/B9J08_004715/B9J08_004323	25	C_auris	613
up	noDEG	GO:0071826	ribonucleoprotein complex subunit organization	24/407	108/3798	0.000329069	0.0150574	0.0145693	B9J08_001476/B9J08_004094/B9J08_004385/B9J08_002094/B9J08_003294/B9J08_005385/B9J08_003082/B9J08_003055/B9J08_002827/B9J08_002327/B9J08_001941/B9J08_001871/B9J08_001473/B9J08_000720/B9J08_000705/B9J08_003432/B9J08_001877/B9J08_000475/B9J08_000554/B9J08_004907/B9J08_005365/B9J08_005142/B9J08_004921/B9J08_003433	24	C_auris	613
up	noDEG	GO:0022618	ribonucleoprotein complex assembly	23/407	103/3798	0.000405892	0.0180264	0.0174421	B9J08_001476/B9J08_004094/B9J08_004385/B9J08_002094/B9J08_003294/B9J08_005385/B9J08_003082/B9J08_003055/B9J08_002827/B9J08_002327/B9J08_001941/B9J08_001871/B9J08_001473/B9J08_000720/B9J08_003432/B9J08_001877/B9J08_000475/B9J08_000554/B9J08_004907/B9J08_005365/B9J08_005142/B9J08_004921/B9J08_003433	23	C_auris	613
up	noDEG	GO:0009304	tRNA transcription	7/407	15/3798	0.000461245	0.0188238	0.0182136	B9J08_004073/B9J08_003940/B9J08_001979/B9J08_001495/B9J08_000721/B9J08_000215/B9J08_003780	7	C_auris	613
up	noDEG	GO:0042797	tRNA transcription by RNA polymerase III	7/407	15/3798	0.000461245	0.0188238	0.0182136	B9J08_004073/B9J08_003940/B9J08_001979/B9J08_001495/B9J08_000721/B9J08_000215/B9J08_003780	7	C_auris	613
up	noDEG	GO:0006913	nucleocytoplasmic transport	22/407	104/3798	0.00117451	0.0404377	0.0391269	B9J08_004529/B9J08_004232/B9J08_004132/B9J08_004129/B9J08_003498/B9J08_001593/B9J08_001385/B9J08_000774/B9J08_000705/B9J08_000692/B9J08_000332/B9J08_000103/B9J08_002602/B9J08_002312/B9J08_000475/B9J08_004504/B9J08_002973/B9J08_001018/B9J08_005427/B9J08_005142/B9J08_005084/B9J08_004920	22	C_auris	613
up	noDEG	GO:0051169	nuclear transport	22/407	104/3798	0.00117451	0.0404377	0.0391269	B9J08_004529/B9J08_004232/B9J08_004132/B9J08_004129/B9J08_003498/B9J08_001593/B9J08_001385/B9J08_000774/B9J08_000705/B9J08_000692/B9J08_000332/B9J08_000103/B9J08_002602/B9J08_002312/B9J08_000475/B9J08_004504/B9J08_002973/B9J08_001018/B9J08_005427/B9J08_005142/B9J08_005084/B9J08_004920	22	C_auris	613
up	noDEG	GO:0016078	tRNA catabolic process	5/407	9/3798	0.0012051	0.0404377	0.0391269	B9J08_003915/B9J08_003406/B9J08_000311/B9J08_001396/B9J08_004716	5	C_auris	613
up	noDEG	GO:0071038	nuclear polyadenylation-dependent tRNA catabolic process	5/407	9/3798	0.0012051	0.0404377	0.0391269	B9J08_003915/B9J08_003406/B9J08_000311/B9J08_001396/B9J08_004716	5	C_auris	613
up	up	GO:0042254	ribosome biogenesis	94/377	308/6304	2.65956e-44	3.93615e-41	3.76538e-41	orf19.1687/orf19.7552/orf19.4191/orf19.2185/orf19.5232/orf19.1915/orf19.1753/orf19.7546/orf19.5106/orf19.6234/orf19.6236/orf19.5198/orf19.4640/orf19.1791/orf19.4492/orf19.5991/orf19.563/orf19.4093/orf19.2386/orf19.6828/orf19.2504/orf19.7624/orf19.5010/orf19.6355/orf19.3540/orf19.1388/orf19.413.1/orf19.3015/orf19.2712/orf19.4268/orf19.6686/orf19.6955/orf19.4479/orf19.7384/orf19.3138/orf19.1578/orf…	94	C_albicans	385
up	up	GO:0034660	ncRNA metabolic process	102/377	419/6304	2.18927e-38	1.62006e-35	1.54977e-35	orf19.1687/orf19.7552/orf19.172/orf19.2831/orf19.1915/orf19.1753/orf19.7546/orf19.5106/orf19.6234/orf19.5704/orf19.3265/orf19.5198/orf19.4640/orf19.1791/orf19.4801/orf19.2795/orf19.4492/orf19.5987/orf19.5991/orf19.7245/orf19.563/orf19.4093/orf19.2386/orf19.6828/orf19.4399/orf19.2504/orf19.7624/orf19.5010/orf19.3540/orf19.413.1/orf19.2712/orf19.4268/orf19.6686/orf19.6698/orf19.6955/orf19.4479/orf1…	102	C_albicans	385
up	up	GO:0000027	ribosomal large subunit assembly	12/377	31/6304	8.80566e-08	4.65442e-06	4.45248e-06	orf19.5232/orf19.6234/orf19.1791/orf19.1578/orf19.5912/orf19.3553/orf19.6298/orf19.3463/orf19.475/orf19.7635/orf19.3481/orf19.6589	12	C_albicans	385
up	up	GO:0000054	ribosomal subunit export from nucleus	13/377	44/6304	9.6746e-07	4.7728e-05	4.56573e-05	orf19.3015/orf19.4479/orf19.7384/orf19.2917/orf19.7650/orf19.6014/orf19.3463/orf19.1966/orf19.5299/orf19.2237.1/orf19.6886/orf19.706/orf19.6648	13	C_albicans	385
up	up	GO:0033750	ribosome localization	13/377	44/6304	9.6746e-07	4.7728e-05	4.56573e-05	orf19.3015/orf19.4479/orf19.7384/orf19.2917/orf19.7650/orf19.6014/orf19.3463/orf19.1966/orf19.5299/orf19.2237.1/orf19.6886/orf19.706/orf19.6648	13	C_albicans	385
up	up	GO:0098781	ncRNA transcription	14/377	53/6304	1.6589e-06	7.6724e-05	7.33953e-05	orf19.172/orf19.2831/orf19.2017/orf19.2287/orf19.2594/orf19.2847/orf19.7062/orf19.5608/orf19.4896/orf19.2715/orf19.5847/orf19.3990/orf19.1839/orf19.3564	14	C_albicans	385
up	up	GO:0042493	response to drug	43/377	429/6304	0.000466325	0.0156855	0.015005	orf19.4191/orf19.3931/orf19.6073/orf19.2942/orf19.5106/orf19.6234/orf19.5198/orf19.4093/orf19.4447/orf19.2504/orf19.3232/orf19.6686/orf19.7384/orf19.1575/orf19.5068/orf19.313/orf19.2917/orf19.4335/orf19.5912/orf19.2517/orf19.3553/orf19.7650/orf19.6254/orf19.4211/orf19.6014/orf19.7635/orf19.2314/orf19.1960/orf19.3912/orf19.5811/orf19.6993/orf19.5839/orf19.930/orf19.6586/orf19.4890/orf19.5924/orf19…	43	C_albicans	385
up	up	GO:0070131	positive regulation of mitochondrial translation	4/377	8/6304	0.000726839	0.0224169	0.0214443	orf19.7187/orf19.7386/orf19.5515/orf19.4929	4	C_albicans	385
up	up	GO:0071826	ribonucleoprotein complex subunit organization	19/377	143/6304	0.000799222	0.0231931	0.0221869	orf19.1687/orf19.4191/orf19.5232/orf19.6234/orf19.1791/orf19.5991/orf19.413.1/orf19.7384/orf19.1578/orf19.5912/orf19.3553/orf19.6014/orf19.6298/orf19.3463/orf19.475/orf19.7635/orf19.3481/orf19.7392/orf19.6589	19	C_albicans	385
up	up	GO:0015931	nucleobase-containing compound transport	19/377	153/6304	0.00181101	0.0487326	0.0466184	orf19.3015/orf19.4479/orf19.7384/orf19.2917/orf19.4335/orf19.685/orf19.7650/orf19.6254/orf19.6014/orf19.3463/orf19.1966/orf19.5299/orf19.930/orf19.2237.1/orf19.5507/orf19.6886/orf19.506/orf19.706/orf19.6648	19	C_albicans	385
