# Supplementary material for: Genetic Analysis of Candida auris Implicates Hsp90 in Morphogenesis and Azole Tolerance and Cdr1 in Azole Resistance
Source: mBio. 2019 Jan 29;10(1):e02529-18. doi: 10.1128/mBio.02529-18 (PMC6355988; doi:10.1128/mBio.02529-18)
Supplement: TABLE S3 [file mBio.02529-18-st003.xlsx]

## Sheet: Au_D
sig_DEG	GOID	TERM	ONTOLOGY	count	inputSize	backgroundRatio	genes	sumcount
up	GO:0006810	transport	BP	84	526	921/3798	B9J08_000003;B9J08_000004;B9J08_000061;B9J08_000170;B9J08_000172;B9J08_000258;B9J08_000368;B9J08_000435;B9J08_000450;B9J08_000483;B9J08_000543;B9J08_000756;B9J08_000853;B9J08_000928;B9J08_000930;B9J08_001016;B9J08_001185;B9J08_001367;B9J08_001377;B9J08_001499;B9J08_001530;B9J08_001542;B9J08_001547;B9J08_001581;B9J08_001673;B9J08_001899;B9J08_001998;B9J08_002006;B9J08_002065;B9J08_002079;B9J08_002…	157
down	GO:0006810	transport	BP	73	488	921/3798	B9J08_000007;B9J08_000008;B9J08_000060;B9J08_000253;B9J08_000434;B9J08_000517;B9J08_000705;B9J08_000774;B9J08_000941;B9J08_001015;B9J08_001017;B9J08_001018;B9J08_001082;B9J08_001125;B9J08_001385;B9J08_001392;B9J08_001428;B9J08_001834;B9J08_001868;B9J08_001948;B9J08_001974;B9J08_001984;B9J08_002067;B9J08_002108;B9J08_002168;B9J08_002258;B9J08_002291;B9J08_002345;B9J08_002349;B9J08_002451;B9J08_002…	157
up	GO:0050789	regulation of biological process	BP	62	526	1048/3798	B9J08_000062;B9J08_000179;B9J08_000263;B9J08_000274;B9J08_000287;B9J08_000306;B9J08_000451;B9J08_000483;B9J08_000543;B9J08_000645;B9J08_000662;B9J08_000750;B9J08_000784;B9J08_000899;B9J08_000901;B9J08_000918;B9J08_001107;B9J08_001173;B9J08_001367;B9J08_001371;B9J08_001524;B9J08_001569;B9J08_001920;B9J08_002066;B9J08_002170;B9J08_002181;B9J08_002217;B9J08_002218;B9J08_002524;B9J08_002684;B9J08_002…	143
down	GO:0050789	regulation of biological process	BP	81	488	1048/3798	B9J08_000007;B9J08_000060;B9J08_000102;B9J08_000152;B9J08_000228;B9J08_000261;B9J08_000270;B9J08_000322;B9J08_000580;B9J08_000704;B9J08_000705;B9J08_000748;B9J08_000774;B9J08_000780;B9J08_000981;B9J08_001082;B9J08_001275;B9J08_001408;B9J08_001636;B9J08_001679;B9J08_001748;B9J08_001803;B9J08_001868;B9J08_002062;B9J08_002067;B9J08_002128;B9J08_002279;B9J08_002291;B9J08_002327;B9J08_002423;B9J08_002…	143
up	GO:0016070	RNA metabolic process	BP	69	526	944/3798	B9J08_000061;B9J08_000062;B9J08_000179;B9J08_000451;B9J08_000645;B9J08_000699;B9J08_000750;B9J08_000770;B9J08_000784;B9J08_000899;B9J08_000901;B9J08_000918;B9J08_001065;B9J08_001107;B9J08_001173;B9J08_001367;B9J08_001371;B9J08_001377;B9J08_001471;B9J08_001524;B9J08_001569;B9J08_001920;B9J08_001941;B9J08_002054;B9J08_002066;B9J08_002120;B9J08_002170;B9J08_002217;B9J08_002218;B9J08_002508;B9J08_002…	127
down	GO:0016070	RNA metabolic process	BP	58	488	944/3798	B9J08_000107;B9J08_000152;B9J08_000270;B9J08_000605;B9J08_000704;B9J08_000774;B9J08_000981;B9J08_000992;B9J08_000998;B9J08_001385;B9J08_001573;B9J08_001607;B9J08_001674;B9J08_001679;B9J08_001748;B9J08_001803;B9J08_001870;B9J08_001946;B9J08_002062;B9J08_002115;B9J08_002128;B9J08_002169;B9J08_002198;B9J08_002279;B9J08_002291;B9J08_002423;B9J08_002424;B9J08_002529;B9J08_002576;B9J08_002719;B9J08_002…	127
up	GO:0006412	translation	BP	5	526	285/3798	B9J08_002960;B9J08_002983;B9J08_003177;B9J08_003696;B9J08_004627	85
down	GO:0006412	translation	BP	80	488	285/3798	B9J08_000064;B9J08_000090;B9J08_000091;B9J08_000102;B9J08_000107;B9J08_000185;B9J08_000203;B9J08_000217;B9J08_000328;B9J08_000346;B9J08_000554;B9J08_000565;B9J08_000604;B9J08_000605;B9J08_000698;B9J08_000705;B9J08_000711;B9J08_000771;B9J08_000774;B9J08_000823;B9J08_000878;B9J08_000955;B9J08_000998;B9J08_001081;B9J08_001278;B9J08_001385;B9J08_001686;B9J08_001837;B9J08_001851;B9J08_001870;B9J08_001…	85
up	GO:0006996	organelle organization	BP	26	526	833/3798	B9J08_000286;B9J08_000483;B9J08_000543;B9J08_000899;B9J08_000918;B9J08_001173;B9J08_001264;B9J08_001377;B9J08_001941;B9J08_002738;B9J08_002832;B9J08_002932;B9J08_002953;B9J08_002977;B9J08_003272;B9J08_003671;B9J08_003729;B9J08_003814;B9J08_003914;B9J08_004214;B9J08_004627;B9J08_004752;B9J08_004917;B9J08_004947;B9J08_005081;B9J08_005222	80
down	GO:0006996	organelle organization	BP	54	488	833/3798	B9J08_000076;B9J08_000091;B9J08_000106;B9J08_000554;B9J08_000565;B9J08_000605;B9J08_000704;B9J08_000705;B9J08_000711;B9J08_000748;B9J08_000941;B9J08_000981;B9J08_001082;B9J08_001105;B9J08_001392;B9J08_001558;B9J08_001636;B9J08_001803;B9J08_001815;B9J08_001868;B9J08_002115;B9J08_002198;B9J08_002311;B9J08_002424;B9J08_002460;B9J08_002607;B9J08_003032;B9J08_003068;B9J08_003170;B9J08_003195;B9J08_003…	80
up	GO:0006950	response to stress	BP	34	526	540/3798	B9J08_000094;B9J08_000274;B9J08_000483;B9J08_000645;B9J08_000928;B9J08_000961;B9J08_001204;B9J08_001940;B9J08_002181;B9J08_002479;B9J08_002726;B9J08_002738;B9J08_002832;B9J08_002875;B9J08_002972;B9J08_003099;B9J08_003272;B9J08_003518;B9J08_003799;B9J08_003814;B9J08_003819;B9J08_003962;B9J08_004003;B9J08_004378;B9J08_004492;B9J08_004917;B9J08_004941;B9J08_004947;B9J08_004971;B9J08_005003;B9J08_005…	75
down	GO:0006950	response to stress	BP	41	488	540/3798	B9J08_000102;B9J08_000261;B9J08_000705;B9J08_000780;B9J08_001105;B9J08_001161;B9J08_001255;B9J08_001275;B9J08_001814;B9J08_001825;B9J08_001868;B9J08_002067;B9J08_002108;B9J08_002250;B9J08_002327;B9J08_002349;B9J08_002424;B9J08_002752;B9J08_002840;B9J08_003002;B9J08_003075;B9J08_003079;B9J08_003195;B9J08_003306;B9J08_003391;B9J08_003392;B9J08_003424;B9J08_003454;B9J08_003589;B9J08_003611;B9J08_003…	75
up	GO:0042221	response to chemical	BP	31	526	379/3798	B9J08_000049;B9J08_000050;B9J08_000286;B9J08_000389;B9J08_000645;B9J08_001940;B9J08_002066;B9J08_002181;B9J08_002479;B9J08_002662;B9J08_002901;B9J08_002902;B9J08_002972;B9J08_003232;B9J08_003819;B9J08_003832;B9J08_003844;B9J08_003962;B9J08_003981;B9J08_004003;B9J08_004076;B9J08_004413;B9J08_004492;B9J08_004513;B9J08_004627;B9J08_004941;B9J08_004944;B9J08_004947;B9J08_004978;B9J08_005003;B9J08_005…	67
down	GO:0042221	response to chemical	BP	36	488	379/3798	B9J08_000261;B9J08_000270;B9J08_000517;B9J08_000705;B9J08_000823;B9J08_000981;B9J08_001125;B9J08_001161;B9J08_001573;B9J08_001679;B9J08_001814;B9J08_001834;B9J08_002067;B9J08_002327;B9J08_002423;B9J08_002451;B9J08_002607;B9J08_002840;B9J08_002865;B9J08_002940;B9J08_003075;B9J08_003079;B9J08_003127;B9J08_003294;B9J08_003432;B9J08_003612;B9J08_003737;B9J08_003754;B9J08_003808;B9J08_004171;B9J08_004…	67
up	GO:0006464	cellular protein modification process	BP	29	526	549/3798	B9J08_000263;B9J08_000306;B9J08_000432;B9J08_000542;B9J08_000543;B9J08_000947;B9J08_001173;B9J08_001204;B9J08_001997;B9J08_002736;B9J08_002932;B9J08_002960;B9J08_002973;B9J08_002977;B9J08_003177;B9J08_003293;B9J08_003320;B9J08_003355;B9J08_003574;B9J08_003814;B9J08_003819;B9J08_003827;B9J08_004511;B9J08_004752;B9J08_004769;B9J08_004809;B9J08_004947;B9J08_005003;B9J08_005376	53
down	GO:0006464	cellular protein modification process	BP	24	488	549/3798	B9J08_000285;B9J08_000423;B9J08_000704;B9J08_000780;B9J08_001131;B9J08_001411;B9J08_001636;B9J08_001803;B9J08_001845;B9J08_001868;B9J08_002340;B9J08_002352;B9J08_002820;B9J08_002940;B9J08_003010;B9J08_003424;B9J08_003482;B9J08_003589;B9J08_003611;B9J08_003650;B9J08_003738;B9J08_005280;B9J08_005458;B9J08_005567	53
up	GO:0042254	ribosome biogenesis	BP	20	526	246/3798	B9J08_000061;B9J08_000286;B9J08_000699;B9J08_001377;B9J08_001471;B9J08_001836;B9J08_001941;B9J08_002120;B9J08_002508;B9J08_003498;B9J08_003963;B9J08_004207;B9J08_004413;B9J08_004502;B9J08_004566;B9J08_004983;B9J08_005116;B9J08_005222;B9J08_005358;B9J08_005426	45
down	GO:0042254	ribosome biogenesis	BP	25	488	246/3798	B9J08_000091;B9J08_000107;B9J08_000554;B9J08_000605;B9J08_000705;B9J08_000711;B9J08_000998;B9J08_001385;B9J08_001573;B9J08_001674;B9J08_001803;B9J08_001870;B9J08_001974;B9J08_002233;B9J08_002317;B9J08_002719;B9J08_003089;B9J08_003393;B9J08_004067;B9J08_004434;B9J08_004689;B9J08_005099;B9J08_005153;B9J08_005251;B9J08_005336	45
up	GO:0007049	cell cycle	BP	16	526	386/3798	B9J08_000094;B9J08_000263;B9J08_000784;B9J08_000958;B9J08_001194;B9J08_002369;B9J08_002932;B9J08_002937;B9J08_002977;B9J08_003814;B9J08_003827;B9J08_004214;B9J08_004627;B9J08_004769;B9J08_005222;B9J08_005376	40
down	GO:0007049	cell cycle	BP	24	488	386/3798	B9J08_000076;B9J08_000228;B9J08_000284;B9J08_000621;B9J08_000748;B9J08_000801;B9J08_001105;B9J08_001636;B9J08_001868;B9J08_002198;B9J08_002424;B9J08_002460;B9J08_002607;B9J08_002720;B9J08_002761;B9J08_002860;B9J08_003068;B9J08_003424;B9J08_003471;B9J08_003579;B9J08_003611;B9J08_004370;B9J08_005029;B9J08_005476	40
up	GO:0005975	carbohydrate metabolic process	BP	23	526	158/3798	B9J08_000049;B9J08_000050;B9J08_000274;B9J08_000370;B9J08_000918;B9J08_000958;B9J08_001368;B9J08_001383;B9J08_001529;B9J08_002762;B9J08_003211;B9J08_003251;B9J08_003266;B9J08_003684;B9J08_003799;B9J08_003837;B9J08_003838;B9J08_003852;B9J08_004378;B9J08_004410;B9J08_004467;B9J08_005245;B9J08_005473	40
down	GO:0005975	carbohydrate metabolic process	BP	17	488	158/3798	B9J08_000748;B9J08_001025;B9J08_001255;B9J08_001985;B9J08_002596;B9J08_002669;B9J08_002761;B9J08_002986;B9J08_003120;B9J08_003195;B9J08_003276;B9J08_003306;B9J08_003449;B9J08_003728;B9J08_004171;B9J08_004534;B9J08_005163	40
up	GO:0042493	response to drug	BP	15	526	157/3798	B9J08_000286;B9J08_000645;B9J08_002662;B9J08_002901;B9J08_002902;B9J08_003819;B9J08_003832;B9J08_003844;B9J08_003981;B9J08_004076;B9J08_004413;B9J08_004513;B9J08_004944;B9J08_005003;B9J08_005245	35
down	GO:0042493	response to drug	BP	20	488	157/3798	B9J08_000261;B9J08_000270;B9J08_000823;B9J08_001125;B9J08_001573;B9J08_001834;B9J08_002067;B9J08_002327;B9J08_002451;B9J08_002607;B9J08_003075;B9J08_003127;B9J08_003294;B9J08_003432;B9J08_003612;B9J08_003737;B9J08_003754;B9J08_003808;B9J08_004365;B9J08_004918	35
up	GO:0030447	filamentous growth	BP	12	526	243/3798	B9J08_000049;B9J08_000050;B9J08_000274;B9J08_000645;B9J08_000784;B9J08_000918;B9J08_002066;B9J08_003799;B9J08_003814;B9J08_004946;B9J08_004971;B9J08_005114	33
down	GO:0030447	filamentous growth	BP	21	488	243/3798	B9J08_000102;B9J08_000261;B9J08_000481;B9J08_001255;B9J08_001275;B9J08_001449;B9J08_001674;B9J08_001679;B9J08_001748;B9J08_002250;B9J08_002349;B9J08_003424;B9J08_003579;B9J08_003612;B9J08_003737;B9J08_003828;B9J08_004171;B9J08_004918;B9J08_005070;B9J08_005429;B9J08_005458	33
up	GO:0006629	lipid metabolic process	BP	6	526	227/3798	B9J08_000947;B9J08_001116;B9J08_002181;B9J08_002762;B9J08_003019;B9J08_004042	32
down	GO:0006629	lipid metabolic process	BP	26	488	227/3798	B9J08_000007;B9J08_000261;B9J08_000270;B9J08_000367;B9J08_001018;B9J08_001296;B9J08_001411;B9J08_001759;B9J08_001845;B9J08_002067;B9J08_002349;B9J08_002420;B9J08_003032;B9J08_003612;B9J08_003737;B9J08_003942;B9J08_004122;B9J08_004172;B9J08_004176;B9J08_004177;B9J08_004182;B9J08_004235;B9J08_004259;B9J08_004437;B9J08_004931;B9J08_005230	32
up	GO:0007165	signal transduction	BP	12	526	208/3798	B9J08_000287;B9J08_000662;B9J08_002066;B9J08_002181;B9J08_002738;B9J08_002937;B9J08_003914;B9J08_004026;B9J08_004627;B9J08_004947;B9J08_005003;B9J08_005114	30
down	GO:0007165	signal transduction	BP	18	488	208/3798	B9J08_000060;B9J08_000228;B9J08_000580;B9J08_000748;B9J08_000780;B9J08_001082;B9J08_001636;B9J08_001868;B9J08_002607;B9J08_002746;B9J08_002940;B9J08_003424;B9J08_003599;B9J08_003624;B9J08_004918;B9J08_005070;B9J08_005280;B9J08_005458	30
up	GO:0044419	interspecies interaction between organisms	BP	10	526	128/3798	B9J08_000274;B9J08_000645;B9J08_001614;B9J08_003251;B9J08_003799;B9J08_003819;B9J08_004378;B9J08_004469;B9J08_005003;B9J08_005114	28
down	GO:0044419	interspecies interaction between organisms	BP	18	488	128/3798	B9J08_000102;B9J08_000481;B9J08_001275;B9J08_001748;B9J08_002108;B9J08_002529;B9J08_003002;B9J08_003306;B9J08_003314;B9J08_003612;B9J08_003737;B9J08_003738;B9J08_004383;B9J08_004914;B9J08_004918;B9J08_005280;B9J08_005429;B9J08_005458	28
up	GO:0006259	DNA metabolic process	BP	15	526	301/3798	B9J08_000094;B9J08_000750;B9J08_000784;B9J08_000961;B9J08_001204;B9J08_002832;B9J08_002875;B9J08_003272;B9J08_003814;B9J08_004214;B9J08_004917;B9J08_005222;B9J08_005291;B9J08_005376;B9J08_005496	26
down	GO:0006259	DNA metabolic process	BP	11	488	301/3798	B9J08_000704;B9J08_001105;B9J08_001825;B9J08_001974;B9J08_002424;B9J08_002752;B9J08_003424;B9J08_003454;B9J08_003467;B9J08_003728;B9J08_005476	26
up	GO:0005618	cell wall	CC	12	526	72/3859	B9J08_000274;B9J08_000438;B9J08_000645;B9J08_000918;B9J08_001194;B9J08_001951;B9J08_002762;B9J08_003799;B9J08_003827;B9J08_003910;B9J08_004410;B9J08_005245	26
down	GO:0005618	cell wall	CC	14	488	72/3859	B9J08_000102;B9J08_000107;B9J08_000771;B9J08_001161;B9J08_001830;B9J08_002761;B9J08_003107;B9J08_003120;B9J08_003276;B9J08_003306;B9J08_003432;B9J08_003471;B9J08_004918;B9J08_004956	26
up	GO:0019725	cellular homeostasis	BP	15	526	121/3798	B9J08_000258;B9J08_000543;B9J08_000645;B9J08_000928;B9J08_001185;B9J08_001581;B9J08_001951;B9J08_002066;B9J08_002080;B9J08_003518;B9J08_003529;B9J08_003819;B9J08_004003;B9J08_004469;B9J08_004825	25
down	GO:0019725	cellular homeostasis	BP	10	488	121/3798	B9J08_000322;B9J08_000517;B9J08_001408;B9J08_002258;B9J08_002789;B9J08_002865;B9J08_004474;B9J08_004475;B9J08_005458;B9J08_005501	17
up	GO:0009405	pathogenesis	BP	7	526	92/3798	B9J08_001614;B9J08_003799;B9J08_003819;B9J08_004378;B9J08_004469;B9J08_005003;B9J08_005114	19
down	GO:0009405	pathogenesis	BP	12	488	92/3798	B9J08_000481;B9J08_001275;B9J08_001748;B9J08_002108;B9J08_002529;B9J08_003002;B9J08_003314;B9J08_003612;B9J08_003737;B9J08_003738;B9J08_004918;B9J08_005458	19
up	GO:0006091	generation of precursor metabolites and energy	BP	2	526	96/3798	B9J08_000274;B9J08_002769	19
down	GO:0006091	generation of precursor metabolites and energy	BP	17	488	96/3798	B9J08_000420;B9J08_000507;B9J08_000980;B9J08_001025;B9J08_001993;B9J08_002652;B9J08_002786;B9J08_002925;B9J08_002986;B9J08_003032;B9J08_003276;B9J08_003306;B9J08_003804;B9J08_003916;B9J08_004171;B9J08_004914;B9J08_005075	19
up	GO:0071555	cell wall organization	BP	15	526	105/3798	B9J08_000645;B9J08_000918;B9J08_000958;B9J08_001958;B9J08_002149;B9J08_002738;B9J08_003251;B9J08_003812;B9J08_003827;B9J08_003852;B9J08_004207;B9J08_004410;B9J08_004627;B9J08_005245;B9J08_005473	18
down	GO:0071555	cell wall organization	BP	3	488	105/3798	B9J08_000284;B9J08_000748;B9J08_003306	18
up	GO:0016192	vesicle-mediated transport	BP	8	526	255/3798	B9J08_000170;B9J08_000543;B9J08_001367;B9J08_002738;B9J08_002895;B9J08_003498;B9J08_004592;B9J08_005081	16
down	GO:0016192	vesicle-mediated transport	BP	8	488	255/3798	B9J08_000060;B9J08_000253;B9J08_001082;B9J08_002349;B9J08_002607;B9J08_002865;B9J08_003010;B9J08_003482	16
up	GO:0007010	cytoskeleton organization	BP	4	526	151/3798	B9J08_002738;B9J08_002932;B9J08_003914;B9J08_004947	14
down	GO:0007010	cytoskeleton organization	BP	10	488	151/3798	B9J08_000076;B9J08_000748;B9J08_001082;B9J08_001636;B9J08_001868;B9J08_003424;B9J08_003471;B9J08_003482;B9J08_003828;B9J08_005368	14
up	GO:0006766	vitamin metabolic process	BP	7	526	36/3798	B9J08_000901;B9J08_000989;B9J08_001205;B9J08_003099;B9J08_004062;B9J08_004450;B9J08_004507	12
down	GO:0006766	vitamin metabolic process	BP	5	488	36/3798	B9J08_000273;B9J08_000827;B9J08_001641;B9J08_003916;B9J08_005101	12
up	GO:0006457	protein folding	BP	5	526	79/3798	B9J08_000383;B9J08_000483;B9J08_001365;B9J08_002011;B9J08_004947	12
down	GO:0006457	protein folding	BP	7	488	79/3798	B9J08_002311;B9J08_002345;B9J08_002967;B9J08_003650;B9J08_003991;B9J08_004918;B9J08_005368	12
up	GO:0045333	cellular respiration	BP	0	526	62/3798		11
down	GO:0045333	cellular respiration	BP	11	488	62/3798	B9J08_000420;B9J08_000507;B9J08_000980;B9J08_001993;B9J08_002652;B9J08_002786;B9J08_002925;B9J08_003032;B9J08_003804;B9J08_003916;B9J08_004914	11
up	GO:0007155	cell adhesion	BP	5	526	33/3798	B9J08_001940;B9J08_002582;B9J08_003251;B9J08_003799;B9J08_004378	10
down	GO:0007155	cell adhesion	BP	5	488	33/3798	B9J08_000635;B9J08_002529;B9J08_003306;B9J08_003449;B9J08_005458	10
up	GO:0030163	protein catabolic process	BP	6	526	157/3798	B9J08_000483;B9J08_002369;B9J08_002736;B9J08_003962;B9J08_004492;B9J08_004978	9
down	GO:0030163	protein catabolic process	BP	3	488	157/3798	B9J08_003195;B9J08_004370;B9J08_005368	9
up	GO:0070783	growth of unicellular organism as a thread of attached cells	BP	2	526	62/3798	B9J08_000784;B9J08_002066	9
down	GO:0070783	growth of unicellular organism as a thread of attached cells	BP	7	488	62/3798	B9J08_000261;B9J08_001275;B9J08_001449;B9J08_003579;B9J08_003612;B9J08_005070;B9J08_005458	9
up	GO:0000746	conjugation	BP	2	526	63/3798	B9J08_002181;B9J08_003251	9
down	GO:0000746	conjugation	BP	7	488	63/3798	B9J08_000748;B9J08_000981;B9J08_002860;B9J08_002940;B9J08_003611;B9J08_005070;B9J08_005458	9
up	GO:0000910	cytokinesis	BP	0	526	68/3798		7
down	GO:0000910	cytokinesis	BP	7	488	68/3798	B9J08_000076;B9J08_000228;B9J08_000748;B9J08_001636;B9J08_001868;B9J08_002761;B9J08_003471	7
up	GO:0048468	cell development	BP	4	526	54/3798	B9J08_000958;B9J08_001194;B9J08_003827;B9J08_004769	7
down	GO:0048468	cell development	BP	3	488	54/3798	B9J08_000284;B9J08_003612;B9J08_005029	7
up	GO:0042710	biofilm formation	BP	6	526	35/3798	B9J08_000928;B9J08_001951;B9J08_003251;B9J08_003799;B9J08_004378;B9J08_004469	6
down	GO:0042710	biofilm formation	BP	0	488	35/3798		6
up	GO:0007124	pseudohyphal growth	BP	2	526	33/3798	B9J08_000784;B9J08_002066	5
down	GO:0007124	pseudohyphal growth	BP	3	488	33/3798	B9J08_001449;B9J08_003579;B9J08_003612	5
up	GO:0006997	nucleus organization	BP	0	526	32/3798		3
down	GO:0006997	nucleus organization	BP	3	488	32/3798	B9J08_000981;B9J08_004700;B9J08_005280	3
up	GO:0007114	cell budding	BP	2	526	30/3798	B9J08_003019;B9J08_004947	3
down	GO:0007114	cell budding	BP	1	488	30/3798	B9J08_000228	3
up	GO:0032196	transposition	BP	1	526	11/3798	B9J08_000750	1
down	GO:0032196	transposition	BP	0	488	11/3798		1
up	GO:0001411	hyphal tip	CC	0	526	15/3859		1
down	GO:0001411	hyphal tip	CC	1	488	15/3859	B9J08_002607	1
up	GO:0030448	hyphal growth	BP	0	526	22/3798		0
down	GO:0030448	hyphal growth	BP	0	488	22/3798		0

## Sheet: Au_G
sig_DEG	GOID	TERM	ONTOLOGY	count	inputSize	backgroundRatio	genes	sumcount
up	GO:0016070	RNA metabolic process	BP	291	1119	944/3798	B9J08_000025;B9J08_000061;B9J08_000062;B9J08_000077;B9J08_000087;B9J08_000103;B9J08_000120;B9J08_000146;B9J08_000152;B9J08_000179;B9J08_000188;B9J08_000192;B9J08_000201;B9J08_000207;B9J08_000215;B9J08_000233;B9J08_000234;B9J08_000245;B9J08_000257;B9J08_000311;B9J08_000312;B9J08_000332;B9J08_000351;B9J08_000352;B9J08_000399;B9J08_000428;B9J08_000475;B9J08_000476;B9J08_000535;B9J08_000537;B9J08_000…	389
down	GO:0016070	RNA metabolic process	BP	98	992	944/3798	B9J08_000095;B9J08_000250;B9J08_000288;B9J08_000371;B9J08_000388;B9J08_000497;B9J08_000592;B9J08_000679;B9J08_000704;B9J08_000708;B9J08_000729;B9J08_000772;B9J08_000791;B9J08_000855;B9J08_000981;B9J08_001158;B9J08_001170;B9J08_001300;B9J08_001302;B9J08_001509;B9J08_001566;B9J08_001569;B9J08_001632;B9J08_001692;B9J08_001826;B9J08_001920;B9J08_001928;B9J08_002062;B9J08_002072;B9J08_002073;B9J08_002…	389
up	GO:0050789	regulation of biological process	BP	177	1119	1048/3798	B9J08_000025;B9J08_000062;B9J08_000075;B9J08_000082;B9J08_000087;B9J08_000103;B9J08_000146;B9J08_000152;B9J08_000171;B9J08_000179;B9J08_000193;B9J08_000202;B9J08_000234;B9J08_000269;B9J08_000290;B9J08_000311;B9J08_000332;B9J08_000422;B9J08_000444;B9J08_000476;B9J08_000483;B9J08_000534;B9J08_000576;B9J08_000628;B9J08_000645;B9J08_000692;B9J08_000705;B9J08_000774;B9J08_000780;B9J08_000829;B9J08_000…	342
down	GO:0050789	regulation of biological process	BP	165	992	1048/3798	B9J08_000016;B9J08_000095;B9J08_000098;B9J08_000123;B9J08_000250;B9J08_000261;B9J08_000274;B9J08_000288;B9J08_000371;B9J08_000382;B9J08_000388;B9J08_000478;B9J08_000494;B9J08_000497;B9J08_000580;B9J08_000592;B9J08_000662;B9J08_000690;B9J08_000704;B9J08_000729;B9J08_000772;B9J08_000775;B9J08_000791;B9J08_000855;B9J08_000981;B9J08_001083;B9J08_001084;B9J08_001158;B9J08_001170;B9J08_001275;B9J08_001…	342
up	GO:0006810	transport	BP	169	1119	921/3798	B9J08_000002;B9J08_000003;B9J08_000008;B9J08_000034;B9J08_000061;B9J08_000078;B9J08_000082;B9J08_000103;B9J08_000118;B9J08_000164;B9J08_000170;B9J08_000189;B9J08_000206;B9J08_000207;B9J08_000269;B9J08_000321;B9J08_000332;B9J08_000434;B9J08_000444;B9J08_000475;B9J08_000479;B9J08_000483;B9J08_000511;B9J08_000517;B9J08_000603;B9J08_000692;B9J08_000705;B9J08_000756;B9J08_000759;B9J08_000774;B9J08_000…	312
down	GO:0006810	transport	BP	143	992	921/3798	B9J08_000018;B9J08_000098;B9J08_000140;B9J08_000143;B9J08_000253;B9J08_000258;B9J08_000302;B9J08_000338;B9J08_000347;B9J08_000359;B9J08_000360;B9J08_000368;B9J08_000435;B9J08_000449;B9J08_000464;B9J08_000482;B9J08_000485;B9J08_000494;B9J08_000503;B9J08_000677;B9J08_000690;B9J08_000757;B9J08_000840;B9J08_000864;B9J08_001150;B9J08_001185;B9J08_001213;B9J08_001311;B9J08_001323;B9J08_001340;B9J08_001…	312
up	GO:0006996	organelle organization	BP	137	1119	833/3798	B9J08_000025;B9J08_000045;B9J08_000076;B9J08_000082;B9J08_000087;B9J08_000201;B9J08_000269;B9J08_000286;B9J08_000332;B9J08_000355;B9J08_000444;B9J08_000475;B9J08_000483;B9J08_000514;B9J08_000534;B9J08_000536;B9J08_000538;B9J08_000554;B9J08_000628;B9J08_000692;B9J08_000705;B9J08_000720;B9J08_000838;B9J08_000887;B9J08_000907;B9J08_000916;B9J08_000917;B9J08_000918;B9J08_000942;B9J08_001062;B9J08_001…	251
down	GO:0006996	organelle organization	BP	114	992	833/3798	B9J08_000018;B9J08_000098;B9J08_000113;B9J08_000140;B9J08_000250;B9J08_000271;B9J08_000288;B9J08_000338;B9J08_000485;B9J08_000592;B9J08_000651;B9J08_000665;B9J08_000688;B9J08_000690;B9J08_000704;B9J08_000757;B9J08_000779;B9J08_000855;B9J08_000981;B9J08_001083;B9J08_001110;B9J08_001115;B9J08_001264;B9J08_001297;B9J08_001302;B9J08_001311;B9J08_001323;B9J08_001340;B9J08_001348;B9J08_001443;B9J08_001…	251
up	GO:0006950	response to stress	BP	99	1119	540/3798	B9J08_000025;B9J08_000075;B9J08_000078;B9J08_000087;B9J08_000189;B9J08_000332;B9J08_000355;B9J08_000483;B9J08_000514;B9J08_000534;B9J08_000628;B9J08_000645;B9J08_000705;B9J08_000780;B9J08_000880;B9J08_000881;B9J08_000887;B9J08_000904;B9J08_000907;B9J08_000999;B9J08_001075;B9J08_001105;B9J08_001120;B9J08_001130;B9J08_001220;B9J08_001248;B9J08_001255;B9J08_001282;B9J08_001343;B9J08_001346;B9J08_001…	179
down	GO:0006950	response to stress	BP	80	992	540/3798	B9J08_000094;B9J08_000261;B9J08_000274;B9J08_000382;B9J08_000388;B9J08_000651;B9J08_000695;B9J08_000729;B9J08_000775;B9J08_001083;B9J08_001084;B9J08_001159;B9J08_001161;B9J08_001204;B9J08_001275;B9J08_001300;B9J08_001302;B9J08_001340;B9J08_001591;B9J08_001814;B9J08_001825;B9J08_001826;B9J08_001860;B9J08_001875;B9J08_002039;B9J08_002072;B9J08_002096;B9J08_002108;B9J08_002181;B9J08_002385;B9J08_002…	179
up	GO:0042254	ribosome biogenesis	BP	160	1119	246/3798	B9J08_000061;B9J08_000077;B9J08_000103;B9J08_000111;B9J08_000118;B9J08_000120;B9J08_000188;B9J08_000207;B9J08_000233;B9J08_000245;B9J08_000257;B9J08_000286;B9J08_000311;B9J08_000399;B9J08_000475;B9J08_000537;B9J08_000554;B9J08_000673;B9J08_000699;B9J08_000705;B9J08_000720;B9J08_000754;B9J08_000870;B9J08_000883;B9J08_000894;B9J08_000910;B9J08_000917;B9J08_000973;B9J08_001024;B9J08_001062;B9J08_001…	165
down	GO:0042254	ribosome biogenesis	BP	5	992	246/3798	B9J08_002482;B9J08_003580;B9J08_003861;B9J08_004119;B9J08_005214	165
up	GO:0006464	cellular protein modification process	BP	81	1119	549/3798	B9J08_000025;B9J08_000103;B9J08_000132;B9J08_000171;B9J08_000193;B9J08_000202;B9J08_000290;B9J08_000393;B9J08_000422;B9J08_000423;B9J08_000424;B9J08_000432;B9J08_000538;B9J08_000780;B9J08_000876;B9J08_000881;B9J08_000915;B9J08_001075;B9J08_001130;B9J08_001135;B9J08_001173;B9J08_001248;B9J08_001282;B9J08_001343;B9J08_001346;B9J08_001451;B9J08_001543;B9J08_001562;B9J08_001611;B9J08_001803;B9J08_001…	161
down	GO:0006464	cellular protein modification process	BP	80	992	549/3798	B9J08_000017;B9J08_000047;B9J08_000113;B9J08_000285;B9J08_000288;B9J08_000484;B9J08_000515;B9J08_000542;B9J08_000552;B9J08_000598;B9J08_000688;B9J08_000704;B9J08_000729;B9J08_000779;B9J08_001083;B9J08_001110;B9J08_001170;B9J08_001204;B9J08_001302;B9J08_001348;B9J08_001516;B9J08_001654;B9J08_001908;B9J08_001959;B9J08_002099;B9J08_002352;B9J08_002459;B9J08_002502;B9J08_002562;B9J08_002564;B9J08_002…	161
up	GO:0042221	response to chemical	BP	81	1119	379/3798	B9J08_000045;B9J08_000050;B9J08_000075;B9J08_000078;B9J08_000111;B9J08_000164;B9J08_000210;B9J08_000269;B9J08_000286;B9J08_000422;B9J08_000479;B9J08_000517;B9J08_000645;B9J08_000705;B9J08_001125;B9J08_001353;B9J08_001355;B9J08_001573;B9J08_001605;B9J08_001611;B9J08_001681;B9J08_001737;B9J08_001770;B9J08_001772;B9J08_001871;B9J08_001910;B9J08_001915;B9J08_001940;B9J08_001979;B9J08_002067;B9J08_002…	137
down	GO:0042221	response to chemical	BP	56	992	379/3798	B9J08_000250;B9J08_000261;B9J08_000362;B9J08_000388;B9J08_000695;B9J08_000729;B9J08_000775;B9J08_000981;B9J08_001084;B9J08_001161;B9J08_001170;B9J08_001277;B9J08_001300;B9J08_001566;B9J08_001591;B9J08_001814;B9J08_001826;B9J08_001834;B9J08_002039;B9J08_002069;B9J08_002096;B9J08_002181;B9J08_002230;B9J08_002451;B9J08_002662;B9J08_002784;B9J08_002840;B9J08_002901;B9J08_002940;B9J08_002962;B9J08_003…	137
up	GO:0007049	cell cycle	BP	74	1119	386/3798	B9J08_000025;B9J08_000076;B9J08_000082;B9J08_000087;B9J08_000130;B9J08_000171;B9J08_000269;B9J08_000290;B9J08_000355;B9J08_000422;B9J08_000444;B9J08_000514;B9J08_000534;B9J08_000628;B9J08_000692;B9J08_000916;B9J08_001019;B9J08_001075;B9J08_001105;B9J08_001120;B9J08_001130;B9J08_001194;B9J08_001220;B9J08_001248;B9J08_001258;B9J08_001262;B9J08_001469;B9J08_001562;B9J08_001675;B9J08_002009;B9J08_002…	111
down	GO:0007049	cell cycle	BP	37	992	386/3798	B9J08_000094;B9J08_000113;B9J08_000592;B9J08_000695;B9J08_000801;B9J08_001302;B9J08_001311;B9J08_001348;B9J08_001566;B9J08_001826;B9J08_002008;B9J08_002072;B9J08_002177;B9J08_002335;B9J08_002344;B9J08_002460;B9J08_002818;B9J08_002937;B9J08_002977;B9J08_003102;B9J08_003229;B9J08_003390;B9J08_003611;B9J08_003740;B9J08_003814;B9J08_003969;B9J08_004190;B9J08_004227;B9J08_004233;B9J08_004234;B9J08_004…	111
up	GO:0006259	DNA metabolic process	BP	68	1119	301/3798	B9J08_000087;B9J08_000332;B9J08_000355;B9J08_000514;B9J08_000534;B9J08_000628;B9J08_000838;B9J08_000880;B9J08_000887;B9J08_000904;B9J08_000907;B9J08_000917;B9J08_000999;B9J08_001075;B9J08_001105;B9J08_001130;B9J08_001220;B9J08_001248;B9J08_001258;B9J08_001282;B9J08_001295;B9J08_001343;B9J08_001346;B9J08_001355;B9J08_001469;B9J08_001474;B9J08_001562;B9J08_001675;B9J08_001681;B9J08_002022;B9J08_002…	105
down	GO:0006259	DNA metabolic process	BP	37	992	301/3798	B9J08_000094;B9J08_000651;B9J08_000704;B9J08_000855;B9J08_001083;B9J08_001159;B9J08_001204;B9J08_001302;B9J08_001692;B9J08_001825;B9J08_002072;B9J08_002385;B9J08_002502;B9J08_002647;B9J08_002859;B9J08_002984;B9J08_003102;B9J08_003229;B9J08_003272;B9J08_003379;B9J08_003454;B9J08_003740;B9J08_003814;B9J08_003861;B9J08_004133;B9J08_004234;B9J08_004301;B9J08_004707;B9J08_005028;B9J08_005074;B9J08_005…	105
up	GO:0030447	filamentous growth	BP	48	1119	243/3798	B9J08_000009;B9J08_000025;B9J08_000045;B9J08_000050;B9J08_000075;B9J08_000146;B9J08_000171;B9J08_000189;B9J08_000269;B9J08_000355;B9J08_000422;B9J08_000444;B9J08_000645;B9J08_000918;B9J08_001135;B9J08_001242;B9J08_001255;B9J08_001674;B9J08_001816;B9J08_001936;B9J08_002003;B9J08_002126;B9J08_002250;B9J08_002497;B9J08_002628;B9J08_002632;B9J08_002644;B9J08_002918;B9J08_003031;B9J08_003159;B9J08_003…	79
down	GO:0030447	filamentous growth	BP	31	992	243/3798	B9J08_000029;B9J08_000098;B9J08_000261;B9J08_000274;B9J08_000388;B9J08_000775;B9J08_001275;B9J08_001302;B9J08_001449;B9J08_001672;B9J08_001875;B9J08_002039;B9J08_002096;B9J08_002818;B9J08_003632;B9J08_003737;B9J08_003772;B9J08_003785;B9J08_003814;B9J08_003861;B9J08_004030;B9J08_004233;B9J08_004310;B9J08_004329;B9J08_004831;B9J08_005070;B9J08_005107;B9J08_005203;B9J08_005359;B9J08_005380;B9J08_005…	79
up	GO:0005975	carbohydrate metabolic process	BP	31	1119	158/3798	B9J08_000050;B9J08_000054;B9J08_000365;B9J08_000889;B9J08_000918;B9J08_001255;B9J08_001368;B9J08_001383;B9J08_001529;B9J08_001611;B9J08_001816;B9J08_001985;B9J08_002240;B9J08_002262;B9J08_002596;B9J08_002628;B9J08_002632;B9J08_002669;B9J08_002762;B9J08_003121;B9J08_003159;B9J08_003251;B9J08_003627;B9J08_003799;B9J08_003833;B9J08_004380;B9J08_004467;B9J08_004534;B9J08_004972;B9J08_005245;B9J08_005…	76
down	GO:0005975	carbohydrate metabolic process	BP	45	992	158/3798	B9J08_000274;B9J08_000288;B9J08_000695;B9J08_000775;B9J08_000808;B9J08_000994;B9J08_001025;B9J08_001418;B9J08_001665;B9J08_001860;B9J08_001875;B9J08_002096;B9J08_002230;B9J08_002477;B9J08_002512;B9J08_002566;B9J08_002627;B9J08_002670;B9J08_002733;B9J08_002919;B9J08_003120;B9J08_003195;B9J08_003203;B9J08_003306;B9J08_003371;B9J08_003449;B9J08_003466;B9J08_003585;B9J08_003632;B9J08_003837;B9J08_003…	76
up	GO:0006412	translation	BP	65	1119	285/3798	B9J08_000193;B9J08_000202;B9J08_000217;B9J08_000351;B9J08_000393;B9J08_000475;B9J08_000546;B9J08_000553;B9J08_000554;B9J08_000604;B9J08_000705;B9J08_000774;B9J08_000965;B9J08_001049;B9J08_001068;B9J08_001087;B9J08_001385;B9J08_001543;B9J08_001797;B9J08_001871;B9J08_001877;B9J08_001879;B9J08_002113;B9J08_002115;B9J08_002124;B9J08_002131;B9J08_002138;B9J08_002287;B9J08_002327;B9J08_002399;B9J08_002…	75
down	GO:0006412	translation	BP	10	992	285/3798	B9J08_002562;B9J08_002779;B9J08_002960;B9J08_003379;B9J08_003861;B9J08_004300;B9J08_004707;B9J08_005230;B9J08_005236;B9J08_005425	75
up	GO:0006629	lipid metabolic process	BP	31	1119	227/3798	B9J08_000009;B9J08_000078;B9J08_000147;B9J08_000222;B9J08_000444;B9J08_000511;B9J08_000576;B9J08_000876;B9J08_001018;B9J08_001116;B9J08_001421;B9J08_001741;B9J08_002067;B9J08_002377;B9J08_002497;B9J08_002762;B9J08_002918;B9J08_003032;B9J08_003085;B9J08_003240;B9J08_003486;B9J08_003678;B9J08_003942;B9J08_004149;B9J08_004259;B9J08_004437;B9J08_004590;B9J08_005084;B9J08_005179;B9J08_005313;B9J08_005…	72
down	GO:0006629	lipid metabolic process	BP	41	992	227/3798	B9J08_000123;B9J08_000261;B9J08_000504;B9J08_000592;B9J08_000696;B9J08_000729;B9J08_000920;B9J08_001284;B9J08_001448;B9J08_001928;B9J08_002105;B9J08_002181;B9J08_002230;B9J08_002381;B9J08_002442;B9J08_002564;B9J08_003366;B9J08_003466;B9J08_003737;B9J08_003765;B9J08_004042;B9J08_004082;B9J08_004156;B9J08_004172;B9J08_004175;B9J08_004176;B9J08_004182;B9J08_004226;B9J08_004330;B9J08_004709;B9J08_004…	72
up	GO:0042493	response to drug	BP	51	1119	157/3798	B9J08_000045;B9J08_000075;B9J08_000078;B9J08_000111;B9J08_000164;B9J08_000210;B9J08_000286;B9J08_000422;B9J08_000479;B9J08_000645;B9J08_001125;B9J08_001353;B9J08_001573;B9J08_001605;B9J08_001681;B9J08_001737;B9J08_001770;B9J08_001772;B9J08_001871;B9J08_001910;B9J08_001915;B9J08_001979;B9J08_002067;B9J08_002327;B9J08_002632;B9J08_003031;B9J08_003085;B9J08_003294;B9J08_003432;B9J08_003620;B9J08_003…	71
down	GO:0042493	response to drug	BP	20	992	157/3798	B9J08_000261;B9J08_000362;B9J08_000388;B9J08_001277;B9J08_001300;B9J08_001834;B9J08_002096;B9J08_002451;B9J08_002662;B9J08_002901;B9J08_003737;B9J08_003819;B9J08_004030;B9J08_004076;B9J08_004473;B9J08_004513;B9J08_004709;B9J08_004944;B9J08_005003;B9J08_005107	71
up	GO:0007165	signal transduction	BP	21	1119	208/3798	B9J08_000082;B9J08_000269;B9J08_000692;B9J08_000780;B9J08_000881;B9J08_001087;B9J08_001117;B9J08_001120;B9J08_001611;B9J08_002329;B9J08_002738;B9J08_002746;B9J08_002848;B9J08_003037;B9J08_003624;B9J08_003914;B9J08_003967;B9J08_004320;B9J08_004369;B9J08_004382;B9J08_004918	58
down	GO:0007165	signal transduction	BP	37	992	208/3798	B9J08_000016;B9J08_000098;B9J08_000288;B9J08_000371;B9J08_000580;B9J08_000662;B9J08_001084;B9J08_001300;B9J08_001563;B9J08_001566;B9J08_001776;B9J08_001826;B9J08_001959;B9J08_002069;B9J08_002096;B9J08_002181;B9J08_002421;B9J08_002818;B9J08_002937;B9J08_002940;B9J08_003229;B9J08_003265;B9J08_003344;B9J08_003599;B9J08_003765;B9J08_003925;B9J08_003986;B9J08_004026;B9J08_004227;B9J08_004524;B9J08_004…	58
up	GO:0044419	interspecies interaction between organisms	BP	25	1119	128/3798	B9J08_000009;B9J08_000025;B9J08_000075;B9J08_000171;B9J08_000189;B9J08_000269;B9J08_000645;B9J08_001242;B9J08_001613;B9J08_001816;B9J08_001910;B9J08_002003;B9J08_002918;B9J08_003031;B9J08_003159;B9J08_003251;B9J08_003309;B9J08_003418;B9J08_003627;B9J08_003799;B9J08_004279;B9J08_004369;B9J08_004590;B9J08_004663;B9J08_004918	56
down	GO:0044419	interspecies interaction between organisms	BP	31	992	128/3798	B9J08_000098;B9J08_000274;B9J08_000382;B9J08_000388;B9J08_000775;B9J08_001275;B9J08_001340;B9J08_001860;B9J08_001875;B9J08_002108;B9J08_002261;B9J08_003002;B9J08_003306;B9J08_003314;B9J08_003564;B9J08_003632;B9J08_003737;B9J08_003772;B9J08_003819;B9J08_004329;B9J08_004375;B9J08_004378;B9J08_004469;B9J08_004707;B9J08_004831;B9J08_005003;B9J08_005107;B9J08_005203;B9J08_005239;B9J08_005280;B9J08_005…	56
up	GO:0016192	vesicle-mediated transport	BP	19	1119	255/3798	B9J08_000170;B9J08_000206;B9J08_000269;B9J08_000444;B9J08_000511;B9J08_000603;B9J08_001623;B9J08_001816;B9J08_002009;B9J08_002329;B9J08_002497;B9J08_002597;B9J08_002738;B9J08_003010;B9J08_003085;B9J08_003498;B9J08_004277;B9J08_005522;B9J08_005545	54
down	GO:0016192	vesicle-mediated transport	BP	35	992	255/3798	B9J08_000018;B9J08_000098;B9J08_000253;B9J08_000338;B9J08_000359;B9J08_000485;B9J08_000690;B9J08_000840;B9J08_001311;B9J08_001323;B9J08_001340;B9J08_001650;B9J08_002014;B9J08_002165;B9J08_002398;B9J08_002459;B9J08_002558;B9J08_002766;B9J08_002996;B9J08_003069;B9J08_003165;B9J08_003218;B9J08_003796;B9J08_003986;B9J08_004050;B9J08_004190;B9J08_004286;B9J08_004948;B9J08_005081;B9J08_005174;B9J08_005…	54
up	GO:0006091	generation of precursor metabolites and energy	BP	9	1119	96/3798	B9J08_000365;B9J08_000420;B9J08_002131;B9J08_002924;B9J08_002925;B9J08_003032;B9J08_003231;B9J08_003998;B9J08_004163	38
down	GO:0006091	generation of precursor metabolites and energy	BP	29	992	96/3798	B9J08_000140;B9J08_000143;B9J08_000274;B9J08_000808;B9J08_000980;B9J08_001025;B9J08_001584;B9J08_001702;B9J08_001860;B9J08_001863;B9J08_001875;B9J08_001993;B9J08_002566;B9J08_002919;B9J08_003180;B9J08_003306;B9J08_003371;B9J08_003466;B9J08_003585;B9J08_003632;B9J08_003916;B9J08_004309;B9J08_004375;B9J08_004928;B9J08_005075;B9J08_005226;B9J08_005239;B9J08_005523;B9J08_005581	38
up	GO:0007010	cytoskeleton organization	BP	19	1119	151/3798	B9J08_000076;B9J08_000269;B9J08_000444;B9J08_000692;B9J08_000942;B9J08_001120;B9J08_001135;B9J08_002497;B9J08_002738;B9J08_003034;B9J08_003471;B9J08_003578;B9J08_003914;B9J08_004652;B9J08_004740;B9J08_004970;B9J08_005120;B9J08_005249;B9J08_005368	38
down	GO:0007010	cytoskeleton organization	BP	19	992	151/3798	B9J08_000113;B9J08_000288;B9J08_000690;B9J08_001110;B9J08_001297;B9J08_001311;B9J08_001340;B9J08_001348;B9J08_001443;B9J08_002008;B9J08_002261;B9J08_002398;B9J08_003218;B9J08_003455;B9J08_003969;B9J08_004190;B9J08_004233;B9J08_004902;B9J08_005380	38
up	GO:0009405	pathogenesis	BP	19	1119	92/3798	B9J08_000009;B9J08_000025;B9J08_000171;B9J08_000189;B9J08_000269;B9J08_001613;B9J08_001816;B9J08_001910;B9J08_002003;B9J08_002918;B9J08_003031;B9J08_003159;B9J08_003309;B9J08_003627;B9J08_003799;B9J08_004279;B9J08_004369;B9J08_004590;B9J08_004918	37
down	GO:0009405	pathogenesis	BP	18	992	92/3798	B9J08_000098;B9J08_000388;B9J08_000775;B9J08_001275;B9J08_001340;B9J08_002108;B9J08_002261;B9J08_003002;B9J08_003314;B9J08_003564;B9J08_003737;B9J08_003772;B9J08_003819;B9J08_004378;B9J08_004469;B9J08_005003;B9J08_005107;B9J08_005203	37
up	GO:0019725	cellular homeostasis	BP	17	1119	121/3798	B9J08_000002;B9J08_000127;B9J08_000517;B9J08_000536;B9J08_000645;B9J08_001581;B9J08_001951;B9J08_002197;B9J08_002258;B9J08_003716;B9J08_003908;B9J08_004152;B9J08_004279;B9J08_004369;B9J08_004825;B9J08_005501;B9J08_005545	37
down	GO:0019725	cellular homeostasis	BP	20	992	121/3798	B9J08_000258;B9J08_001185;B9J08_001408;B9J08_002018;B9J08_002080;B9J08_002096;B9J08_002491;B9J08_002502;B9J08_002566;B9J08_002836;B9J08_002920;B9J08_003529;B9J08_003819;B9J08_003822;B9J08_004242;B9J08_004469;B9J08_004512;B9J08_005097;B9J08_005226;B9J08_005474	37
up	GO:0071555	cell wall organization	BP	19	1119	105/3798	B9J08_000645;B9J08_000918;B9J08_001019;B9J08_001242;B9J08_001492;B9J08_001611;B9J08_001772;B9J08_001816;B9J08_002003;B9J08_002318;B9J08_002738;B9J08_003159;B9J08_003251;B9J08_003827;B9J08_003967;B9J08_004207;B9J08_004369;B9J08_005245;B9J08_005473	35
down	GO:0071555	cell wall organization	BP	16	992	105/3798	B9J08_000288;B9J08_000482;B9J08_001418;B9J08_001443;B9J08_001860;B9J08_003306;B9J08_003564;B9J08_003812;B9J08_003852;B9J08_004030;B9J08_004167;B9J08_004300;B9J08_004832;B9J08_005107;B9J08_005351;B9J08_005380	35
up	GO:0005618	cell wall	CC	19	1119	72/3859	B9J08_000054;B9J08_000645;B9J08_000918;B9J08_001019;B9J08_001194;B9J08_001951;B9J08_002762;B9J08_003432;B9J08_003471;B9J08_003799;B9J08_003827;B9J08_003903;B9J08_003910;B9J08_004382;B9J08_004918;B9J08_005245;B9J08_005405;B9J08_005431;B9J08_005545	34
down	GO:0005618	cell wall	CC	15	992	72/3859	B9J08_000274;B9J08_000382;B9J08_001161;B9J08_001418;B9J08_001672;B9J08_001860;B9J08_001875;B9J08_002109;B9J08_003120;B9J08_003306;B9J08_003371;B9J08_003632;B9J08_004375;B9J08_004786;B9J08_005239	34
up	GO:0030163	protein catabolic process	BP	15	1119	157/3798	B9J08_000025;B9J08_000290;B9J08_000483;B9J08_000692;B9J08_001118;B9J08_002093;B9J08_003207;B9J08_003578;B9J08_003594;B9J08_004013;B9J08_004121;B9J08_004701;B9J08_004978;B9J08_005178;B9J08_005368	33
down	GO:0030163	protein catabolic process	BP	18	992	157/3798	B9J08_000598;B9J08_001083;B9J08_001414;B9J08_002039;B9J08_002736;B9J08_002784;B9J08_002996;B9J08_003195;B9J08_003302;B9J08_003319;B9J08_004133;B9J08_004210;B9J08_004389;B9J08_004492;B9J08_004648;B9J08_004658;B9J08_005044;B9J08_005184	33
up	GO:0006457	protein folding	BP	20	1119	79/3798	B9J08_000122;B9J08_000483;B9J08_001816;B9J08_002300;B9J08_002311;B9J08_002329;B9J08_002520;B9J08_002696;B9J08_002819;B9J08_002967;B9J08_003312;B9J08_003771;B9J08_003991;B9J08_004115;B9J08_004701;B9J08_004821;B9J08_004918;B9J08_005281;B9J08_005368;B9J08_005371	30
down	GO:0006457	protein folding	BP	10	992	79/3798	B9J08_000383;B9J08_000757;B9J08_002011;B9J08_002099;B9J08_002273;B9J08_002440;B9J08_004119;B9J08_005044;B9J08_005093;B9J08_005174	30
up	GO:0006766	vitamin metabolic process	BP	7	1119	36/3798	B9J08_000273;B9J08_000433;B9J08_000901;B9J08_000989;B9J08_004095;B9J08_004450;B9J08_004949	20
down	GO:0006766	vitamin metabolic process	BP	13	992	36/3798	B9J08_000058;B9J08_000668;B9J08_001205;B9J08_002449;B9J08_003099;B9J08_003916;B9J08_003965;B9J08_004062;B9J08_004158;B9J08_004507;B9J08_004837;B9J08_005101;B9J08_005229	20
up	GO:0000746	conjugation	BP	11	1119	63/3798	B9J08_000269;B9J08_001077;B9J08_001261;B9J08_002009;B9J08_002318;B9J08_002329;B9J08_003034;B9J08_003159;B9J08_003251;B9J08_003592;B9J08_005405	20
down	GO:0000746	conjugation	BP	9	992	63/3798	B9J08_000981;B9J08_001115;B9J08_001340;B9J08_001566;B9J08_002069;B9J08_002181;B9J08_002940;B9J08_003611;B9J08_005070	20
up	GO:0045333	cellular respiration	BP	7	1119	62/3798	B9J08_000420;B9J08_002131;B9J08_002924;B9J08_002925;B9J08_003032;B9J08_003231;B9J08_004163	18
down	GO:0045333	cellular respiration	BP	11	992	62/3798	B9J08_000140;B9J08_000143;B9J08_000980;B9J08_001584;B9J08_001702;B9J08_001993;B9J08_002919;B9J08_003180;B9J08_003466;B9J08_003916;B9J08_005523	18
up	GO:0070783	growth of unicellular organism as a thread of attached cells	BP	9	1119	62/3798	B9J08_000146;B9J08_000269;B9J08_002126;B9J08_002628;B9J08_002644;B9J08_003159;B9J08_003619;B9J08_004013;B9J08_005084	17
down	GO:0070783	growth of unicellular organism as a thread of attached cells	BP	8	992	62/3798	B9J08_000261;B9J08_001275;B9J08_001449;B9J08_002039;B9J08_003785;B9J08_004233;B9J08_005070;B9J08_005203	17
up	GO:0042710	biofilm formation	BP	8	1119	35/3798	B9J08_000751;B9J08_001135;B9J08_001276;B9J08_001951;B9J08_003159;B9J08_003251;B9J08_003799;B9J08_005545	16
down	GO:0042710	biofilm formation	BP	8	992	35/3798	B9J08_000388;B9J08_003772;B9J08_004030;B9J08_004378;B9J08_004469;B9J08_005203;B9J08_005359;B9J08_005380	16
up	GO:0000910	cytokinesis	BP	10	1119	68/3798	B9J08_000076;B9J08_002487;B9J08_002602;B9J08_002808;B9J08_003037;B9J08_003471;B9J08_003547;B9J08_003954;B9J08_004406;B9J08_004740	14
down	GO:0000910	cytokinesis	BP	4	992	68/3798	B9J08_001348;B9J08_002008;B9J08_004190;B9J08_004233	14
up	GO:0007155	cell adhesion	BP	8	1119	33/3798	B9J08_000635;B9J08_001940;B9J08_002582;B9J08_003251;B9J08_003409;B9J08_003799;B9J08_005078;B9J08_005545	14
down	GO:0007155	cell adhesion	BP	6	992	33/3798	B9J08_003306;B9J08_003449;B9J08_003772;B9J08_004030;B9J08_004378;B9J08_004831	14
up	GO:0048468	cell development	BP	7	1119	54/3798	B9J08_000045;B9J08_000444;B9J08_001019;B9J08_001194;B9J08_002009;B9J08_003827;B9J08_004369	11
down	GO:0048468	cell development	BP	4	992	54/3798	B9J08_000695;B9J08_004769;B9J08_005029;B9J08_005380	11
up	GO:0007124	pseudohyphal growth	BP	5	1119	33/3798	B9J08_000146;B9J08_000269;B9J08_002644;B9J08_003159;B9J08_005084	9
down	GO:0007124	pseudohyphal growth	BP	4	992	33/3798	B9J08_001449;B9J08_002039;B9J08_003785;B9J08_004233	9
up	GO:0030448	hyphal growth	BP	4	1119	22/3798	B9J08_000269;B9J08_000422;B9J08_002497;B9J08_002632	8
down	GO:0030448	hyphal growth	BP	4	992	22/3798	B9J08_000388;B9J08_004030;B9J08_004233;B9J08_005514	8
up	GO:0006997	nucleus organization	BP	4	1119	32/3798	B9J08_000332;B9J08_001262;B9J08_003034;B9J08_004611	7
down	GO:0006997	nucleus organization	BP	3	992	32/3798	B9J08_000981;B9J08_001115;B9J08_005280	7
up	GO:0007114	cell budding	BP	3	1119	30/3798	B9J08_000269;B9J08_000422;B9J08_002497	5
down	GO:0007114	cell budding	BP	2	992	30/3798	B9J08_004190;B9J08_004233	5
up	GO:0032196	transposition	BP	3	1119	11/3798	B9J08_000534;B9J08_001343;B9J08_003855	3
down	GO:0032196	transposition	BP	0	992	11/3798		3
up	GO:0001411	hyphal tip	CC	1	1119	15/3859	B9J08_000269	3
down	GO:0001411	hyphal tip	CC	2	992	15/3859	B9J08_000485;B9J08_004233	3

## Sheet: Al_D
sig_DEG	GOID	TERM	ONTOLOGY	count	inputSize	backgroundRatio	genes	sumcount
up	GO:0050789	regulation of biological process	BP	336	1680	1477/6304	orf19.6091;orf19.6059;orf19.6028;orf19.3294;orf19.3328;orf19.3329;orf19.4540;orf19.4527;orf19.4524;orf19.3663;orf19.2949;orf19.2982;orf19.2987;orf19.3018;orf19.3048;orf19.1035;orf19.1032;orf19.1028;orf19.1069;orf19.6850;orf19.778;orf19.4056;orf19.2480.1;orf19.2458;orf19.2444;orf19.2432;orf19.1826;orf19.1822;orf19.6243;orf19.6203;orf19.4450;orf19.4443;orf19.2792;orf19.1227;orf19.1228;orf19.5068;or…	713
down	GO:0050789	regulation of biological process	BP	377	1651	1477/6304	orf19.6112;orf19.6102;orf19.6074;orf19.6071;orf19.6060;orf19.6045;orf19.6034;orf19.3289;orf19.3291;orf19.3300;orf19.3315;orf19.3317;orf19.3333;orf19.3334;orf19.3356;orf19.3359;orf19.4542;orf19.4537;orf19.4536;orf19.3670;orf19.3687;orf19.2953;orf19.2992;orf19.3000;orf19.3001;orf19.3013;orf19.3034;orf19.3035;orf19.3037;orf19.3038;orf19.3047;orf19.3055;orf19.1133;orf19.1030;orf19.1051;orf19.1059;orf…	713
up	GO:0016070	RNA metabolic process	BP	206	1680	1227/6304	orf19.3294;orf19.3328;orf19.4538;orf19.4524;orf19.3018;orf19.3048;orf19.1035;orf19.1032;orf19.1028;orf19.1069;orf19.6850;orf19.4056;orf19.413.1;orf19.2458;orf19.2432;orf19.1826;orf19.1822;orf19.6243;orf19.6203;orf19.6196;orf19.4450;orf19.1227;orf19.1228;orf19.5068;orf19.5097;orf19.4752;orf19.4766;orf19.4775;orf19.4776;orf19.4788;orf19.4853;orf19.4863;orf19.4869;orf19.4882;orf19.4890;orf19.2315;or…	673
down	GO:0016070	RNA metabolic process	BP	467	1651	1227/6304	orf19.6112;orf19.6102;orf19.6074;orf19.6041;orf19.6014;orf19.6010.1;orf19.3289;orf19.3291;orf19.3300;orf19.3303;orf19.3304;orf19.3315;orf19.3317;orf19.3325.3;orf19.3333;orf19.3341;orf19.4542;orf19.4537;orf19.3670;orf19.3676;orf19.3687;orf19.2964;orf19.2984;orf19.2994.1;orf19.2998;orf19.3000;orf19.3002;orf19.3035;orf19.3037;orf19.3047;orf19.3055;orf19.1133;orf19.4464;orf19.4479;orf19.1045;orf19.10…	673
up	GO:0006996	organelle organization	BP	180	1680	1130/6304	orf19.6020;orf19.6018;orf19.3353;orf19.2949;orf19.2982;orf19.2985;orf19.2987;orf19.3018;orf19.3030;orf19.3057;orf19.783;orf19.776;orf19.413.1;orf19.2480.1;orf19.1826;orf19.6254;orf19.6243;orf19.6203;orf19.6196;orf19.2792;orf19.5069;orf19.5076;orf19.4752;orf19.4763;orf19.4839;orf19.4849;orf19.4853;orf19.4858;orf19.4890;orf19.1835;orf19.2315;orf19.676;orf19.5224;orf19.3761;orf19.5011;orf19.5032;orf…	532
down	GO:0006996	organelle organization	BP	352	1651	1130/6304	orf19.6100;orf19.6071;orf19.6062.3;orf19.6045;orf19.6041;orf19.6034;orf19.6014;orf19.3289;orf19.3356;orf19.3359;orf19.3676;orf19.3677;orf19.3686;orf19.3687;orf19.3691;orf19.2935;orf19.2953;orf19.2964;orf19.3000;orf19.3001;orf19.3003.1;orf19.3013;orf19.3026;orf19.3034;orf19.3035;orf19.1030;orf19.1043;orf19.1051;orf19.1052;orf19.1059;orf19.1061;orf19.1064;orf19.1065;orf19.58;orf19.439;orf19.427;orf…	532
up	GO:0006810	transport	BP	269	1680	1069/6304	orf19.6070;orf19.6031;orf19.6023;orf19.3332;orf19.4546;orf19.4527;orf19.4526;orf19.3663;orf19.3668;orf19.2942;orf19.2991;orf19.4459;orf19.783;orf19.781;orf19.778;orf19.4063;orf19.2480.1;orf19.2445;orf19.2444;orf19.1826;orf19.6254;orf19.6249;orf19.6243;orf19.4456;orf19.4449;orf19.4423;orf19.5076;orf19.5095;orf19.5114;orf19.405;orf19.4733;orf19.4780;orf19.4802;orf19.4811;orf19.4839;orf19.4858;orf19…	519
down	GO:0006810	transport	BP	250	1651	1069/6304	orf19.6100;orf19.6034;orf19.6014;orf19.3291;orf19.3314;orf19.3333;orf19.3334;orf19.4550;orf19.4531;orf19.3670;orf19.3691;orf19.2937;orf19.2945;orf19.2953;orf19.3001;orf19.3015;orf19.3026;orf19.3034;orf19.3037;orf19.3047;orf19.4479;orf19.1043;orf19.1045;orf19.1065;orf19.6854;orf19.59;orf19.412;orf19.2489;orf19.2454;orf19.2436;orf19.6252;orf19.6247.1;orf19.4440;orf19.2785;orf19.5079;orf19.5085;orf1…	519
down	GO:0042254	ribosome biogenesis	BP	234	1651	308/6304	orf19.6074;orf19.6014;orf19.3304;orf19.3325.3;orf19.3334;orf19.2935;orf19.2994.1;orf19.2998;orf19.3002;orf19.3003.1;orf19.3015;orf19.3034;orf19.4479;orf19.1047;orf19.5198;orf19.760;orf19.58;orf19.59;orf19.2488;orf19.2478.1;orf19.6265.1;orf19.6253;orf19.6236;orf19.6234;orf19.6195;orf19.2778;orf19.5066;orf19.5081;orf19.5106;orf19.4746;orf19.4760;orf19.4815;orf19.4835;orf19.4870;orf19.1833;orf19.232…	462
up	GO:0042221	response to chemical	BP	249	1680	782/6304	orf19.6086;orf19.6073;orf19.6059;orf19.6031;orf19.6028;orf19.6023;orf19.3292;orf19.3328;orf19.4546;orf19.4527;orf19.2929;orf19.2942;orf19.2991;orf19.1035;orf19.1032;orf19.4459;orf19.1069;orf19.2432;orf19.6254;orf19.6243;orf19.6229;orf19.6214;orf19.4456;orf19.4449;orf19.1228;orf19.5059;orf19.5068;orf19.5097;orf19.5110;orf19.4752;orf19.4754;orf19.4766;orf19.4769;orf19.4772;orf19.4780;orf19.4827;orf…	429
down	GO:0042221	response to chemical	BP	180	1651	782/6304	orf19.6102;orf19.6099;orf19.6074;orf19.6068;orf19.6052;orf19.6045;orf19.6034;orf19.6026;orf19.6014;orf19.3356;orf19.3359;orf19.4550;orf19.4531;orf19.3670;orf19.2967;orf19.3038;orf19.3047;orf19.1031;orf19.1045;orf19.1047;orf19.1065;orf19.5198;orf19.767;orf19.50;orf19.58;orf19.439;orf19.2475;orf19.2436;orf19.2435;orf19.6246;orf19.6234;orf19.4436;orf19.5079;orf19.5106;orf19.391;orf19.406;orf19.4737;…	429
up	GO:0006950	response to stress	BP	228	1680	876/6304	orf19.6091;orf19.6073;orf19.6059;orf19.3292;orf19.3328;orf19.4527;orf19.2926;orf19.1032;orf19.4459;orf19.1069;orf19.6849;orf19.778;orf19.4056;orf19.2458;orf19.2432;orf19.1822;orf19.6243;orf19.6229;orf19.6224;orf19.6214;orf19.4443;orf19.5059;orf19.5068;orf19.5069;orf19.5110;orf19.4752;orf19.4754;orf19.4769;orf19.4772;orf19.4775;orf19.4849;orf19.4853;orf19.4858;orf19.4866;orf19.4890;orf19.681;orf19…	426
down	GO:0006950	response to stress	BP	198	1651	876/6304	orf19.6102;orf19.6099;orf19.6085;orf19.6074;orf19.6068;orf19.6045;orf19.3288;orf19.3300;orf19.3359;orf19.4549;orf19.2964;orf19.2967;orf19.3003.1;orf19.3038;orf19.1051;orf19.1061;orf19.50;orf19.439;orf19.429;orf19.427;orf19.418;orf19.2475;orf19.6246;orf19.6213;orf19.4436;orf19.4712;orf19.5083;orf19.5093;orf19.5106;orf19.391;orf19.396;orf19.406;orf19.4808;orf19.4815;orf19.4892;orf19.4910;orf19.2330…	426
up	GO:0030447	filamentous growth	BP	172	1680	653/6304	orf19.6091;orf19.6070;orf19.6028;orf19.3328;orf19.4527;orf19.1032;orf19.4459;orf19.4475;orf19.4056;orf19.2444;orf19.2432;orf19.1822;orf19.6243;orf19.6229;orf19.5097;orf19.5110;orf19.4766;orf19.4769;orf19.4772;orf19.4858;orf19.4866;orf19.4890;orf19.1835;orf19.677;orf19.1168;orf19.5265;orf19.3765;orf19.4928;orf19.4937;orf19.4953;orf19.4958;orf19.4985;orf19.5035;orf19.7221;orf19.2075;orf19.2054;orf1…	317
down	GO:0030447	filamentous growth	BP	145	1651	653/6304	orf19.6102;orf19.6099;orf19.6085;orf19.6045;orf19.3315;orf19.4549;orf19.3003.1;orf19.3013;orf19.3038;orf19.767;orf19.2489;orf19.2475;orf19.2436;orf19.6239;orf19.4438;orf19.2783;orf19.4712;orf19.5061;orf19.5083;orf19.5106;orf19.391;orf19.406;orf19.4815;orf19.4892;orf19.4910;orf19.2330;orf19.2324;orf19.2299;orf19.655;orf19.5232;orf19.5015;orf19.5021;orf19.2099;orf19.2012;orf19.1445;orf19.1476;orf19…	317
up	GO:0007049	cell cycle	BP	113	1680	583/6304	orf19.6091;orf19.6031;orf19.6028;orf19.2929;orf19.3018;orf19.776;orf19.2432;orf19.1828;orf19.6243;orf19.5069;orf19.5076;orf19.5110;orf19.4853;orf19.4890;orf19.1835;orf19.677;orf19.676;orf19.3765;orf19.3761;orf19.4937;orf19.4964;orf19.5011;orf19.5035;orf19.7221;orf19.2084;orf19.1446;orf19.1448.1;orf19.3555;orf19.5212;orf19.29;orf19.2268;orf19.1901;orf19.1363;orf19.1760;orf19.1757;orf19.1754;orf19.…	279
down	GO:0007049	cell cycle	BP	166	1651	583/6304	orf19.6103;orf19.6034;orf19.3289;orf19.3300;orf19.3356;orf19.4536;orf19.3693;orf19.2964;orf19.3000;orf19.3001;orf19.3013;orf19.1030;orf19.1059;orf19.59;orf19.429;orf19.2436;orf19.6234;orf19.6213;orf19.4438;orf19.4437;orf19.5085;orf19.5093;orf19.403;orf19.4758;orf19.4808;orf19.4867;orf19.1834;orf19.2326;orf19.657;orf19.1166;orf19.4945;orf19.5004;orf19.5008.1;orf19.5015;orf19.7232;orf19.2099;orf19.…	279
up	GO:0006464	cellular protein modification process	BP	135	1680	647/6304	orf19.6028;orf19.6020;orf19.3661;orf19.3682;orf19.2982;orf19.3018;orf19.3030;orf19.1032;orf19.4475;orf19.778;orf19.753;orf19.6260;orf19.6243;orf19.4442;orf19.2781;orf19.5068;orf19.4736;orf19.4812;orf19.4866;orf19.4890;orf19.4912;orf19.1160;orf19.5224;orf19.6358;orf19.4979;orf19.4985;orf19.4997;orf19.5033;orf19.7207;orf19.7221;orf19.7224;orf19.2097;orf19.2084;orf19.2066;orf19.1995;orf19.1446;orf19…	278
down	GO:0006464	cellular protein modification process	BP	143	1651	647/6304	orf19.6071;orf19.6025;orf19.3291;orf19.3356;orf19.4542;orf19.3675;orf19.3677;orf19.2992;orf19.3013;orf19.3035;orf19.1059;orf19.1063;orf19.1064;orf19.2436;orf19.6246;orf19.6239;orf19.4436;orf19.2790;orf19.5074;orf19.5085;orf19.396;orf19.403;orf19.4760;orf19.4857;orf19.4867;orf19.4892;orf19.2326;orf19.2324;orf19.2299;orf19.5244;orf19.7206;orf19.7223;orf19.2110;orf19.2026;orf19.2018;orf19.2012;orf19…	278
up	GO:0042493	response to drug	BP	125	1680	429/6304	orf19.6086;orf19.6073;orf19.6031;orf19.6023;orf19.4546;orf19.4527;orf19.2929;orf19.2942;orf19.2991;orf19.4459;orf19.6254;orf19.6243;orf19.6229;orf19.6214;orf19.4456;orf19.5059;orf19.5068;orf19.4752;orf19.4754;orf19.4766;orf19.4769;orf19.4780;orf19.4890;orf19.1168;orf19.5034;orf19.7207;orf19.2077;orf19.2075;orf19.2003;orf19.1446;orf19.1541;orf19.5816;orf19.5811;orf19.6889;orf19.1224;orf19.3152;orf…	247
down	GO:0042493	response to drug	BP	122	1651	429/6304	orf19.6102;orf19.6099;orf19.6052;orf19.6045;orf19.6034;orf19.6026;orf19.6014;orf19.3356;orf19.3359;orf19.4550;orf19.4531;orf19.2967;orf19.3047;orf19.1031;orf19.1045;orf19.1047;orf19.5198;orf19.767;orf19.58;orf19.2436;orf19.2435;orf19.6234;orf19.4436;orf19.5079;orf19.5106;orf19.391;orf19.406;orf19.4737;orf19.4867;orf19.4889;orf19.4892;orf19.2314;orf19.1164;orf19.5244;orf19.6345;orf19.2023;orf19.15…	247
up	GO:0006412	translation	BP	13	1680	472/6304	tR(UCU)4;orf19.413.1;orf19.3759;orf19.4991;orf19.1295;orf19.5942;orf19.6790;orf19.5678;orf19.4173;orf19.3955;orf19.6511;orf19.477;orf19.499	239
down	GO:0006412	translation	BP	226	1651	472/6304	orf19.6085;orf19.6060;orf19.6047;orf19.3324;orf19.3325.3;orf19.3334;orf19.3341;orf19.3348;orf19.3350;orf19.3690.2;orf19.2930;orf19.2935;orf19.2967;orf19.2984;orf19.2992;orf19.2994;orf19.2994.1;orf19.3002;orf19.3003.1;orf19.3034;orf19.3037;orf19.3061.1;orf19.5201;orf19.760;orf19.51;orf19.414;orf19.2494;orf19.2478.1;orf19.2438;orf19.6265.1;orf19.6265;orf19.6264.4;orf19.6253;orf19.6231;orf19.6220.4;…	239
up	GO:0042254	ribosome biogenesis	BP	4	1680	308/6304	orf19.413.1;orf19.3970;orf19.2604;orf19.2404	113
up	GO:0044419	interspecies interaction between organisms	BP	109	1680	332/6304	orf19.6091;orf19.6059;orf19.6031;orf19.6028;orf19.3294;orf19.2929;orf19.2990;orf19.4477;orf19.6844;orf19.780;orf19.4056;orf19.2444;orf19.1822;orf19.6243;orf19.6229;orf19.6214;orf19.5059;orf19.5068;orf19.4769;orf19.4866;orf19.4890;orf19.2315;orf19.681;orf19.4933;orf19.4937;orf19.4975;orf19.4980;orf19.5000;orf19.7221;orf19.1497;orf19.1499;orf19.896;orf19.829;orf19.822;orf19.3548.1;orf19.5498;orf19.…	172
down	GO:0044419	interspecies interaction between organisms	BP	63	1651	332/6304	orf19.3038;orf19.1133;orf19.1065;orf19.767;orf19.756;orf19.2475;orf19.2435;orf19.4424;orf19.5061;orf19.4867;orf19.7218;orf19.7219;orf19.2062;orf19.2060;orf19.18;orf19.2175;orf19.1435;orf19.3629;orf19.3618;orf19.212;orf19.4093;orf19.1750;orf19.1742;orf19.5399;orf19.1716;orf19.287;orf19.5906;orf19.5908;orf19.7374;orf19.5657;orf19.4646;orf19.4645;orf19.4641;orf19.3380;orf19.5305;orf19.1429;orf19.381…	172
up	GO:0006259	DNA metabolic process	BP	55	1680	407/6304	orf19.2926;orf19.1069;orf19.6849;orf19.776;orf19.5069;orf19.3761;orf19.6358;orf19.5032;orf19.7207;orf19.2097;orf19.2092;orf19.1992;orf19.1446;orf19.1493;orf19.1547;orf19.5212;orf19.29;orf19.1901;orf19.4082;orf19.5335;orf19.1720;orf19.7359;orf19.7425;orf19.7452;orf19.6807;orf19.6792;orf19.6722;orf19.5666;orf19.4162;orf19.4161;orf19.2673;orf19.3840;orf19.3108;orf19.933;orf19.1934;orf19.4252;orf19.4…	165
down	GO:0006259	DNA metabolic process	BP	110	1651	407/6304	orf19.6041;orf19.3289;orf19.3322;orf19.3359;orf19.2964;orf19.3000;orf19.3035;orf19.1051;orf19.1061;orf19.439;orf19.429;orf19.427;orf19.6234;orf19.2798;orf19.2796;orf19.2790;orf19.5093;orf19.396;orf19.1837;orf19.2326;orf19.4945;orf19.5004;orf19.7234;orf19.2029;orf19.2000;orf19.1445;orf19.1494;orf19.1555;orf19.4519;orf19.3552;orf19.3561;orf19.3564;orf19.5485;orf19.1896;orf19.1883;orf19.2219;orf19.3…	165
up	GO:0006629	lipid metabolic process	BP	104	1680	312/6304	orf19.6066;orf19.6018;orf19.3293;orf19.3682;orf19.2987;orf19.6844;orf19.6254;orf19.6243;orf19.4442;orf19.2792;orf19.5102;orf19.4769;orf19.4812;orf19.4821;orf19.4833;orf19.677;orf19.4933;orf19.4985;orf19.7242;orf19.1462;orf19.1499;orf19.1504;orf19.1513;orf19.1543;orf19.837.1;orf19.829;orf19.3546;orf19.3557;orf19.3573;orf19.6885;orf19.4122;orf19.3149;orf19.2248;orf19.1890;orf19.1887;orf19.2168;orf1…	158
down	GO:0006629	lipid metabolic process	BP	54	1651	312/6304	orf19.6105;orf19.6100;orf19.6045;orf19.6026;orf19.6025;orf19.3288;orf19.3040;orf19.1031;orf19.1063;orf19.767;orf19.54;orf19.2439;orf19.391;orf19.406;orf19.4809;orf19.4867;orf19.5244;orf19.6343;orf19.4982;orf19.2045;orf19.1442;orf19.1477;orf19.819;orf19.3616;orf19.1631;orf19.6977;orf19.7374;orf19.4631;orf19.4606;orf19.2774;orf19.2677;orf19.2670;orf19.2876;orf19.3083;orf19.979;orf19.3199;orf19.3911…	158
up	GO:0009405	pathogenesis	BP	86	1680	269/6304	orf19.6091;orf19.6059;orf19.6031;orf19.3294;orf19.2929;orf19.4477;orf19.6844;orf19.780;orf19.4056;orf19.2444;orf19.1822;orf19.6243;orf19.6229;orf19.6214;orf19.5059;orf19.5068;orf19.4866;orf19.4890;orf19.2315;orf19.681;orf19.4933;orf19.4937;orf19.7221;orf19.1497;orf19.1499;orf19.896;orf19.829;orf19.822;orf19.3548.1;orf19.2241;orf19.2268;orf19.3612;orf19.1779;orf19.1760;orf19.1288;orf19.1663;orf19.…	138
down	GO:0009405	pathogenesis	BP	52	1651	269/6304	orf19.3038;orf19.767;orf19.756;orf19.2475;orf19.2435;orf19.4424;orf19.5061;orf19.4867;orf19.7218;orf19.7219;orf19.2060;orf19.2175;orf19.3629;orf19.212;orf19.4093;orf19.1750;orf19.1742;orf19.5399;orf19.1716;orf19.287;orf19.5906;orf19.5908;orf19.5657;orf19.4645;orf19.4641;orf19.3380;orf19.5305;orf19.1429;orf19.3818;orf19.3802;orf19.5691;orf19.921;orf19.4257;orf19.5568;orf19.2158;orf19.6906;orf19.65…	138
up	GO:0007165	signal transduction	BP	85	1680	281/6304	orf19.6028;orf19.3329;orf19.2949;orf19.1032;orf19.2432;orf19.4443;orf19.5068;orf19.5110;orf19.4772;orf19.4775;orf19.4866;orf19.4883;orf19.2315;orf19.5224;orf19.4958;orf19.4997;orf19.1513;orf19.1543;orf19.896;orf19.871;orf19.829;orf19.815;orf19.3542;orf19.6889;orf19.2268;orf19.1863;orf19.2204.2;orf19.1760;orf19.1754;orf19.5325;orf19.1636;orf19.1623;orf19.6953;orf19.6951;orf19.6928;orf19.5867;orf19…	127
down	GO:0007165	signal transduction	BP	42	1651	281/6304	orf19.3001;orf19.6842;orf19.768;orf19.418;orf19.655;orf19.1166;orf19.2082;orf19.2013;orf19.5827;orf19.799;orf19.3561;orf19.5493;orf19.2238;orf19.3629;orf19.5943.1;orf19.6812;orf19.4645;orf19.2678;orf19.3363;orf19.3775;orf19.921;orf19.3978;orf19.4192;orf19.132;orf19.5528;orf19.5627;orf19.5755;orf19.6906;orf19.6536;orf19.6515;orf19.6508;orf19.3697;orf19.5184;orf19.5171;orf19.5160;orf19.4401;orf19.6…	127
up	GO:0005975	carbohydrate metabolic process	BP	91	1680	249/6304	orf19.3325;orf19.4540;orf19.2929;orf19.2952;orf19.2990;orf19.6844;orf19.6850;orf19.2444;orf19.6214;orf19.5068;orf19.5097;orf19.5113;orf19.4754;orf19.4833;orf19.4863;orf19.4899;orf19.999;orf19.2315;orf19.6344;orf19.4937;orf19.4985;orf19.4997;orf19.7214;orf19.1995;orf19.851;orf19.849;orf19.837.1;orf19.829;orf19.822;orf19.2204.2;orf19.2172;orf19.1779;orf19.1756;orf19.5384;orf19.1288;orf19.1719;orf19…	123
down	GO:0005975	carbohydrate metabolic process	BP	32	1651	249/6304	orf19.6025;orf19.3670;orf19.3675;orf19.3693;orf19.2937;orf19.3038;orf19.1067;orf19.54;orf19.2013;orf19.4520;orf19.1390;orf19.1618;orf19.339;orf19.5657;orf19.4602;orf19.2677;orf19.2877;orf19.2876;orf19.3097;orf19.3893;orf19.3895;orf19.3966;orf19.3967;orf19.6540;orf19.5188;orf19.5155;orf19.7514;orf19.3269;orf19.3727;orf19.1007;orf19.5849;orf19.7586	123
up	GO:0005618	cell wall	CC	59	1680	163/6312	orf19.2952;orf19.2990;orf19.4477;orf19.2451;orf19.6229;orf19.6214;orf19.5102;orf19.3765;orf19.4975;orf19.4980;orf19.5032;orf19.1911;orf19.2075;orf19.3548.1;orf19.3612;orf19.4072;orf19.4082;orf19.1401;orf19.1779;orf19.251;orf19.6928;orf19.5861;orf19.5867;orf19.7414;orf19.377;orf19.5636;orf19.5645;orf19.4565;orf19.2765;orf19.2762;orf19.3374;orf19.1327;orf19.1321;orf19.3839;orf19.2879;orf19.570;orf1…	113
down	GO:0005618	cell wall	CC	54	1651	163/6312	orf19.3690.2;orf19.3002;orf19.3013;orf19.3066;orf19.1065;orf19.1067;orf19.5197;orf19.6854;orf19.6265.1;orf19.382;orf19.4765;orf19.657;orf19.5244;orf19.4931.1;orf19.7218;orf19.2111.2;orf19.2062;orf19.2060;orf19.5788;orf19.1896;orf19.1435;orf19.3629;orf19.3618;orf19.1746;orf19.5399;orf19.1690;orf19.2803;orf19.4674.1;orf19.4660;orf19.3380;orf19.5305;orf19.5303;orf19.5302;orf19.2877;orf19.5691;orf19.…	113
up	GO:0016192	vesicle-mediated transport	BP	65	1680	336/6304	orf19.6031;orf19.3332;orf19.783;orf19.778;orf19.2480.1;orf19.2444;orf19.6243;orf19.5095;orf19.5114;orf19.4802;orf19.4839;orf19.4858;orf19.4862;orf19.4912;orf19.2342;orf19.1160;orf19.1139;orf19.5265;orf19.5224;orf19.4928;orf19.7207;orf19.1994;orf19.1990;orf19.896;orf19.3555;orf19.3149;orf19.2168.3;orf19.2222;orf19.3586;orf19.1699;orf19.1670;orf19.1638;orf19.248;orf19.5994;orf19.6783;orf19.5636;orf…	100
down	GO:0016192	vesicle-mediated transport	BP	35	1651	336/6304	orf19.3314;orf19.4440;orf19.5118;orf19.1833;orf19.2297;orf19.1166;orf19.6343;orf19.4939;orf19.5015;orf19.2078;orf19.2026;orf19.2007;orf19.880;orf19.3582;orf19.6880;orf19.2238;orf19.2191;orf19.212;orf19.1381;orf19.5409;orf19.2746;orf19.1236;orf19.2888;orf19.3086;orf19.3166;orf19.4036;orf19.5568;orf19.2143;orf19.6558;orf19.5155;orf19.3247;orf19.2844;orf19.2399;orf19.479.2;orf19.7660	100
up	GO:0019725	cellular homeostasis	BP	64	1680	202/6304	orf19.6073;orf19.6070;orf19.6059;orf19.2987;orf19.55;orf19.4449;orf19.405;orf19.4869;orf19.2302;orf19.681;orf19.6358;orf19.7207;orf19.2097;orf19.1513;orf19.5784;orf19.829;orf19.4496;orf19.3521;orf19.1395;orf19.1760;orf19.1756;orf19.5417;orf19.1727;orf19.6948;orf19.6941;orf19.5962;orf19.6979;orf19.7354;orf19.7359;orf19.7393;orf19.6805;orf19.5634;orf19.5635;orf19.5636;orf19.4577;orf19.2770.1;orf19.…	97
down	GO:0019725	cellular homeostasis	BP	33	1651	202/6304	orf19.6100;orf19.1043;orf19.2436;orf19.5061;orf19.4784;orf19.7219;orf19.2026;orf19.2007;orf19.2270;orf19.1392;orf19.5880;orf19.5938;orf19.6000;orf19.4674.1;orf19.2757;orf19.2746;orf19.2727;orf19.1264;orf19.3088;orf19.4150;orf19.3967;orf19.1195;orf19.4213;orf19.5528;orf19.5559;orf19.5568;orf19.5755;orf19.6906;orf19.6540;orf19.5180;orf19.3237;orf19.6127;orf19.7660	97
up	GO:0007010	cytoskeleton organization	BP	38	1680	212/6304	orf19.5076;orf19.4853;orf19.4890;orf19.1835;orf19.676;orf19.5011;orf19.2084;orf19.1446;orf19.1448.1;orf19.3555;orf19.2229;orf19.2204.2;orf19.215;orf19.1747;orf19.5325;orf19.1699;orf19.1698;orf19.5664;orf19.4593;orf19.2771;orf19.2726;orf19.2699;orf19.578;orf19.3174;orf19.4242;orf19.4203;orf19.3417;orf19.5534;orf19.7115;orf19.6573;orf19.5163;orf19.4395;orf19.505;orf19.643;orf19.3873;orf19.698;orf19…	94
down	GO:0007010	cytoskeleton organization	BP	56	1651	212/6304	orf19.6071;orf19.6034;orf19.3356;orf19.3676;orf19.3687;orf19.3001;orf19.3013;orf19.6246;orf19.4435;orf19.403;orf19.4867;orf19.5008.1;orf19.5015;orf19.5827;orf19.3551;orf19.2286;orf19.1381;orf19.5376;orf19.239;orf19.306;orf19.7450;orf19.6789;orf19.2763;orf19.2727;orf19.3838;orf19.3775;orf19.1791;orf19.1236;orf19.1238;orf19.4715;orf19.5691;orf19.6294;orf19.4257;orf19.2642;orf19.2641;orf19.3976;orf1…	94
up	GO:0071555	cell wall organization	BP	54	1680	176/6304	orf19.2929;orf19.2990;orf19.2432;orf19.5068;orf19.4772;orf19.4866;orf19.1160;orf19.4937;orf19.4958;orf19.5032;orf19.7214;orf19.2075;orf19.815;orf19.6889;orf19.2268;orf19.2204.2;orf19.215;orf19.1754;orf19.1693;orf19.1663;orf19.308;orf19.6953;orf19.6928;orf19.5861;orf19.5994;orf19.7359;orf19.6763;orf19.6741;orf19.377;orf19.4670;orf19.4662;orf19.4565;orf19.2770.1;orf19.2765;orf19.1327;orf19.1321;orf…	88
down	GO:0071555	cell wall organization	BP	34	1651	176/6304	orf19.6102;orf19.6103;orf19.3693;orf19.3038;orf19.3066;orf19.6842;orf19.2475;orf19.2783;orf19.4892;orf19.2007;orf19.1575;orf19.796;orf19.2193;orf19.3629;orf19.212;orf19.1390;orf19.1746;orf19.5356;orf19.5954;orf19.6812;orf19.4611;orf19.2677;orf19.5305;orf19.5302;orf19.3966;orf19.2129;orf19.5188;orf19.5171;orf19.4401;orf19.508;orf19.548;orf19.5849;orf19.6621;orf19.719	88
up	GO:0042710	biofilm formation	BP	53	1680	155/6304	orf19.6028;orf19.2990;orf19.1035;orf19.4477;orf19.1048;orf19.4056;orf19.4766;orf19.4769;orf19.4899;orf19.999;orf19.4975;orf19.4985;orf19.896;orf19.3548.1;orf19.1401;orf19.1358;orf19.1779;orf19.1760;orf19.1693;orf19.1663;orf19.5924;orf19.5940;orf19.5975;orf19.5994;orf19.6992;orf19.7414;orf19.6760;orf19.5635;orf19.5636;orf19.4670;orf19.4591;orf19.4565;orf19.3374;orf19.1321;orf19.3127;orf19.3193;orf…	85
down	GO:0042710	biofilm formation	BP	32	1651	155/6304	orf19.6102;orf19.6090;orf19.2475;orf19.4892;orf19.5021;orf19.2012;orf19.798;orf19.4519;orf19.4495;orf19.147;orf19.2286;orf19.3629;orf19.3618;orf19.1718;orf19.5887;orf19.5908;orf19.5953;orf19.7459;orf19.6824;orf19.6812;orf19.2711.1;orf19.3380;orf19.1429;orf19.3802;orf19.1971;orf19.3199;orf19.3187;orf19.7069;orf19.5171;orf19.7150;orf19.2527;orf19.508	85
up	GO:0006091	generation of precursor metabolites and energy	BP	33	1680	155/6304	orf19.3325;orf19.4551;orf19.1228;orf19.5113;orf19.4774;orf19.4807;orf19.4863;orf19.1149;orf19.1462;orf19.1743;orf19.5450;orf19.1719;orf19.276;orf19.349;orf19.5962;orf19.7434;orf19.7451;orf19.4591;orf19.2770.1;orf19.3840;orf19.744;orf19.1963;orf19.3193;orf19.5622;orf19.7053;orf19.7021;orf19.7481;orf19.3283;orf19.3278;orf19.2841;orf19.517;orf19.3888;orf19.734	82
down	GO:0006091	generation of precursor metabolites and energy	BP	49	1651	155/6304	orf19.3290;orf19.1067;orf19.2439.1;orf19.4751.1;orf19.4773;orf19.4826;orf19.5230;orf19.1471;orf19.1480;orf19.5791;orf19.873.1;orf19.4520;orf19.4519;orf19.4495;orf19.3527;orf19.3577;orf19.1770;orf19.6165;orf19.339;orf19.913.2;orf19.5893;orf19.7459;orf19.6724;orf19.5653;orf19.4602;orf19.1416;orf19.3818;orf19.2877;orf19.2871;orf19.3097;orf19.930;orf19.1957;orf19.4225.1;orf19.4273;orf19.2644;orf19.66…	82
up	GO:0048468	cell development	BP	44	1680	157/6304	orf19.6031;orf19.2929;orf19.4475;orf19.6243;orf19.4890;orf19.4937;orf19.1446;orf19.1448.1;orf19.829;orf19.6889;orf19.2204.2;orf19.2222;orf19.1363;orf19.1760;orf19.1754;orf19.7391;orf19.7401;orf19.6760;orf19.377;orf19.5666;orf19.4157;orf19.3841;orf19.4416;orf19.2886;orf19.3176;orf19.4222;orf19.4242;orf19.3944;orf19.4015;orf19.136;orf19.6489;orf19.3699;orf19.7523;orf19.7479;orf19.3233;orf19.2616;or…	82
down	GO:0048468	cell development	BP	38	1651	157/6304	orf19.6103;orf19.3693;orf19.2436;orf19.4758;orf19.1833;orf19.5244;orf19.2091;orf19.2007;orf19.1585;orf19.799;orf19.796;orf19.4519;orf19.4495;orf19.3533;orf19.1376;orf19.1746;orf19.1710;orf19.262;orf19.5893;orf19.5954;orf19.5658;orf19.2677;orf19.3818;orf19.5691;orf19.3166;orf19.2641;orf19.3463;orf19.5528;orf19.2129;orf19.6524;orf19.3697;orf19.5188;orf19.7150;orf19.4401;orf19.487;orf19.508;orf19.54…	82
up	GO:0030163	protein catabolic process	BP	45	1680	219/6304	orf19.6031;orf19.4540;orf19.3661;orf19.1069;orf19.6850;orf19.6260;orf19.4849;orf19.4953;orf19.7207;orf19.7224;orf19.2084;orf19.2242;orf19.1891;orf19.3591;orf19.2498;orf19.1670;orf19.350;orf19.5869;orf19.5917;orf19.5995;orf19.6729;orf19.6722;orf19.2703;orf19.2686;orf19.5300;orf19.2891;orf19.6296;orf19.6668;orf19.3944;orf19.4025;orf19.122;orf19.5587;orf19.5714;orf19.5752;orf19.1085;orf19.5131;orf19…	78
down	GO:0030163	protein catabolic process	BP	33	1651	219/6304	orf19.3288;orf19.1065;orf19.50;orf19.6246;orf19.4963;orf19.2110;orf19.2057;orf19.2026;orf19.2013;orf19.1494;orf19.3561;orf19.212;orf19.1392;orf19.5368;orf19.5954;orf19.6812;orf19.2697;orf19.2695;orf19.1792;orf19.1252;orf19.1273;orf19.5692;orf19.3930;orf19.124;orf19.1217;orf19.5171;orf19.2544;orf19.4400;orf19.485;orf19.506;orf19.522;orf19.719;orf19.3708	78
up	GO:0030448	hyphal growth	BP	37	1680	141/6304	orf19.6070;orf19.4475;orf19.2432;orf19.4866;orf19.4890;orf19.3765;orf19.4928;orf19.4937;orf19.5035;orf19.829;orf19.4496;orf19.6889;orf19.2204.2;orf19.1754;orf19.5867;orf19.7359;orf19.7391;orf19.4593;orf19.2771;orf19.3841;orf19.2886;orf19.1960;orf19.3207;orf19.4242;orf19.4252;orf19.4275;orf19.4015;orf19.5741;orf19.4555;orf19.1085;orf19.1097;orf19.7044;orf19.7523;orf19.3888;orf19.7298;orf19.7319;or…	69
down	GO:0030448	hyphal growth	BP	32	1651	141/6304	orf19.3013;orf19.2436;orf19.4892;orf19.655;orf19.5015;orf19.2099;orf19.5827;orf19.796;orf19.1391;orf19.1390;orf19.1376;orf19.1750;orf19.1618;orf19.6812;orf19.6719;orf19.4646;orf19.4645;orf19.2711.1;orf19.3083;orf19.5691;orf19.939;orf19.4311;orf19.2641;orf19.3934;orf19.3974;orf19.4192;orf19.5568;orf19.6524;orf19.3696;orf19.5188;orf19.3727;orf19.548	69
up	GO:0070783	growth of unicellular organism as a thread of attached cells	BP	25	1680	129/6304	orf19.6091;orf19.5097;orf19.4769;orf19.1835;orf19.1168;orf19.4953;orf19.2075;orf19.5498;orf19.1666;orf19.2808;orf19.5917;orf19.6760;orf19.5672;orf19.4577;orf19.3840;orf19.2886;orf19.1944;orf19.3176;orf19.3174;orf19.4242;orf19.2646;orf19.3944;orf19.4044;orf19.505;orf19.454	57
down	GO:0070783	growth of unicellular organism as a thread of attached cells	BP	32	1651	129/6304	orf19.2489;orf19.4438;orf19.406;orf19.2324;orf19.2299;orf19.5015;orf19.1476;orf19.799;orf19.4519;orf19.3629;orf19.5389;orf19.5376;orf19.306;orf19.5908;orf19.5992;orf19.7374;orf19.5657;orf19.4649;orf19.2746;orf19.1429;orf19.3097;orf19.5691;orf19.3190;orf19.3949;orf19.4192;orf19.1084;orf19.6906;orf19.7150;orf19.4399;orf19.548;orf19.6645;orf19.7622	57
up	GO:0000746	conjugation	BP	32	1680	120/6304	orf19.2990;orf19.5076;orf19.4866;orf19.1835;orf19.676;orf19.7214;orf19.1513;orf19.829;orf19.2268;orf19.4072;orf19.1364;orf19.1779;orf19.1760;orf19.1636;orf19.6928;orf19.6760;orf19.2886;orf19.932;orf19.6296;orf19.3201;orf19.3174;orf19.4222;orf19.4242;orf19.4342;orf19.4347;orf19.4015;orf19.138;orf19.3417;orf19.5758;orf19.7196;orf19.505;orf19.7610	54
down	GO:0000746	conjugation	BP	22	1651	120/6304	orf19.3066;orf19.418;orf19.4892;orf19.669;orf19.2082;orf19.2013;orf19.799;orf19.3629;orf19.306;orf19.4645;orf19.2763;orf19.3801;orf19.3774.1;orf19.3200;orf19.4312;orf19.3463;orf19.5541;orf19.1084;orf19.6906;orf19.3736;orf19.7342;orf19.6589	54
up	GO:0007155	cell adhesion	BP	37	1680	95/6304	orf19.2990;orf19.1035;orf19.4477;orf19.4766;orf19.896;orf19.1401;orf19.1779;orf19.1760;orf19.1756;orf19.1663;orf19.278;orf19.5924;orf19.5975;orf19.7414;orf19.6760;orf19.5636;orf19.5639;orf19.4670;orf19.4563;orf19.1321;orf19.3127;orf19.3193;orf19.4216;orf19.3434;orf19.5736;orf19.5741;orf19.5742;orf19.4555;orf19.1097;orf19.7472;orf19.3252;orf19.723;orf19.2356;orf19.1816;orf19.6124;orf19.7319;orf19.…	54
down	GO:0007155	cell adhesion	BP	17	1651	95/6304	orf19.1133;orf19.4892;orf19.2012;orf19.798;orf19.2251;orf19.3629;orf19.1718;orf19.5908;orf19.5953;orf19.6824;orf19.5657;orf19.1971;orf19.3187;orf19.4257;orf19.6906;orf19.5171;orf19.7150	54
up	GO:0045333	cellular respiration	BP	14	1680	96/6304	orf19.4551;orf19.1228;orf19.4774;orf19.4807;orf19.1149;orf19.1462;orf19.5450;orf19.349;orf19.4591;orf19.2770.1;orf19.1963;orf19.7481;orf19.3283;orf19.517	53
down	GO:0045333	cellular respiration	BP	39	1651	96/6304	orf19.2439.1;orf19.4773;orf19.4826;orf19.5230;orf19.1471;orf19.1480;orf19.5791;orf19.873.1;orf19.4519;orf19.4495;orf19.3527;orf19.3577;orf19.1770;orf19.6165;orf19.913.2;orf19.5893;orf19.7459;orf19.6724;orf19.4602;orf19.1416;orf19.3818;orf19.2871;orf19.930;orf19.1957;orf19.4225.1;orf19.4273;orf19.2644;orf19.6662;orf19.4016;orf19.3656;orf19.93;orf19.6461;orf19.7187;orf19.2570;orf19.543;orf19.1860;o…	53
up	GO:0006457	protein folding	BP	10	1680	92/6304	orf19.2444;orf19.4980;orf19.5005;orf19.882;orf19.7421;orf19.5300;orf19.641;orf19.6387;orf19.6601.1;orf19.7654	51
down	GO:0006457	protein folding	BP	41	1651	92/6304	orf19.6099;orf19.6052;orf19.3307;orf19.3687;orf19.1030;orf19.1065;orf19.2471;orf19.2435;orf19.401;orf19.4738;orf19.4871;orf19.2305;orf19.1154;orf19.7215.3;orf19.2013;orf19.2288;orf19.1896;orf19.1402;orf19.2499;orf19.5858;orf19.2720;orf19.2709;orf19.3812;orf19.1252;orf19.1273;orf19.3126;orf19.954;orf19.3206;orf19.3192;orf19.3170;orf19.4004;orf19.3396;orf19.6515;orf19.7183;orf19.3272;orf19.2524;orf…	51
up	GO:0000910	cytokinesis	BP	22	1680	112/6304	orf19.2929;orf19.1828;orf19.5076;orf19.1835;orf19.3765;orf19.4964;orf19.3555;orf19.5325;orf19.5903;orf19.5919;orf19.7359;orf19.5664;orf19.5292;orf19.3174;orf19.4242;orf19.4252;orf19.7523;orf19.3751;orf19.4395;orf19.3873;orf19.6124;orf19.7298	46
down	GO:0000910	cytokinesis	BP	24	1651	112/6304	orf19.3001;orf19.3013;orf19.1166;orf19.5015;orf19.5827;orf19.2193;orf19.5376;orf19.5658;orf19.4611;orf19.1238;orf19.3088;orf19.5691;orf19.6294;orf19.4257;orf19.2642;orf19.4192;orf19.3411;orf19.5528;orf19.7050;orf19.6536;orf19.5188;orf19.548;orf19.7342;orf19.7586	46
up	GO:0006997	nucleus organization	BP	14	1680	59/6304	orf19.676;orf19.1448.1;orf19.1462;orf19.6885;orf19.2168.3;orf19.7441;orf19.4657;orf19.3799;orf19.6296;orf19.4015;orf19.4203;orf19.2565;orf19.474;orf19.698	32
down	GO:0006997	nucleus organization	BP	18	1651	59/6304	orf19.2485;orf19.4808;orf19.5004;orf19.5015;orf19.2013;orf19.2002;orf19.3552;orf19.5493;orf19.306;orf19.5887;orf19.4627;orf19.2763;orf19.3801;orf19.6665;orf19.7511;orf19.3736;orf19.2820;orf19.7663	32
up	GO:0007124	pseudohyphal growth	BP	15	1680	66/6304	orf19.1835;orf19.4953;orf19.2075;orf19.5498;orf19.1666;orf19.5917;orf19.6760;orf19.5672;orf19.4577;orf19.3840;orf19.1944;orf19.4242;orf19.3944;orf19.4044;orf19.454	29
down	GO:0007124	pseudohyphal growth	BP	14	1651	66/6304	orf19.2489;orf19.2324;orf19.1476;orf19.5389;orf19.5376;orf19.5908;orf19.5657;orf19.2746;orf19.3097;orf19.1084;orf19.7150;orf19.4399;orf19.6645;orf19.7622	29
up	GO:0006766	vitamin metabolic process	BP	16	1680	38/6304	orf19.2947;orf19.410.3;orf19.2446;orf19.1828;orf19.4863;orf19.5837;orf19.889;orf19.277;orf19.7357;orf19.4024;orf19.5521;orf19.2591;orf19.2593;orf19.550;orf19.7306;orf19.7324	24
down	GO:0006766	vitamin metabolic process	BP	8	1651	38/6304	orf19.6057;orf19.2250;orf19.568;orf19.3177;orf19.2587;orf19.2590;orf19.163;orf19.7551	24
up	GO:0007114	cell budding	BP	8	1680	46/6304	orf19.1835;orf19.2075;orf19.5426;orf19.1693;orf19.7359;orf19.5292;orf19.1960;orf19.4242	19
down	GO:0007114	cell budding	BP	11	1651	46/6304	orf19.59;orf19.2324;orf19.2299;orf19.5015;orf19.796;orf19.5376;orf19.4645;orf19.3088;orf19.4257;orf19.5568;orf19.7342	19
up	GO:0001411	hyphal tip	CC	9	1680	50/6312	orf19.3765;orf19.4928;orf19.5011;orf19.1636;orf19.2771;orf19.2886;orf19.3174;orf19.7298;orf19.7627	13
down	GO:0001411	hyphal tip	CC	4	1651	50/6312	orf19.5015;orf19.5691;orf19.2641;orf19.548	13
up	GO:0032196	transposition	BP	2	1680	18/6304	orf19.2886;orf19.2857	9
down	GO:0032196	transposition	BP	7	1651	18/6304	orf19.1837;orf19.1445;orf19.799;orf19.3564;orf19.5908;orf19.7491;orf19.7621	9

## Sheet: Al_G
sig_DEG	GOID	TERM	ONTOLOGY	count	inputSize	backgroundRatio	genes	sumcount
up	GO:0050789	regulation of biological process	BP	246	1421	1477/6304	orf19.6022;orf19.4527;orf19.3670;orf19.3672;orf19.2948;orf19.2982;orf19.1026;orf19.4471;orf19.1065;orf19.5201.1;orf19.6850;orf19.48;orf19.4056;orf19.439;orf19.427;orf19.2480.1;orf19.2475;orf19.2447;orf19.2444;orf19.2432;orf19.1826;orf19.1822;orf19.6275;orf19.6247;orf19.6234;orf19.6230;orf19.4450;orf19.4438;orf19.4433;orf19.2782;orf19.1227;orf19.5056;orf19.5068;orf19.5110;orf19.403;orf19.4760;orf1…	526
down	GO:0050789	regulation of biological process	BP	280	1080	1477/6304	orf19.6081;orf19.6071;orf19.6045;orf19.6038;orf19.6011;orf19.3294;orf19.3298;orf19.3305;orf19.3315;orf19.3317;orf19.3319;orf19.3349;orf19.3359;orf19.4536;orf19.4524;orf19.2961;orf19.2992;orf19.3003;orf19.3012;orf19.3014;orf19.3038;orf19.3047;orf19.3049;orf19.3055;orf19.3059;orf19.1027;orf19.1051;orf19.1059;orf19.1061;orf19.5196;orf19.6851;orf19.779;orf19.778;orf19.768;orf19.4062;orf19.418;orf19.2…	526
up	GO:0016070	RNA metabolic process	BP	260	1421	1227/6304	orf19.6041;orf19.6014;orf19.3327;orf19.3670;orf19.3676;orf19.2984;orf19.2998;orf19.1026;orf19.4478;orf19.4479;orf19.1047;orf19.5198;orf19.6850;orf19.48;orf19.4056;orf19.443;orf19.439;orf19.427;orf19.413.1;orf19.2432;orf19.1826;orf19.1822;orf19.6247;orf19.6234;orf19.6230;orf19.6196;orf19.4450;orf19.4438;orf19.4433;orf19.2795;orf19.1227;orf19.5064;orf19.5068;orf19.5106;orf19.4739;orf19.4788;orf19.4…	492
down	GO:0016070	RNA metabolic process	BP	232	1080	1227/6304	orf19.6081;orf19.6038;orf19.6011;orf19.3294;orf19.3303;orf19.3305;orf19.3315;orf19.3317;orf19.3319;orf19.3325.3;orf19.3349;orf19.4524;orf19.2961;orf19.2964;orf19.3012;orf19.3014;orf19.3047;orf19.3055;orf19.3059;orf19.4464;orf19.1051;orf19.1059;orf19.5196;orf19.779;orf19.53;orf19.4062;orf19.2478.1;orf19.2473;orf19.6271;orf19.6195;orf19.6193;orf19.4441;orf19.4437;orf19.4436;orf19.5067;orf19.5093;or…	492
up	GO:0006996	organelle organization	BP	219	1421	1130/6304	orf19.6072;orf19.6062.3;orf19.6062;orf19.6041;orf19.6014;orf19.3353;orf19.3676;orf19.3691;orf19.2956;orf19.2977;orf19.2982;orf19.3026;orf19.3057;orf19.1064;orf19.1065;orf19.48;orf19.439;orf19.427;orf19.413.1;orf19.2480.1;orf19.1826;orf19.6254;orf19.6247;orf19.6247.1;orf19.6234;orf19.6208;orf19.6196;orf19.4438;orf19.2796;orf19.5056;orf19.5069;orf19.396;orf19.403;orf19.409;orf19.4758;orf19.4760;orf…	402
down	GO:0006996	organelle organization	BP	183	1080	1130/6304	orf19.6081;orf19.6071;orf19.6045;orf19.6029;orf19.6011;orf19.3349;orf19.3359;orf19.3677;orf19.2935;orf19.2964;orf19.3003;orf19.3014;orf19.1043;orf19.1051;orf19.1052;orf19.1059;orf19.1061;orf19.5196;orf19.6851;orf19.779;orf19.773;orf19.2485;orf19.2483;orf19.2473;orf19.4441;orf19.4437;orf19.5067;orf19.5093;orf19.395;orf19.400;orf19.4732;orf19.4808;orf19.2329.1;orf19.2326;orf19.670;orf19.5004;orf19.…	402
up	GO:0006810	transport	BP	224	1421	1069/6304	orf19.6070;orf19.6062;orf19.6014;orf19.4546;orf19.4527;orf19.4526;orf19.3668;orf19.3670;orf19.3691;orf19.2942;orf19.2977;orf19.2991;orf19.3015;orf19.3026;orf19.1026;orf19.4459;orf19.4471;orf19.4479;orf19.1039;orf19.1065;orf19.781;orf19.59;orf19.417;orf19.2480.1;orf19.2479;orf19.2444;orf19.1826;orf19.6254;orf19.6249;orf19.6247.1;orf19.4456;orf19.4447;orf19.5100;orf19.4780;orf19.4802;orf19.4858;orf…	388
down	GO:0006810	transport	BP	164	1080	1069/6304	CaalfMp05;orf19.3298;orf19.3332;orf19.4550;orf19.2937;orf19.3006;orf19.3014;orf19.3047;orf19.1027;orf19.1043;orf19.778;orf19.759;orf19.412;orf19.2454;orf19.6261;orf19.4440;orf19.5079;orf19.5114;orf19.382;orf19.391;orf19.4732;orf19.4737;orf19.4784;orf19.4808;orf19.655;orf19.1166;orf19.1154;orf19.5280;orf19.3767;orf19.4928;orf19.4939;orf19.4940;orf19.5007;orf19.7212;orf19.7218;orf19.7238;orf19.7258…	388
up	GO:0006950	response to stress	BP	161	1421	876/6304	orf19.6073;orf19.3340;orf19.4527;orf19.3672;orf19.2956;orf19.4459;orf19.4056;orf19.439;orf19.427;orf19.2475;orf19.2432;orf19.1822;orf19.6247;orf19.6229;orf19.4433;orf19.2782;orf19.4712;orf19.5068;orf19.5069;orf19.5100;orf19.5106;orf19.5110;orf19.396;orf19.4769;orf19.4772;orf19.4815;orf19.4853;orf19.4858;orf19.4866;orf19.4890;orf19.2331;orf19.677;orf19.658;orf19.5265;orf19.5232;orf19.3761;orf19.49…	321
down	GO:0006950	response to stress	BP	160	1080	876/6304	orf19.6045;orf19.6011;orf19.3319;orf19.3359;orf19.4549;orf19.2964;orf19.3014;orf19.3038;orf19.1051;orf19.1061;orf19.5196;orf19.779;orf19.778;orf19.418;orf19.2473;orf19.6214;orf19.4441;orf19.4436;orf19.5093;orf19.5101;orf19.387;orf19.391;orf19.395;orf19.406;orf19.4808;orf19.4892;orf19.4910;orf19.1836;orf19.2334;orf19.2326;orf19.2324;orf19.670;orf19.1166;orf19.4959;orf19.5007;orf19.7213;orf19.7229;…	321
up	GO:0042221	response to chemical	BP	158	1421	782/6304	orf19.6073;orf19.6022;orf19.6014;orf19.3340;orf19.4546;orf19.4527;orf19.3670;orf19.3672;orf19.3674;orf19.2942;orf19.2956;orf19.2991;orf19.4459;orf19.4471;orf19.4474;orf19.1047;orf19.1065;orf19.5198;orf19.439;orf19.417;orf19.2475;orf19.2432;orf19.6254;orf19.6234;orf19.6229;orf19.6202;orf19.4456;orf19.4447;orf19.4433;orf19.2782;orf19.5068;orf19.5106;orf19.5110;orf19.4769;orf19.4772;orf19.4780;orf19…	285
down	GO:0042221	response to chemical	BP	127	1080	782/6304	orf19.6053;orf19.6045;orf19.3298;orf19.3319;orf19.3349;orf19.3359;orf19.4550;orf19.2961;orf19.3038;orf19.3047;orf19.1027;orf19.779;orf19.767;orf19.2492;orf19.2473;orf19.6214;orf19.4436;orf19.5058;orf19.5079;orf19.391;orf19.406;orf19.4737;orf19.4892;orf19.1836;orf19.2335;orf19.2324;orf19.1168;orf19.1166;orf19.5007;orf19.7229;orf19.7235;orf19.7239;orf19.2119;orf19.2095;orf19.2023;orf19.2014;orf19.1…	285
up	GO:0030447	filamentous growth	BP	125	1421	653/6304	orf19.6070;orf19.4527;orf19.3672;orf19.4459;orf19.4056;orf19.2475;orf19.2447;orf19.2444;orf19.2432;orf19.1822;orf19.6229;orf19.4438;orf19.4433;orf19.4712;orf19.5100;orf19.5106;orf19.5110;orf19.4769;orf19.4772;orf19.4815;orf19.4858;orf19.4866;orf19.4890;orf19.1835;orf19.2331;orf19.677;orf19.5265;orf19.5232;orf19.4937;orf19.4941;orf19.4983;orf19.4985;orf19.5035;orf19.1445;orf19.1446;orf19.1490;orf1…	249
down	GO:0030447	filamentous growth	BP	124	1080	653/6304	orf19.6081;orf19.6045;orf19.6038;orf19.6011;orf19.3298;orf19.3305;orf19.3315;orf19.4549;orf19.3014;orf19.3038;orf19.5196;orf19.779;orf19.767;orf19.5101;orf19.391;orf19.395;orf19.406;orf19.4865;orf19.4884;orf19.4892;orf19.4910;orf19.2334;orf19.2324;orf19.670;orf19.655;orf19.1168;orf19.4928;orf19.5007;orf19.7212;orf19.2119;orf19.2014;orf19.1526;orf19.1586;orf19.5798;orf19.5797;orf19.909;orf19.799;o…	249
up	GO:0007049	cell cycle	BP	105	1421	583/6304	orf19.6022;orf19.4471;orf19.59;orf19.2432;orf19.6247;orf19.6234;orf19.4438;orf19.5069;orf19.5110;orf19.403;orf19.4758;orf19.4853;orf19.4855;orf19.4890;orf19.1835;orf19.2331;orf19.2320;orf19.677;orf19.676;orf19.658;orf19.5248;orf19.5242;orf19.3761;orf19.3760;orf19.4937;orf19.4945;orf19.4955;orf19.4964;orf19.4981;orf19.4988;orf19.5011;orf19.5035;orf19.2091;orf19.2029;orf19.1445;orf19.1446;orf19.449…	198
down	GO:0007049	cell cycle	BP	93	1080	583/6304	orf19.6011;orf19.4536;orf19.2964;orf19.3014;orf19.3049;orf19.1027;orf19.1059;orf19.5196;orf19.6851;orf19.4437;orf19.5058;orf19.5093;orf19.5101;orf19.4808;orf19.2326;orf19.657;orf19.1166;orf19.5004;orf19.5007;orf19.2119;orf19.2014;orf19.1555;orf19.5776;orf19.820;orf19.3551;orf19.5493;orf19.17;orf19.20;orf19.2251;orf19.2268;orf19.2290;orf19.1434;orf19.1755;orf19.1754;orf19.1746;orf19.5343;orf19.541…	198
up	GO:0006464	cellular protein modification process	BP	84	1421	647/6304	orf19.3672;orf19.3675;orf19.3682;orf19.2982;orf19.1039;orf19.1064;orf19.6275;orf19.2781;orf19.5056;orf19.5068;orf19.396;orf19.403;orf19.4760;orf19.4866;orf19.4890;orf19.2331;orf19.2320;orf19.5242;orf19.4985;orf19.4997;orf19.2066;orf19.1995;orf19.1446;orf19.1490;orf19.849;orf19.829;orf19.191;orf19.3536;orf19.3561;orf19.3582;orf19.5207;orf19.5411;orf19.3071;orf19.1663;orf19.1618;orf19.264;orf19.693…	192
down	GO:0006464	cellular protein modification process	BP	108	1080	647/6304	orf19.6071;orf19.6029;orf19.6025;orf19.6011;orf19.3298;orf19.3331;orf19.3677;orf19.2927;orf19.2992;orf19.3049;orf19.1059;orf19.1063;orf19.5196;orf19.779;orf19.778;orf19.4444;orf19.4436;orf19.5074;orf19.4736;orf19.4892;orf19.2326;orf19.2324;orf19.670;orf19.5236;orf19.4979;orf19.5007;orf19.7265;orf19.2110;orf19.2014;orf19.1557;orf19.5792;orf19.846;orf19.820;orf19.808;orf19.798;orf19.4109;orf19.20;o…	192
up	GO:0042493	response to drug	BP	91	1421	429/6304	orf19.6073;orf19.6022;orf19.6014;orf19.4546;orf19.4527;orf19.3674;orf19.2942;orf19.2956;orf19.2991;orf19.4459;orf19.1047;orf19.5198;orf19.417;orf19.6254;orf19.6234;orf19.6229;orf19.6202;orf19.4456;orf19.4447;orf19.5068;orf19.5106;orf19.4769;orf19.4780;orf19.4890;orf19.2331;orf19.2314;orf19.1446;orf19.1523;orf19.1541;orf19.1575;orf19.5839;orf19.5811;orf19.897;orf19.191;orf19.3553;orf19.1224;orf19.…	170
down	GO:0042493	response to drug	BP	79	1080	429/6304	orf19.6045;orf19.3298;orf19.3349;orf19.3359;orf19.4550;orf19.3047;orf19.1027;orf19.767;orf19.2473;orf19.6214;orf19.4436;orf19.5058;orf19.5079;orf19.391;orf19.406;orf19.4737;orf19.4892;orf19.2335;orf19.1168;orf19.7235;orf19.2119;orf19.2023;orf19.1582;orf19.5788;orf19.4490;orf19.4118;orf19.4109;orf19.2290;orf19.1598;orf19.1357;orf19.1631;orf19.333;orf19.340;orf19.341;orf19.6942;orf19.5947;orf19.596…	170
up	GO:0042254	ribosome biogenesis	BP	117	1421	308/6304	orf19.6014;orf19.2998;orf19.3015;orf19.1026;orf19.4479;orf19.1047;orf19.5198;orf19.760;orf19.59;orf19.413.1;orf19.6236;orf19.6234;orf19.6230;orf19.5106;orf19.4760;orf19.4815;orf19.4870;orf19.2320;orf19.2319;orf19.2314;orf19.665;orf19.661;orf19.5232;orf19.6355;orf19.5010;orf19.1915;orf19.1528;orf19.1566;orf19.1578;orf19.809;orf19.4492;orf19.3540;orf19.3547;orf19.3553;orf19.6886;orf19.2237.1;orf19.…	153
down	GO:0042254	ribosome biogenesis	BP	36	1080	308/6304	orf19.3325.3;orf19.2935;orf19.773;orf19.2478.1;orf19.6195;orf19.5067;orf19.2329.1;orf19.1555;orf19.5776;orf19.838.1;orf19.4490;orf19.154;orf19.6873;orf19.5493;orf19.2290;orf19.1601;orf19.1635;orf19.5887;orf19.6002;orf19.7366;orf19.4681;orf19.4660;orf19.4627;orf19.3812;orf19.4219;orf19.2639.1;orf19.3947;orf19.5527;orf19.7048.1;orf19.7015;orf19.6539;orf19.1335;orf19.171;orf19.1849;orf19.2367;orf19.…	153
up	GO:0006259	DNA metabolic process	BP	63	1421	407/6304	orf19.6072;orf19.6041;orf19.3322;orf19.2956;orf19.439;orf19.427;orf19.6247;orf19.6234;orf19.2796;orf19.5069;orf19.396;orf19.2331;orf19.658;orf19.5242;orf19.3761;orf19.3760;orf19.4945;orf19.4988;orf19.2029;orf19.1445;orf19.1446;orf19.3561;orf19.3564;orf19.4105;orf19.1896;orf19.4082;orf19.4093;orf19.5873;orf19.5934;orf19.5938;orf19.7425;orf19.4162;orf19.4161;orf19.2740;orf19.3373;orf19.3840;orf19.6…	146
down	GO:0006259	DNA metabolic process	BP	83	1080	407/6304	orf19.6011;orf19.3359;orf19.2964;orf19.3014;orf19.1051;orf19.1061;orf19.779;orf19.2483;orf19.4441;orf19.5093;orf19.5101;orf19.1836;orf19.2326;orf19.670;orf19.5004;orf19.5007;orf19.7213;orf19.7234;orf19.7274;orf19.1526;orf19.1555;orf19.5798;orf19.808;orf19.801;orf19.2276;orf19.2219;orf19.1434;orf19.1406;orf19.1755;orf19.5438;orf19.5423;orf19.239;orf19.332;orf19.6942;orf19.6925;orf19.6924;orf19.587…	146
up	GO:0006412	translation	BP	86	1421	472/6304	orf19.6047;orf19.6008.4;orf19.3348;orf19.3350;orf19.2930;orf19.2984;orf19.4478;orf19.5201;orf19.760;orf19.48;orf19.51;orf19.414;orf19.413.1;orf19.2438;orf19.6231;orf19.4760;orf19.989;orf19.5230;orf19.4929;orf19.4931;orf19.4932;orf19.4991;orf19.2039;orf19.2019;orf19.1545;orf19.828;orf19.185;orf19.3532;orf19.3547;orf19.5207;orf19.2275;orf19.2214;orf19.2201;orf19.5420;orf19.1669;orf19.6982;orf19.738…	142
down	GO:0006412	translation	BP	56	1080	472/6304	CaalfMr16;orf19.3325.3;orf19.2935;orf19.2992;orf19.3061.1;orf19.2478.1;orf19.382;orf19.4740;orf19.4909.1;orf19.2329.1;orf19.2310.1;orf19.2309.2;orf19.7238;orf19.5812;orf19.5788;orf19.838.1;orf19.4490;orf19.154;orf19.3541;orf19.6873;orf19.2191;orf19.1435;orf19.1601;orf19.1378;orf19.1635;orf19.236;orf19.5854;orf19.5904;orf19.5943.1;tG(CCC)1;orf19.4660;orf19.4632;orf19.1409.1;orf19.3812;orf19.939;tE…	142
up	GO:0044419	interspecies interaction between organisms	BP	70	1421	332/6304	orf19.2990;orf19.1065;orf19.6844;orf19.780;orf19.4056;orf19.2475;orf19.2444;orf19.1822;orf19.6229;orf19.6202;orf19.4433;orf19.5068;orf19.5100;orf19.4769;orf19.4866;orf19.4890;orf19.2331;orf19.4933;orf19.4937;orf19.4941;orf19.4975;orf19.4980;orf19.4983;orf19.1499;orf19.829;orf19.822;orf19.5498;orf19.2241;orf19.3625;orf19.4093;orf19.1288;orf19.1716;orf19.1715;orf19.1663;orf19.287;orf19.5960;orf19.5…	137
down	GO:0044419	interspecies interaction between organisms	BP	67	1080	332/6304	orf19.6081;orf19.3294;orf19.3014;orf19.3038;orf19.5196;orf19.767;orf19.6214;orf19.4424;orf19.5058;orf19.5101;orf19.395;orf19.4865;orf19.4884;orf19.2334;orf19.7218;orf19.2119;orf19.1526;orf19.5798;orf19.903;orf19.3575;orf19.4109;orf19.2268;orf19.1435;orf19.3629;orf19.3618;orf19.1598;orf19.1401;orf19.1373;orf19.1750;orf19.5343;orf19.5437;orf19.5399;orf19.260;orf19.5871;orf19.5931;orf19.6001;orf19.7…	137
up	GO:0005975	carbohydrate metabolic process	BP	53	1421	249/6304	orf19.3670;orf19.3672;orf19.3675;orf19.2952;orf19.2990;orf19.6844;orf19.6850;orf19.2444;orf19.4433;orf19.5068;orf19.4863;orf19.4937;orf19.4941;orf19.4985;orf19.4997;orf19.1995;orf19.851;orf19.849;orf19.837.1;orf19.829;orf19.822;orf19.5338;orf19.1288;orf19.1719;orf19.1618;orf19.5962;orf19.7362;orf19.7434;orf19.4602;orf19.2752;orf19.2747;orf19.2706;orf19.789;orf19.3840;orf19.3829;orf19.3803;orf19.4…	121
down	GO:0005975	carbohydrate metabolic process	BP	68	1080	249/6304	orf19.6081;orf19.6025;orf19.2937;orf19.3014;orf19.3038;orf19.1067;orf19.54;orf19.6214;orf19.4444;orf19.5058;orf19.5113;orf19.387;orf19.395;orf19.4899;orf19.2334;orf19.6344;orf19.2014;orf19.1526;orf19.903;orf19.808;orf19.3575;orf19.2237;orf19.2172;orf19.1390;orf19.1382;orf19.5323;orf19.5348;orf19.5437;orf19.5861;orf19.5871;orf19.6814;orf19.6757;orf19.6745;orf19.6739;orf19.5657;orf19.4618;orf19.287…	121
up	GO:0006629	lipid metabolic process	BP	45	1421	312/6304	orf19.3682;orf19.6844;orf19.2447;orf19.6254;orf19.4769;orf19.4823;orf19.4856;orf19.677;orf19.4933;orf19.4985;orf19.1499;orf19.837.1;orf19.829;orf19.819;orf19.1288;orf19.6167;orf19.2501;orf19.1655;orf19.1652;orf19.272;orf19.6941;orf19.5960;orf19.4591;orf19.2752;orf19.4410;orf19.3089;orf19.3083;orf19.3171;orf19.3931;orf19.3941;orf19.125;orf19.3507;orf19.3468;orf19.5611;orf19.6459;orf19.7150;orf19.7…	120
down	GO:0006629	lipid metabolic process	BP	75	1080	312/6304	orf19.6105;orf19.6045;orf19.6025;orf19.3003;orf19.3040;orf19.1027;orf19.1063;orf19.767;orf19.54;orf19.391;orf19.406;orf19.4744;orf19.4821;orf19.4865;orf19.5236;orf19.4982;orf19.2107;orf19.2045;orf19.1464;orf19.1570;orf19.1586;orf19.5797;orf19.5792;orf19.5782;orf19.908;orf19.808;orf19.1591;orf19.1887;orf19.1881;orf19.3616;orf19.4096;orf19.1598;orf19.1373;orf19.1751;orf19.5323;orf19.5450;orf19.5379…	120
up	GO:0009405	pathogenesis	BP	52	1421	269/6304	orf19.6844;orf19.780;orf19.4056;orf19.2475;orf19.2444;orf19.1822;orf19.6229;orf19.6202;orf19.4433;orf19.5068;orf19.5100;orf19.4866;orf19.4890;orf19.2331;orf19.4933;orf19.4937;orf19.4941;orf19.4983;orf19.1499;orf19.829;orf19.822;orf19.2241;orf19.3625;orf19.4093;orf19.1288;orf19.1716;orf19.1715;orf19.1663;orf19.287;orf19.5960;orf19.5962;orf19.7381;orf19.4166;orf19.4591;orf19.4590;orf19.3374;orf19.1…	102
down	GO:0009405	pathogenesis	BP	50	1080	269/6304	orf19.6081;orf19.3294;orf19.3014;orf19.3038;orf19.5196;orf19.767;orf19.6214;orf19.4424;orf19.5101;orf19.4865;orf19.2334;orf19.7218;orf19.2119;orf19.1526;orf19.5798;orf19.4109;orf19.2268;orf19.3629;orf19.1598;orf19.1373;orf19.1750;orf19.5343;orf19.5437;orf19.5399;orf19.260;orf19.5931;orf19.6001;orf19.6798;orf19.6763;orf19.5657;orf19.5662;orf19.3366;orf19.3818;orf19.3802;orf19.971;orf19.4257;orf19.…	102
up	GO:0005618	cell wall	CC	36	1421	163/6312	orf19.2952;orf19.2990;orf19.1065;orf19.6229;orf19.4955;orf19.4975;orf19.4980;orf19.1896;orf19.4072;orf19.4082;orf19.251;orf19.5636;orf19.5645;orf19.4674.1;orf19.2706;orf19.3370;orf19.3374;orf19.1327;orf19.1321;orf19.5303;orf19.5302;orf19.3839;orf19.3829;orf19.1957;orf19.4255;orf19.3895;orf19.125;orf19.5741;orf19.7114;orf19.7104;orf19.7517;orf19.7472;orf19.4377;orf19.1816;orf19.6420;orf19.7585	84
down	GO:0005618	cell wall	CC	48	1080	163/6312	orf19.6081;orf19.3014;orf19.3066;orf19.1067;orf19.5197;orf19.6214;orf19.5112;orf19.382;orf19.395;orf19.657;orf19.7218;orf19.5788;orf19.903;orf19.3575;orf19.1435;orf19.3629;orf19.3618;orf19.1401;orf19.1746;orf19.5399;orf19.1690;orf19.2803;orf19.5861;orf19.6814;orf19.6745;orf19.6190;orf19.5674;orf19.4660;orf19.4618;orf19.2762;orf19.2879;orf19.2877;orf19.575;orf19.1969;orf19.4257;orf19.3893;orf19.39…	84
up	GO:0007165	signal transduction	BP	43	1421	281/6304	orf19.4471;orf19.2432;orf19.6275;orf19.4433;orf19.5068;orf19.5110;orf19.4772;orf19.4866;orf19.4883;orf19.4997;orf19.1490;orf19.829;orf19.814;orf19.3561;orf19.1702;orf19.5902;orf19.5903;orf19.5962;orf19.6003;orf19.6787;orf19.6173;orf19.5672;orf19.4593;orf19.2771;orf19.5045;orf19.3827;orf19.1944;orf19.4222;orf19.3501;orf19.5537;orf19.5620;orf19.5714;orf19.7115;orf19.6573;orf19.5147;orf19.4401;orf19…	82
down	GO:0007165	signal transduction	BP	39	1080	281/6304	orf19.3298;orf19.3014;orf19.768;orf19.418;orf19.2492;orf19.655;orf19.1166;orf19.7239;orf19.2014;orf19.799;orf19.4109;orf19.5493;orf19.20;orf19.2268;orf19.2290;orf19.3629;orf19.1754;orf19.5455;orf19.5943.1;orf19.5947;orf19.6001;orf19.4680;orf19.2726;orf19.3363;orf19.3775;orf19.971;orf19.4015;orf19.4192;orf19.5755;orf19.6452;orf19.3697;orf19.5162;orf19.5160;orf19.3256;orf19.2538;orf19.2406;orf19.50…	82
up	GO:0016192	vesicle-mediated transport	BP	32	1421	336/6304	orf19.1039;orf19.2480.1;orf19.2444;orf19.4802;orf19.4858;orf19.4862;orf19.2342;orf19.5265;orf19.5248;orf19.1994;orf19.1990;orf19.897;orf19.3555;orf19.3582;orf19.2190;orf19.3586;orf19.6787;orf19.5636;orf19.2746;orf19.1297;orf19.3076;orf19.578;orf19.5539;orf19.5543;orf19.5584;orf19.5718;orf19.2143;orf19.6476;orf19.3233;orf19.1816;orf19.7295;orf19.7615	81
down	GO:0016192	vesicle-mediated transport	BP	49	1080	336/6304	orf19.3332;orf19.3006;orf19.778;orf19.759;orf19.4440;orf19.5114;orf19.4732;orf19.1166;orf19.3767;orf19.4928;orf19.4939;orf19.5007;orf19.7212;orf19.7258;orf19.2101;orf19.2078;orf19.1544;orf19.908;orf19.880;orf19.6880;orf19.5209;orf19.36;orf19.2290;orf19.2199;orf19.2191;orf19.2168.3;orf19.1381;orf19.5463;orf19.5395;orf19.1672;orf19.302;orf19.5931;orf19.5947;orf19.5662;orf19.5674;orf19.4594;orf19.45…	81
up	GO:0006091	generation of precursor metabolites and energy	BP	47	1421	155/6304	orf19.3290;orf19.4551;orf19.4468;orf19.4751.1;orf19.4773;orf19.4774;orf19.4863;orf19.5230;orf19.4941;orf19.5791;orf19.875;orf19.4495;orf19.3527;orf19.5338;orf19.6165;orf19.1719;orf19.913.2;orf19.5893;orf19.5962;orf19.7434;orf19.6724;orf19.4602;orf19.4591;orf19.2707.1;orf19.1416;orf19.3840;orf19.1795;orf19.930;orf19.588;orf19.1957;orf19.4273;orf19.2644;orf19.6662;orf19.4016;orf19.3656;orf19.93;orf…	79
down	GO:0006091	generation of precursor metabolites and energy	BP	32	1080	155/6304	CaalfMp01;CaalfMp14;orf19.3014;orf19.1067;orf19.5113;orf19.387;orf19.395;orf19.5228;orf19.2014;orf19.903;orf19.3575;orf19.1354;orf19.4096;orf19.1743;orf19.5323;orf19.5450;orf19.6814;orf19.6745;orf19.4618;orf19.3818;orf19.2877;orf19.1973;orf19.1963;orf19.3967;orf19.3651;orf19.6540;orf19.3278;orf19.2841;orf19.542;orf19.3888;orf19.1843;orf19.734	79
up	GO:0019725	cellular homeostasis	BP	36	1421	202/6304	orf19.6073;orf19.6070;orf19.2782;orf19.4981;orf19.5022;orf19.5784;orf19.829;orf19.5334;orf19.1715;orf19.6941;orf19.5938;orf19.5962;orf19.5634;orf19.5636;orf19.4674.1;orf19.2746;orf19.3794;orf19.1264;orf19.1276;orf19.3131;orf19.3112;orf19.1944;orf19.4150;orf19.4328;orf19.1195;orf19.685;orf19.5741;orf19.1077;orf19.2154;orf19.7114;orf19.7068;orf19.6548;orf19.3734;orf19.2863.1;orf19.698;orf19.1816	69
down	GO:0019725	cellular homeostasis	BP	33	1080	202/6304	orf19.3298;orf19.3319;orf19.1043;orf19.4784;orf19.2014;orf19.4496;orf19.3521;orf19.5428;orf19.5417;orf19.5408;orf19.5395;orf19.5383;orf19.5880;orf19.5674;orf19.4175;orf19.2762;orf19.2757;orf19.1976;orf19.1973;orf19.3967;orf19.4213;orf19.5559;orf19.5755;orf19.7089;orf19.6540;orf19.6509;orf19.6478;orf19.2841;orf19.542;orf19.457;orf19.734;orf19.6116;orf19.6590	69
up	GO:0042710	biofilm formation	BP	35	1421	155/6304	orf19.2990;orf19.4056;orf19.2475;orf19.6274;orf19.4433;orf19.4769;orf19.2331;orf19.4941;orf19.4975;orf19.4985;orf19.1490;orf19.4495;orf19.191;orf19.1663;orf19.5924;orf19.5975;orf19.7381;orf19.6781;orf19.5636;orf19.4591;orf19.3374;orf19.1321;orf19.3829;orf19.3794;orf19.3434;orf19.5585;orf19.5741;orf19.7114;orf19.7150;orf19.723;orf19.696;orf19.1816;orf19.6124;orf19.7319;orf19.7561	68
down	GO:0042710	biofilm formation	BP	33	1080	155/6304	orf19.6090;orf19.4062;orf19.5058;orf19.4884;orf19.4892;orf19.4899;orf19.2119;orf19.1526;orf19.798;orf19.4109;orf19.2286;orf19.3629;orf19.3618;orf19.1401;orf19.1358;orf19.5437;orf19.5871;orf19.5887;orf19.6992;orf19.6824;orf19.5674;orf19.3802;orf19.1971;orf19.3199;orf19.3197;orf19.3187;orf19.4219;orf19.6680;orf19.3997;orf19.5742;orf19.1097;orf19.508;orf19.7583	68
up	GO:0007010	cytoskeleton organization	BP	29	1421	212/6304	orf19.3676;orf19.403;orf19.4853;orf19.4890;orf19.1835;orf19.676;orf19.5011;orf19.1446;orf19.3555;orf19.2190;orf19.5960;orf19.5664;orf19.4593;orf19.2771;orf19.1791;orf19.578;orf19.2649;orf19.3474;orf19.7115;orf19.7050;orf19.6573;orf19.5163;orf19.7537;orf19.643;orf19.6648;orf19.698;orf19.728;orf19.7293;orf19.7295	64
down	GO:0007010	cytoskeleton organization	BP	35	1080	212/6304	orf19.6071;orf19.6029;orf19.3014;orf19.5007;orf19.3551;orf19.17;orf19.20;orf19.2286;orf19.2290;orf19.1381;orf19.239;orf19.306;orf19.6789;orf19.5671;orf19.2763;orf19.2726;orf19.3775;orf19.980;orf19.953.1;orf19.6294;orf19.4257;orf19.4193;orf19.4192;orf19.4557;orf19.6534.2;orf19.5188;orf19.2600;orf19.2416.1;orf19.485;orf19.486;orf19.505;orf19.3871;orf19.3873;orf19.1814;orf19.596.2	64
up	GO:0071555	cell wall organization	BP	33	1421	176/6304	orf19.2990;orf19.2475;orf19.2432;orf19.4433;orf19.5068;orf19.4772;orf19.4866;orf19.2331;orf19.4937;orf19.4955;orf19.1490;orf19.1575;orf19.191;orf19.2193;orf19.5356;orf19.1663;orf19.5960;orf19.6741;orf19.2706;orf19.1327;orf19.1321;orf19.5302;orf19.3839;orf19.3829;orf19.5537;orf19.7115;orf19.6489;orf19.5147;orf19.4401;orf19.6124;orf19.728;orf19.6420;orf19.7298	63
down	GO:0071555	cell wall organization	BP	30	1080	176/6304	orf19.6081;orf19.3298;orf19.3038;orf19.3049;orf19.3066;orf19.6261;orf19.4892;orf19.5007;orf19.4109;orf19.2268;orf19.3629;orf19.1390;orf19.1373;orf19.1754;orf19.1746;orf19.5861;orf19.7355;orf19.6763;orf19.4611;orf19.4581;orf19.1311;orf19.3959;orf19.3966;orf19.7089;orf19.5188;orf19.5162;orf19.7463;orf19.508;orf19.5849;orf19.7329	63
up	GO:0048468	cell development	BP	26	1421	157/6304	orf19.4758;orf19.4890;orf19.5248;orf19.4937;orf19.4955;orf19.2091;orf19.1446;orf19.1585;orf19.829;orf19.4495;orf19.1363;orf19.1710;orf19.5893;orf19.6787;orf19.3841;orf19.3176;orf19.4222;orf19.3463;orf19.6489;orf19.7150;orf19.3233;orf19.3751;orf19.4401;orf19.6311;orf19.7298;orf19.7590	51
down	GO:0048468	cell development	BP	25	1080	157/6304	orf19.3298;orf19.3014;orf19.3049;orf19.5007;orf19.2014;orf19.799;orf19.1755;orf19.1754;orf19.1746;orf19.5410;orf19.5644;orf19.5662;orf19.1311;orf19.3818;orf19.971;orf19.4015;orf19.6472;orf19.3697;orf19.5188;orf19.7479;orf19.7463;orf19.2395;orf19.508;orf19.6640;orf19.3888	51
up	GO:0030448	hyphal growth	BP	21	1421	141/6304	orf19.6070;orf19.2432;orf19.4866;orf19.4890;orf19.4937;orf19.5035;orf19.829;orf19.1618;orf19.4646;orf19.4593;orf19.2771;orf19.3841;orf19.3829;orf19.3083;orf19.1960;orf19.3207;orf19.4311;orf19.5741;orf19.2154;orf19.7298;orf19.7319	50
down	GO:0030448	hyphal growth	BP	29	1080	141/6304	orf19.3298;orf19.4865;orf19.4892;orf19.670;orf19.655;orf19.4928;orf19.5007;orf19.2119;orf19.4496;orf19.4109;orf19.1390;orf19.1754;orf19.1750;orf19.1672;orf19.5947;orf19.6719;orf19.4581;orf19.939;orf19.4219;orf19.4015;orf19.4048;orf19.4192;orf19.4555;orf19.1085;orf19.1097;orf19.7089;orf19.5188;orf19.3727;orf19.3888	50
up	GO:0070783	growth of unicellular organism as a thread of attached cells	BP	21	1421	129/6304	orf19.3672;orf19.2447;orf19.4438;orf19.4433;orf19.4769;orf19.1835;orf19.5498;orf19.1666;orf19.5992;orf19.7381;orf19.5672;orf19.2746;orf19.3840;orf19.1944;orf19.3176;orf19.2646;orf19.3506;orf19.2146;orf19.7068;orf19.7150;orf19.4399	50
down	GO:0070783	growth of unicellular organism as a thread of attached cells	BP	29	1080	129/6304	orf19.3305;orf19.3014;orf19.779;orf19.406;orf19.4884;orf19.2324;orf19.1168;orf19.1526;orf19.799;orf19.3629;orf19.1759;orf19.5343;orf19.306;orf19.5871;orf19.7374;orf19.5657;orf19.3366;orf19.922;orf19.3190;orf19.3949;orf19.4044;orf19.4192;orf19.5729;orf19.1084;orf19.6494;orf19.505;orf19.6645;orf19.1814;orf19.7622	50
up	GO:0030163	protein catabolic process	BP	23	1421	219/6304	orf19.4474;orf19.1065;orf19.6850;orf19.5056;orf19.4963;orf19.2057;orf19.897;orf19.3561;orf19.1359;orf19.1669;orf19.3370;orf19.1299;orf19.3827;orf19.2891;orf19.124;orf19.5585;orf19.5587;orf19.5714;orf19.5752;orf19.7068;orf19.3233;orf19.506;orf19.7672	48
down	GO:0030163	protein catabolic process	BP	25	1080	219/6304	orf19.3319;orf19.3006;orf19.5196;orf19.448;orf19.7258;orf19.7265;orf19.2110;orf19.2290;orf19.1628;orf19.5965;orf19.6001;orf19.7347;orf19.7367;orf19.5675;orf19.6671;orf19.3930;orf19.3449;orf19.1085;orf19.6529;orf19.2582;orf19.4400;orf19.485;orf19.457;orf19.7329;orf19.7571	48
up	GO:0007155	cell adhesion	BP	24	1421	95/6304	orf19.2990;orf19.6274;orf19.2331;orf19.1663;orf19.5924;orf19.5975;orf19.7381;orf19.6781;orf19.5636;orf19.5639;orf19.1321;orf19.3829;orf19.3089;orf19.3434;orf19.5741;orf19.7084;orf19.7150;orf19.7472;orf19.723;orf19.696;orf19.1816;orf19.6124;orf19.7319;orf19.7561	48
down	GO:0007155	cell adhesion	BP	24	1080	95/6304	orf19.4062;orf19.4884;orf19.4892;orf19.1526;orf19.798;orf19.2251;orf19.3629;orf19.1401;orf19.5437;orf19.5871;orf19.6824;orf19.6814;orf19.5657;orf19.4563;orf19.1971;orf19.3187;orf19.4257;orf19.6680;orf19.3483;orf19.5742;orf19.4555;orf19.1097;orf19.7176;orf19.7583	48
up	GO:0045333	cellular respiration	BP	36	1421	96/6304	orf19.4551;orf19.4468;orf19.4773;orf19.4774;orf19.5230;orf19.5791;orf19.875;orf19.4495;orf19.3527;orf19.6165;orf19.913.2;orf19.5893;orf19.6724;orf19.4602;orf19.4591;orf19.2707.1;orf19.1416;orf19.1795;orf19.930;orf19.588;orf19.1957;orf19.4273;orf19.2644;orf19.6662;orf19.4016;orf19.3656;orf19.93;orf19.5629;orf19.6461;orf19.7187;orf19.2570;orf19.4393;orf19.517;orf19.6632;orf19.6126;orf19.6385	46
down	GO:0045333	cellular respiration	BP	10	1080	96/6304	CaalfMp01;CaalfMp14;orf19.5228;orf19.4096;orf19.5323;orf19.5450;orf19.3818;orf19.1973;orf19.1963;orf19.1843	46
up	GO:0000746	conjugation	BP	17	1421	120/6304	orf19.2990;orf19.4433;orf19.4866;orf19.1835;orf19.676;orf19.829;orf19.814;orf19.4072;orf19.1364;orf19.3801;orf19.4222;orf19.4342;orf19.3463;orf19.460;orf19.696;orf19.6589;orf19.7610	41
down	GO:0000746	conjugation	BP	24	1080	120/6304	orf19.3014;orf19.3066;orf19.418;orf19.2492;orf19.4884;orf19.4892;orf19.7239;orf19.799;orf19.2268;orf19.2290;orf19.3629;orf19.223;orf19.306;orf19.2763;orf19.3774.1;orf19.971;orf19.3200;orf19.4015;orf19.5561;orf19.1084;orf19.6452;orf19.505;orf19.7342;orf19.7572	41
up	GO:0006457	protein folding	BP	17	1421	92/6304	orf19.2977;orf19.1065;orf19.2444;orf19.4980;orf19.5005;orf19.7215.3;orf19.882;orf19.1896;orf19.357;orf19.2720;orf19.954;orf19.3206;orf19.3192;orf19.3396;orf19.506;orf19.717;orf19.7654	34
down	GO:0006457	protein folding	BP	17	1080	92/6304	orf19.6082;orf19.6029;orf19.3307;orf19.5196;orf19.4738;orf19.2335;orf19.1154;orf19.4952.1;orf19.2199;orf19.5858;orf19.3366;orf19.3812;orf19.6472;orf19.6452;orf19.7183;orf19.3730;orf19.7646	34
up	GO:0000910	cytokinesis	BP	16	1421	112/6304	orf19.4855;orf19.1835;orf19.4964;orf19.3555;orf19.2193;orf19.2190;orf19.5903;orf19.6787;orf19.5664;orf19.1426;orf19.1966;orf19.3474;orf19.7050;orf19.3751;orf19.6124;orf19.7298	33
down	GO:0000910	cytokinesis	BP	17	1080	112/6304	orf19.3014;orf19.1166;orf19.5007;orf19.17;orf19.20;orf19.4611;orf19.953.1;orf19.6294;orf19.4257;orf19.4192;orf19.3411;orf19.5188;orf19.2416.1;orf19.3873;orf19.1814;orf19.7342;orf19.7586	33
up	GO:0007124	pseudohyphal growth	BP	13	1421	66/6304	orf19.4433;orf19.1835;orf19.5498;orf19.1666;orf19.5672;orf19.2746;orf19.3840;orf19.1944;orf19.3506;orf19.2146;orf19.7068;orf19.7150;orf19.4399	25
down	GO:0007124	pseudohyphal growth	BP	12	1080	66/6304	orf19.3014;orf19.779;orf19.4884;orf19.2324;orf19.5343;orf19.5871;orf19.5657;orf19.4044;orf19.1084;orf19.6494;orf19.6645;orf19.7622	25
up	GO:0006997	nucleus organization	BP	4	1421	59/6304	orf19.676;orf19.3801;orf19.3474;orf19.698	18
down	GO:0006997	nucleus organization	BP	14	1080	59/6304	orf19.2485;orf19.4808;orf19.5004;orf19.5776;orf19.5493;orf19.2168.3;orf19.306;orf19.5887;orf19.6801;orf19.4627;orf19.2763;orf19.748;orf19.4015;orf19.1095	18
up	GO:0006766	vitamin metabolic process	BP	11	1421	38/6304	orf19.2947;orf19.2948;orf19.2446;orf19.4863;orf19.6341;orf19.1701;orf19.6811;orf19.4589;orf19.4006;orf19.2593;orf19.7306	16
down	GO:0006766	vitamin metabolic process	BP	5	1080	38/6304	orf19.410.3;orf19.5228;orf19.2587;orf19.2590;orf19.550	16
up	GO:0007114	cell budding	BP	6	1421	46/6304	orf19.59;orf19.1835;orf19.191;orf19.2190;orf19.6787;orf19.1960	11
down	GO:0007114	cell budding	BP	5	1080	46/6304	orf19.6029;orf19.2324;orf19.1989;orf19.4257;orf19.7342	11
up	GO:0001411	hyphal tip	CC	4	1421	50/6312	orf19.5011;orf19.2771;orf19.7537;orf19.7298	9
down	GO:0001411	hyphal tip	CC	5	1080	50/6312	orf19.4928;orf19.5007;orf19.5463;orf19.1672;orf19.2416.1	9
up	GO:0032196	transposition	BP	4	1421	18/6304	orf19.1445;orf19.3564;orf19.3506;orf19.7662	7
down	GO:0032196	transposition	BP	3	1080	18/6304	orf19.799;orf19.2528;orf19.6649	7
